# Supplementary material for: Extensive screening reveals previously undiscovered aminoglycoside resistance genes in human pathogens
Source: Commun Biol. 2023 Aug 3;6:812. doi: 10.1038/s42003-023-05174-6 (PMC10400643; doi:10.1038/s42003-023-05174-6)
Supplement: Supplementary file 4 — Supplementary Data 1 [file 42003_2023_5174_MOESM4_ESM.xlsx]

## Sheet: Model A (AAC(2'))
Accession no.	Protein name
U72714	AAC(2’)-Ic
U72743	AAC(2’)-Id
L06156	AAC(2’)-Ia
N011896	AAC(2’)-Ie
U41471	AAC(2’)-Ib

## Sheet: Model B (AAC(3))
Accession no.	Protein name
AY884051	AAC(3)-If
CP000282	AAC(3)-Ig
L06157	AAC(3)-Ib
AB114632	AAC(3)-Id
CP000490	AAC(3)-Ih
X15852	AAC(3)-Ia
AJ511268	AAC(3)-Ic
CP000356	AAC(3)-Ii

## Sheet: Model C (AAC(3))
Accession no.	Protein name
X54723	AAC(3)-IIc
L06161	AAC(3)-IIIc
X55652	AAC(3)-IIIa
M97172	AAC(3)-IIb
M55427	AAC(3)-IXa
AB211959	AAC(3)-VIII
M22999	AAC(3)-VIIa
L06160	AAC(3)-IIIb
M88012	AAC(3)-VIa

## Sheet: Model D (AAC(6'))
Accession no.	Protein name
AF337947	AAC(6’)-Im
EU085533	AAC(6’)-Ib-Suzhou
L06163	AAC(6’)-IIb
AP014611	AAC(6’)-Ian
M29695	AAC(6’)-IIa
AM283489	AAC(6’)-31
NC_012555	AAC(6’)-IIc
EF614235	AAC(6’)-32

## Sheet: Model E (AAC(6'))
Accession no.	Protein name
AB472901	AAC(6’)-Iag
AF031332	AAC(6’)-Ix
AF031330	AAC(6’)-Iv
AF031331	AAC(6’)-Iw
L29510	AAC(6’)-Ik
U13880	AAC(6’)-Il
NC_003197	AAC(6’)-Iaa
M94066	AAC(6’)-Ic
L29045	AAC(6’)-Ij
AF263519	AAC(6’)-29a
AF031326	AAC(6’)-Ir
L09246	AAC(6’)-Ig
AF140221	AAC(6’)-Iz
X55353	AAC(6’)-If
AB119105	AAC(6’)-Iad
AB894482	AAC(6’)-Iak

## Sheet: Model F (AAC(6'))
Accession no.	Protein name
Z54241	AAC(6’)-Ip
AB709942	AAC(6’)-Iaj
AJ584701	AAC(6’)-Iih
AB104852	AAC(6’)-Iae
L12710	AAC(6’)-Ii
HQ247816	aacA43
AJ584700	AAC(6’)-Iid
M18967	AAC(6’)-Ia
EU886977	AAC(6’)-Iai
AY289608	AAC(6’)-I30
AF047556	AAC(6’)-Iq

## Sheet: Model G (APH(2''))
Accession no.	Protein name
KF652097	APH(2’’)-If
AF016483	APH(2’’)-Id
KF652096	APH(2’’)-Ih
U51479	APH(2’’)-Ic
CP004067	APH(2’’)-Ig
AF337947	APH(2’’)-Ib

## Sheet: Model H (APH(3')+APH(3''))
Accession no.	Protein name
K00432	APH(3’)-Va
APPN01000061	APH(3’)-IX
M22126	APH(3’)-Vb
M26832	APH(3’)-III
X57709	APH(3’)-IIa
KC170992	APH(3’)-VI
S81599	APH(3’)-Vc
M28829	APH(3’’)-Ib
M20305	APH(3’)-Ib
X90856q	APH(3’)-IIb
Z48231	APH(3’)-Id
ATGI01000028	APH(3’)-VIII
M29953	APH(3’)-VIIa
X03364	APH(3’)-IV
Y18050	APH(3’)-XV
X53527	APH(3’’)-Ia
V00359	APH(3’)-Ia
DQ336355	APH(3’’)-Ic

## Sheet: Model I (APH(6)+APH(3'))
Accession no.	Protein name
AY971801	APH(6)-Ia
M28829	APH(6)-Id
X05648	APH(6)-Ib
X01702	APH(6)-Ic
AM743169	APH(3’)-IIc

## Sheet: Negative sequences (AAC)
Accession no.	Protein name
P54608.2	Hydrolase YhcX
O34895.1	N-acetyltransferase YodP
P0A951.2	Spermidine N(1)-acetyltransferase
P0A6C5.1	Amino-acid acetyltransferase
P76539.2	Acetyltransferase YpeA
P21861.2	Phosphinothricin N-acetyltransferase
P76594.1	Peptidyl-lysine N-acetyltransferase PatZ
P37506.1	Streptothricin acetyltransferase A
P37664.1	Peptidyl-lysine N-acetyltransferase YiaC
P16691.1	Aminoalkylphosphonate N-acetyltransferase
P74676.1	UPF0039 protein sll0451
P39624.1	Spore coat polysaccharide biosynthesis protein SpsD
P13857.1	Ribosomal-protein-serine acetyltransferase
I6YG32.1	N-alpha-acetyltransferase RimI
P27832.3	dTDP-fucosamine acetyltransferase
P0AEH3.1	Protein ElaA
O25094.1	UDP-4-amino-4,6-dideoxy-N-acetyl-beta-L-altrosamine N-acetyltransferase
P0A948.1	[Ribosomal protein S5]-alanine N-acetyltransferase
P0A944.1	[Ribosomal protein S18]-alanine N-acetyltransferase
P39909.2	Spermine/spermidine acetyltransferase
P76112.1	L-amino acid N-acyltransferase MnaT
Q9ZEU8.1	L-2,4-diaminobutyric acid acetyltransferase
O52249.1	L-2,4-diaminobutyric acid acetyltransferase
P46854.1	L-amino acid N-acetyltransferase AaaT
P44305.1	[Ribosomal protein S18]-alanine N-acetyltransferase
P39065.1	Acetoin utilization protein AcuA
WP_011156231.1	GNAT family N-acetyltransferase [Rhodopseudomonas palustris]
Q54225.1	N-acetyltransferase
O06059.1	L-2,4-diaminobutyric acid acetyltransferase
P31668.1	Phosphinothricin N-acetyltransferase
P08457.1	Streptothricin acetyltransferase
P26945.1	IAA acetyltransferase
P19997.1	Blasticidin-S acetyltransferase
WP_012379161.1	GNAT family N-acetyltransferase [Streptomyces]
WP_004435396.1	GNAT family N-acetyltransferase [Bacillus methanolicus]
WP_095462070.1	GNAT family N-acetyltransferase [Vibrio]
WP_002378354.1	GNAT family N-acetyltransferase [Bacteria]
5T7D	Chain A, Phosphinothricin N-acetyltransferase
WP_002555402.1	tabtoxinine-beta-lactam acetyltransferase Ttr [Pseudomonas]
WP_010908051.1	amino-acid N-acetyltransferase [Mycobacterium leprae]
WP_013082997.1	GNAT family N-acetyltransferase [Bacillus megaterium]
ANU78818.1	6'-N-acetyltransferase (plasmid) [Vibrio parahaemolyticus]
WP_011746368.1	GNAT family N-acetyltransferase [Paracoccus denitrificans]
WP_003967851.1	GNAT family N-acetyltransferase [Streptomyces]
WP_003988626.1	N-acetyltransferase [Streptomyces viridochromogenes]
4QUS	Chain A, Acetyltransferase YpeA
3R95	Chain A, MccE protein
WP_052983766.1	N-acetyltransferase, partial [Shigella sonnei]
5ISV	Chain A, Ribosomal-protein-alanine Acetyltransferase
WP_010625633.1	GNAT family N-acetyltransferase [Lactobacillales]
KKT20417.1	UvrABC system protein C, partial [Candidatus Peregrinibacteria bacterium GW2011_GWA2_43_8]
2FS5	Chain A, Tdp-fucosamine Acetyltransferase
4CRY	Chain B, Panz
WP_010076661.1	GNAT family N-acetyltransferase [Clostridium cellulovorans]
WP_015538413.1	GNAT family N-acetyltransferase [Faecalibacterium prausnitzii]
WP_118238204.1	GNAT family N-acetyltransferase [Collinsella sp. AM16-21]
4LUA	Chain A, N-acetyltransferase
WP_011989423.1	GNAT family N-acetyltransferase [Clostridium kluyveri]
WP_065529211.1	GNAT family N-acetyltransferase [Akkermansia muciniphila]
WP_013126374.1	GNAT family N-acetyltransferase [Tsukamurella paurometabola]
3G8W	Chain A, Lactococcal Prophage Ps3 Protein 05
WP_004847374.1	GNAT family N-acetyltransferase [[Ruminococcus] torques]
WP_013380763.1	GNAT family N-acetyltransferase [Clostridiales]
WP_009291069.1	GNAT family N-acetyltransferase [Anaerostipes]
WP_097835262.1	GNAT family N-acetyltransferase [Bacillus pseudomycoides]
WP_041816123.1	GNAT family N-acetyltransferase [Bacillus pumilus]
WP_022133346.1	GNAT family N-acetyltransferase [Negativibacillus massiliensis]
WP_006775737.1	GNAT family N-acetyltransferase [Clostridiaceae]
3G3S	Chain A, GCN5-related N-acetyltransferase
EEM03688.1	Zwittermicin A resistance protein zmaR [Bacillus pseudomycoides]
ADL06688.1	GCN5-related N-acetyltransferase [[Clostridium] saccharolyticum WM1]
ABX43587.1	GCN5-related N-acetyltransferase [Lachnoclostridium phytofermentans ISDg]
CDM69853.1	acetyltransferase [Clostridium bornimense]
AHC14379.1	acetyltransferase, GNAT family [Salinispira pacifica]
ADU21119.1	GCN5-related N-acetyltransferase [Ruminococcus albus 7 = DSM 20455]
ACA40043.1	acetyltransferase, GNAT family [Lysinibacillus sphaericus C3-41]
AGF57178.1	GCN5-related N-acetyltransferase [Clostridium saccharoperbutylacetonicum N1-4(HMT)]
AHN21154.1	acetyltransferase [Lysinibacillus varians]
ABV09631.1	acetyltransferase, GNAT family [Streptococcus gordonii str. Challis substr. CH1]
ADZ84395.1	GCN5-related N-acetyltransferase [Cellulosilyticum lentocellum DSM 5427]
ADU32257.1	GCN5-related N-acetyltransferase [Bacillus cellulosilyticus DSM 2522]
ADU29214.1	GCN5-related N-acetyltransferase [Bacillus cellulosilyticus DSM 2522]
AEB06704.1	GCN5-related N-acetyltransferase [Coriobacterium glomerans PW2]
CDD30023.1	gCN5-related N-acetyltransferase [Firmicutes bacterium CAG:94]
CDC67736.1	acetyltransferase GNAT family [Ruminococcus sp. CAG:57]
CDC47549.1	acetyltransferase GNAT family [Clostridium sp. CAG:58]
CCY68250.1	gCN5-related N-acetyltransferase [Eubacterium sp. CAG:161]
CCY34117.1	acetyltransferase GNAT family [Ruminococcus sp. CAG:60]
ADY13381.1	GCN5-related N-acetyltransferase [Sphaerochaeta globosa str. Buddy]
WP_000390342.1	GNAT family N-acetyltransferase [Bacillus]
ACU71412.1	GCN5-related N-acetyltransferase [Catenulispora acidiphila DSM 44928]
ACT03173.1	GCN5-related N-acetyltransferase [Paenibacillus sp. JDR-2]
ABQ95160.1	GCN5-related N-acetyltransferase [Psychrobacter sp. PRwf-1]
ABO24863.1	acetyltransferase-like protein [Shewanella loihica PV-4]
WP_013305046.1	GNAT family N-acetyltransferase [Maribacter sp. HTCC2170]
WP_011523808.1	bifunctional acetate--CoA ligase family protein/GNAT family N-acetyltransferase [Candidatus Koribacter versatilis]
WP_012671758.1	GNAT family N-acetyltransferase [Brachyspira hyodysenteriae]
AVQ96027.1	N-acetyltransferase [Ethanoligenens harbinense YUAN-3]
ADC91507.1	acetyltransferase, GNAT family [Mageeibacillus indolicus UPII9-5]
ABX41209.1	HAD-superfamily hydrolase, subfamily IA, variant 3 [Lachnoclostridium phytofermentans ISDg]
OQJ49346.1	N-acetyltransferase [Clavibacter michiganensis subsp. sepedonicus]
ABY24865.1	ribosomal-protein-alanine acetyltransferase [Renibacterium salmoninarum ATCC 33209]
CBL00003.1	Acetyltransferases, including N-acetylases of ribosomal proteins [Faecalibacterium prausnitzii L2-6]
CBK99483.1	Sortase and related acyltransferases [Faecalibacterium prausnitzii L2-6]
CAN90760.1	acetyltransferase, GNAT family [Sorangium cellulosum So ce56]
CAL42158.1	Probable ribosomal-protein-amino-adic N-acetyltransferase [Flavobacterium psychrophilum JIP02/86]
ACZ88192.1	GCN5-related N-acetyltransferase [Streptosporangium roseum DSM 43021]
ACZ00559.1	GCN5-related N-acetyltransferase [Streptobacillus moniliformis DSM 12112]
ACY23861.1	acetyltransferase, GNAT family [Gordonia bronchialis DSM 43247]
ACY20790.1	Acetyltransferase including N-acetylase of ribosomal protein-like protein [Gordonia bronchialis DSM 43247]
ADU14287.1	GCN5-related N-acetyltransferase [Asticcacaulis excentricus CB 48]
ADN16139.1	GCN5-related N-acetyltransferase [Gloeothece verrucosa PCC 7822]
ACO34322.1	acetyltransferase, GNAT family [Acidobacterium capsulatum ATCC 51196]
ACC39376.1	acetyltransferase, RimL [Mycobacterium marinum M]
ABP80348.1	acetyltransferase, GNAT family [Pseudomonas stutzeri A1501]
ABP78580.1	acetyltransferase, GNAT family [Pseudomonas stutzeri A1501]
ADC51353.1	GCN5-related N-acetyltransferase [Bacillus pseudofirmus OF4]
ACM38104.1	acetyltransferase [Agrobacterium vitis S4]
ACM29901.1	acetyltransferase protein [Agrobacterium radiobacter K84]
ACJ30068.1	Acetyltransferase, GNAT family [Shewanella piezotolerans WP3]
ACI94081.1	acetyltransferase, gnat family [Oligotropha carboxidovorans OM5]
ACE82767.1	alanine acetyl transferase-like protein [Cellvibrio japonicus Ueda107]
ACD82081.1	Acyl-CoA synthetase (ADP forming) alpha and beta chain [Methylacidiphilum infernorum V4]
ABX81158.1	acetyltransferase, GNAT family [Acholeplasma laidlawii PG-8A]
ABP90152.1	Acetyltransferase, including N-acetylases of ribosomal proteins [Streptococcus suis 05ZYH33]
ABK72256.1	GCN5-related N-acetyltransferase [Mycolicibacterium smegmatis MC2 155]
ACG79847.1	acetyltransferase, GNAT family [Phenylobacterium zucineum HLK1]
AAK87794.1	acetyltransferase [Agrobacterium fabrum str. C58]
ADB35096.1	GCN5-related N-acetyltransferase [Kribbella flavida DSM 17836]
ADB34422.1	GCN5-related N-acetyltransferase [Kribbella flavida DSM 17836]
ACU97911.1	acetyltransferase, ribosomal protein N-acetylase [Saccharomonospora viridis DSM 43017]
ACT93023.1	GCN5-related N-acetyltransferase [Dyadobacter fermentans DSM 18053]
ACT58097.1	ribosomal-protein-alanine acetyltransferase [Hirschia baltica ATCC 49814]
ACQ93730.1	GCN5-related N-acetyltransferase [Tolumonas auensis DSM 9187]
ABW11730.1	GCN5-related N-acetyltransferase [Frankia sp. EAN1pec]
ABV93206.1	GCN5-related N-acetyltransferase [Dinoroseobacter shibae DFL 12 = DSM 16493]
ABV92101.1	acetyltransferase [Dinoroseobacter shibae DFL 12 = DSM 16493]
ABS01707.1	GCN5-related N-acetyltransferase [Kineococcus radiotolerans SRS30216 = ATCC BAA-149]
ABQ70923.1	GCN5-related N-acetyltransferase [Sphingomonas wittichii RW1]
ABQ31651.1	Acetyltransferase including N-acetylase of ribosomal protein-like protein [Acidiphilium cryptum JF-5]
ABP84407.1	GCN5-related N-acetyltransferase [Pseudomonas mendocina ymp]
ABM60413.1	GCN5-related N-acetyltransferase [Verminephrobacter eiseniae EF01-2]
ABM04908.1	acetyltransferase, GNAT family protein [Psychromonas ingrahamii 37]
ABL98993.1	acetyltransferase [Shewanella amazonensis SB2B]
ABL72167.1	GCN5-related N-acetyltransferase [Paracoccus denitrificans PD1222]
ABL71945.1	GCN5-related N-acetyltransferase [Paracoccus denitrificans PD1222]
ABL70132.1	GCN5-related N-acetyltransferase [Paracoccus denitrificans PD1222]
ABF44383.1	GCN5-related N-acetyltransferase [Deinococcus geothermalis DSM 11300]
ACU63222.1	acetyltransferase, GNAT family [Chitinophaga pinensis DSM 2588]
ACU39915.1	GCN5-related N-acetyltransferase [Actinosynnema mirum DSM 43827]
ACB74256.1	GCN5-related N-acetyltransferase [Opitutus terrae PB90-1]
ACX66718.1	GCN5-related N-acetyltransferase [Paenibacillus sp. Y412MC10]
ACV55945.1	protein of unknown function DUF523 [Eggerthella lenta DSM 2243]
ACV54624.1	GCN5-related N-acetyltransferase [Eggerthella lenta DSM 2243]
ACS81728.1	CoA-binding domain protein [Desulfovibrio salexigens DSM 2638]
ACS79642.1	GCN5-related N-acetyltransferase [Desulfovibrio salexigens DSM 2638]
ACL09593.1	acetyltransferase [Desulfovibrio vulgaris str. 'Miyazaki F']
ACB22133.1	GCN5-related N-acetyltransferase [Methylobacterium radiotolerans JCM 2831]
ABX38344.1	acetyltransferase [Delftia acidovorans SPH-1]
ADB53720.1	glycosyl transferase group 1 [Conexibacter woesei DSM 14684]
ADB18491.1	cellulose biosynthetic (CelD)-like protein [Pirellula staleyi DSM 6068]
ACU72694.1	protein involved in cellulose biosynthesis (CelD) [Catenulispora acidiphila DSM 44928]
ACB35331.1	protein involved in cellulose biosynthesis (CelD)-like protein [Leptothrix cholodnii SP-6]
ACB35330.1	Protein involved in cellulose biosynthesis (CelD)-like protein [Leptothrix cholodnii SP-6]
ACB34625.1	Protein involved in cellulose biosynthesis (CelD)-like protein [Leptothrix cholodnii SP-6]
ACA16166.1	glycosyl transferase, group 1 [Methylobacterium sp. 4-46]
ACL73452.1	Protein involved in cellulose biosynthesis (CelD)-like protein [Thioalkalivibrio sulfidiphilus HL-EbGr7]
ACL73451.1	Protein involved in cellulose biosynthesis (CelD)-like protein [Thioalkalivibrio sulfidiphilus HL-EbGr7]
ACL73449.1	Protein involved in cellulose biosynthesis (CelD)-like protein [Thioalkalivibrio sulfidiphilus HL-EbGr7]
WP_011522661.1	GNAT family N-acetyltransferase [Candidatus Koribacter versatilis]
ACL63135.1	Protein involved in cellulose biosynthesis (CelD)-like protein (plasmid) [Methylobacterium nodulans ORS 2060]
ABS26813.1	cellulose biosynthesis (CelD)-like protein [Anaeromyxobacter sp. Fw109-5]
ABS26811.1	cellulose biosynthesis (CelD)-like protein [Anaeromyxobacter sp. Fw109-5]
ACZ90334.1	polysaccharide biosynthesis protein CelD [Streptosporangium roseum DSM 43021]
ACZ90327.1	cellulose biosynthesis protein CelD [Streptosporangium roseum DSM 43021]
ACY99136.1	polysaccharide biosynthesis protein CelD [Thermomonospora curvata DSM 43183]
ACC40301.1	8-amino-7-oxononanoate synthase BioF2_3 [Mycobacterium marinum M]
ACC39629.1	8-amino-7-oxononanoate synthase BioF2_5 [Mycobacterium marinum M]
ACM26206.1	adenylate cyclase protein [Agrobacterium radiobacter K84]
ABK72242.1	glycosyl transferase, family protein 2 [Mycolicibacterium smegmatis MC2 155]
ADG29667.1	cellulose biosynthesis protein CelD [Thiomonas intermedia K12]
ACT58876.1	polysaccharide biosynthesis protein CelD [Hirschia baltica ATCC 49814]
ACH38799.1	FemAB superfamily protein [Geobacter bemidjiensis Bem]
ABQ31004.1	Protein involved in cellulose biosynthesis (CelD)-like protein [Acidiphilium cryptum JF-5]
ABM02292.1	Protein involved in cellulose biosynthesis (CelD)-like protein [Psychromonas ingrahamii 37]
ACL60430.1	protein involved in cellulose biosynthesis (CelD)-like protein [Methylobacterium nodulans ORS 2060]
ACL55974.1	glycosyl transferase, group 1 [Methylobacterium nodulans ORS 2060]
ACY18303.1	cellulose biosynthesis protein CelD [Haliangium ochraceum DSM 14365]
ABS64042.1	protein involved in cellulose biosynthesis (CelD)-like protein [Parvibaculum lavamentivorans DS-1]
ABM62320.1	Protein involved in cellulose biosynthesis (CelD)-like protein [Halorhodospira halophila SL1]
AEV35184.1	Protein involved in cellulose biosynthesis (CelD)-like protein [Pseudovibrio sp. FO-BEG1]
WP_101881936.1	GNAT family N-acetyltransferase [[Ruminococcus] gnavus]
WP_004845835.1	GNAT family N-acetyltransferase [[Ruminococcus] torques]
WP_048594610.1	GNAT family N-acetyltransferase [Brachyspira suanatina]
WP_115354641.1	GNAT family N-acetyltransferase [Erysipelothrix rhusiopathiae]
WP_112114733.1	GNAT family N-acetyltransferase [Faecalibacterium]
WP_004611226.1	GNAT family N-acetyltransferase [Lachnospiraceae]
ADB51604.1	acetyltransferase [Conexibacter woesei DSM 14684]
ACL49641.1	GCN5-related N-acetyltransferase [Desulfovibrio desulfuricans ATCC 27774]
WP_055193636.1	GNAT family N-acetyltransferase [Dorea longicatena]
EEV38624.1	GNAT family acetyltransferase [Enterococcus casseliflavus EC20]
3N7Z	Chain A, Acetyltransferase, GNAT family
ACR76068.1	acetyltransferase, GNAT family [[Eubacterium rectale] ATCC 33656]
EDY64889.1	UPF0256 protein [Streptomyces pristinaespiralis ATCC 25486]
EDY62082.1	UPF0256 protein [Streptomyces pristinaespiralis ATCC 25486]
EFG09601.1	acetyltransferase [Streptomyces clavuligerus]
CCC79877.1	acetyltransferase, GNAT family [Lactobacillus plantarum WCFS1]
ADD42074.1	acetyltransferase [Stackebrandtia nassauensis DSM 44728]
ACY20548.1	acetyltransferase [Gordonia bronchialis DSM 43247]
ADC51754.1	acetyltransferase [Bacillus pseudofirmus OF4]
ADB47290.1	intracellular survival-like acetyltransferase i [Acidaminococcus fermentans DSM 20731]
ADB32459.1	acetyltransferase [Kribbella flavida DSM 17836]
ACB84182.1	acetyltransferase involved in intracellular survival and related acetyltransferase-like protein [Natranaerobius thermophilus JW/NM-WN-LF]
ABR33663.1	GCN5-related N-acetyltransferase [Clostridium beijerinckii NCIMB 8052]
ABP54807.1	GCN5-related N-acetyltransferase [Salinispora tropica CNB-440]
ADU29066.1	GCN5-related N-acetyltransferase [Bacillus cellulosilyticus DSM 2522]
ACX64901.1	GCN5-related N-acetyltransferase [Paenibacillus sp. Y412MC10]
ACL69042.1	Acetyltransferase [Halothermothrix orenii H 168]
ABW20253.1	GCN5-related N-acetyltransferase [Alkaliphilus oremlandii OhILAs]
CDD86242.1	acetyltransferase GNAT family [Ruminococcus obeum CAG:39]
CDA10960.1	acetyltransferase GNAT family [Clostridium bartlettii CAG:1329]
ADL11283.2	GNAT family N-acetyltransferase [Corynebacterium pseudotuberculosis C231]
WP_117580336.1	GNAT family N-acetyltransferase [Erysipelatoclostridium ramosum]
WP_117537309.1	GNAT family N-acetyltransferase [Dorea sp. AM10-31]
WP_118547811.1	GNAT family N-acetyltransferase [Firmicutes bacterium AM59-13]
WP_117650374.1	GNAT family N-acetyltransferase [Dorea formicigenerans]
WP_014775716.1	GNAT family N-acetyltransferase [Alistipes finegoldii]
WP_012669884.1	GNAT family N-acetyltransferase [Brachyspira hyodysenteriae]
AEV67200.1	acetyltransferase, N-acetylglutamate synthase [Hungateiclostridium clariflavum DSM 19732]
ADL02966.1	GCN5-related N-acetyltransferase [[Clostridium] saccharolyticum WM1]
ADH99093.1	GCN5-related N-acetyltransferase [[Bacillus] selenitireducens MLS10]
EHJ00103.1	GCN5-related N-acetyltransferase [Clostridium sp. DL-VIII]
ADL35535.1	acetyltransferase GNAT family [Butyrivibrio proteoclasticus B316]
ACZ25446.1	GCN5-related N-acetyltransferase [Veillonella parvula DSM 2008]
AGA77372.1	acetyltransferase, N-acetylglutamate synthase [Echinicola vietnamensis DSM 17526]
AFA48819.1	acetyltransferase GNAT family [Acetobacterium woodii DSM 1030]
AHD02303.1	GNAT family acetyltransferase [Leisingera methylohalidivorans DSM 14336]
AFU45496.1	GNAT family acetyltransferase [Acidovorax sp. KKS102]
AEJ23719.1	histone acetyltransferase HPA2 [Weissella koreensis KACC 15510]
ADZ70072.1	GCN5-related N-acetyltransferase [Polymorphum gilvum SL003B-26A1]
AGK96085.1	acetyltransferase (GNAT) family protein [Clostridium pasteurianum BC1]
ADH66406.1	GCN5-related N-acetyltransferase [Nocardiopsis dassonvillei subsp. dassonvillei DSM 43111]
ABR72175.1	GCN5-related N-acetyltransferase [Marinomonas sp. MWYL1]
AFV04554.1	Histone acetyltransferase HPA2-related acetyltransferase [Dehalobacter sp. CF]
ACS79524.1	GCN5-related N-acetyltransferase [Desulfovibrio salexigens DSM 2638]
ABX38405.1	GCN5-related N-acetyltransferase [Delftia acidovorans SPH-1]
AFY86876.1	GCN5-related N-acetyltransferase [Chroococcidiopsis thermalis PCC 7203]
CDF08582.1	acetyltransferase GNAT family [Firmicutes bacterium CAG:95]
CDE10046.1	acetyltransferase [Clostridium sp. CAG:354]
CDD74700.1	gCN5-related N-acetyltransferase [Clostridium sp. CAG:62]
CDD46773.1	acetyltransferase GNAT family [Firmicutes bacterium CAG:534]
CDD35242.1	acetyltransferase [Roseburia sp. CAG:309]
CDD08442.1	acetyltransferase GNAT family [Dorea sp. CAG:317]
CDB86419.1	acetyltransferase GNAT family [Coprococcus comes CAG:19]
CDA67442.1	acetyltransferase GNAT family [Clostridium sp. CAG:510]
CCZ91571.1	gCN5-related N-acetyltransferase [Clostridium sp. CAG:167]
CCY77198.1	gCN5-related N-acetyltransferase [Brachyspira sp. CAG:700]
CCY06122.1	gCN5-related N-acetyltransferase [Eggerthella sp. CAG:1427]
AFY37401.1	GCN5-related N-acetyltransferase [Leptolyngbya sp. PCC 7376]
ADY13124.1	GCN5-related N-acetyltransferase [Sphaerochaeta globosa str. Buddy]
WP_003530549.1	N-acetyltransferase [[Clostridium] leptum]
WP_022003115.1	GNAT family N-acetyltransferase [[Ruminococcus] torques]
WP_041690032.1	N-acetyltransferase [Clostridiales]
AEA45815.1	GCN5-related N-acetyltransferase [Fluviicola taffensis DSM 16823]
ACU70674.1	acetyltransferase [Catenulispora acidiphila DSM 44928]
ABQ95183.1	acetyltransferase-like protein [Psychrobacter sp. PRwf-1]
EEV40510.2	GNAT family acetyltransferase [Enterococcus casseliflavus EC20]
EEV38189.1	GNAT family acetyltransferase [Enterococcus casseliflavus EC20]
WP_013380573.1	N-acetyltransferase [Clostridiales]
ACV81038.1	acetyltransferase-like protein [Nakamurella multipartita DSM 44233]
ACV76627.1	acetyltransferase-like protein [Nakamurella multipartita DSM 44233]
WP_009288905.1	N-acetyltransferase [Anaerostipes caccae]
ADY51170.1	GCN5-related N-acetyltransferase [Pseudopedobacter saltans DSM 12145]
ABX40552.1	GCN5-related N-acetyltransferase [Lachnoclostridium phytofermentans ISDg]
OXE99745.1	N-acetyltransferase [Flavobacterium johnsoniae UW101]
OXE95815.1	N-acetyltransferase [Flavobacterium johnsoniae UW101]
OQJ48954.1	N-acetyltransferase [Clavibacter michiganensis subsp. sepedonicus]
OLT74004.1	GNAT family N-acetyltransferase [Mycobacteroides abscessus subsp. abscessus]
OKZ05931.1	GNAT family N-acetyltransferase [Phocaeicola plebeius]
WP_003019582.1	N-acetyltransferase [Blautia hansenii]
WP_021967813.1	N-acetyltransferase [Bacteroides]
WP_015755260.1	N-acetyltransferase [Robiginitalea biformata]
WP_011529824.1	N-acetyltransferase [Deinococcus geothermalis]
WP_007214485.1	N-acetyltransferase [Bacteroides]
ADY27303.1	acetyltransferase (plasmid) [Deinococcus proteolyticus MRP]
KZK17721.1	GNAT family acetyltransferase [Staphylococcus pseudintermedius]
ADO82547.1	acetyltransferase [Ilyobacter polytropus DSM 2926]
ADO54371.1	GNAT family acetyltraansferase [Paenibacillus polymyxa SC2]
ABS27128.1	acetyltransferase-like protein [Anaeromyxobacter sp. Fw109-5]
CBL56525.1	acetyltransferase [Propionibacterium freudenreichii subsp. shermanii CIRM-BIA1]
ADX67129.1	GCN5-related N-acetyltransferase [Weeksella virosa DSM 16922]
ACY99076.1	GCN5-related N-acetyltransferase [Thermomonospora curvata DSM 43183]
AEQ23353.1	acetyltransferase [Acidaminococcus intestini RyC-MR95]
AEN77710.1	Acetyltransferase [Lactobacillus ruminis ATCC 27782]
AEK39837.1	acetyltransferase [Amycolatopsis mediterranei S699]
ACU08130.1	GCN5-related N-acetyltransferase [Flavobacteriaceae bacterium 3519-10]
ACM30804.1	acetyltransferase protein [Agrobacterium radiobacter K84]
ACM27435.1	acetyltransferase protein [Agrobacterium radiobacter K84]
ACI93353.1	acetyltransferase [Oligotropha carboxidovorans OM5]
ABX80799.1	acetyltransferase, GNAT family [Acholeplasma laidlawii PG-8A]
EAP86290.1	Acetyltransferase [Croceibacter atlanticus HTCC2559]
ADH69814.1	GCN5-related N-acetyltransferase [Nocardiopsis dassonvillei subsp. dassonvillei DSM 43111]
ADH68327.1	GCN5-related N-acetyltransferase [Nocardiopsis dassonvillei subsp. dassonvillei DSM 43111]
ADB46686.1	GCN5-related N-acetyltransferase [Acidaminococcus fermentans DSM 20731]
ACZ07095.1	acetyltransferase [Sebaldella termitidis ATCC 33386]
ACV07931.1	GCN5-related N-acetyltransferase [Jonesia denitrificans DSM 20603]
ACU05632.1	acetyltransferase [Pedobacter heparinus DSM 2366]
ACT91563.1	acetyltransferase-like protein [Dyadobacter fermentans DSM 18053]
ACQ81717.1	acetyltransferase [Beutenbergia cavernae DSM 12333]
ABW11410.1	acetyltransferase-like protein [Frankia sp. EAN1pec]
ABR34605.1	GCN5-related N-acetyltransferase [Clostridium beijerinckii NCIMB 8052]
ABQ70909.1	acetyltransferase-like protein [Sphingomonas wittichii RW1]
ABK01679.1	acetyltransferase-like protein [Arthrobacter sp. FB24]
ADL45778.1	GCN5-related N-acetyltransferase [Micromonospora aurantiaca ATCC 27029]
ADK67541.1	acetyltransferase [Olsenella uli DSM 7084]
ADU26480.1	GCN5-related N-acetyltransferase [Ethanoligenens harbinense YUAN-3]
ADB37340.1	acetyltransferase-like protein [Spirosoma linguale DSM 74]
ADB76776.1	acetyltransferase-like protein [Geodermatophilus obscurus DSM 43160]
EFQ81975.1	acetyltransferase, GNAT family [Aeromicrobium marinum DSM 15272]
EAZ79903.1	acetyltransferase, GNAT family [Algoriphagus machipongonensis]
P40677.2	Peptidyl-lysine N-acetyltransferase YjaB
P21340.3	Spermidine/spermine N(1)-acetyltransferase
P76594.1	Peptidyl-lysine N-acetyltransferase PatZ
P54564.1	UPF0157 protein YqkA
P37506.1	Streptothricin acetyltransferase A
P37664.1	Peptidyl-lysine N-acetyltransferase YiaC
P09163.1	Peptidyl-lysine N-acetyltransferase YjaB
P16691.1	Aminoalkylphosphonate N-acetyltransferase
P46854.1	L-amino acid N-acetyltransferase AaaT
NP_254119.1	acetyltransferase [Pseudomonas aeruginosa PAO1]
NP_252855.1	acetyltransferase [Pseudomonas aeruginosa PAO1]
NP_252803.1	spermidine acetyltransferase [Pseudomonas aeruginosa PAO1]
NP_252715.1	acetyltransferase [Pseudomonas aeruginosa PAO1]
NP_252058.1	acetyltransferase [Pseudomonas aeruginosa PAO1]
NP_251321.1	acetyltransferase [Pseudomonas aeruginosa PAO1]
NP_250961.1	acetyltransferase [Pseudomonas aeruginosa PAO1]
NP_249174.1	acetyltransferase [Pseudomonas aeruginosa PAO1]
NP_249169.1	N-acetyltransferase [Pseudomonas aeruginosa PAO1]
NP_248940.1	acetyltransferase [Pseudomonas aeruginosa PAO1]
NP_390817.1	N-acetyltransferase acting on sulfur compounds [Bacillus subtilis subsp. subtilis str. 168]
NP_390537.1	spermine/spermidine acetyltransferase [Bacillus subtilis subsp. subtilis str. 168]
NP_313103.1	aminoalkylphosphonate N-acetyltransferase [Escherichia coli O157:H7 str. Sakai]
NP_312957.1	acetyltransferase [Escherichia coli O157:H7 str. Sakai]
NP_312462.1	acetyltransferase [Escherichia coli O157:H7 str. Sakai]
NP_312334.1	acetyltransferase [Escherichia coli O157:H7 str. Sakai]
NP_312317.1	aminoacyl nucleotide detoxifying acetyltransferase [Escherichia coli O157:H7 str. Sakai]
NP_312289.1	N-acetyltransferase [Escherichia coli O157:H7 str. Sakai]
NP_215513.1	acetyltransferase [Mycobacterium tuberculosis H37Rv]
NP_215434.1	GCN5-like N-acetyltransferase [Mycobacterium tuberculosis H37Rv]
NP_214942.1	GCN5-like N-acetyltransferase [Mycobacterium tuberculosis H37Rv]
NP_214647.1	GCN5-like N-acetyltransferase [Mycobacterium tuberculosis H37Rv]
NP_463183.1	GNAT family N-acetyltransferase [Salmonella enterica subsp. enterica serovar Typhimurium str. LT2]
NP_462554.1	GNAT family N-acetyltransferase [Salmonella enterica subsp. enterica serovar Typhimurium str. LT2]
NP_462552.1	GNAT family N-acetyltransferase [Salmonella enterica subsp. enterica serovar Typhimurium str. LT2]
NP_462544.1	N-acetyltransferase [Salmonella enterica subsp. enterica serovar Typhimurium str. LT2]
NP_462447.1	N-acetyltransferase [Salmonella enterica subsp. enterica serovar Typhimurium str. LT2]
NP_461826.1	GNAT family N-acetyltransferase [Salmonella enterica subsp. enterica serovar Typhimurium str. LT2]
NP_461586.1	protein acetyltransferase [Salmonella enterica subsp. enterica serovar Typhimurium str. LT2]
NP_460813.1	N-acetyltransferase [Salmonella enterica subsp. enterica serovar Typhimurium str. LT2]
NP_460578.1	aminoglycoside 6'-acetyltransferase [Salmonella enterica subsp. enterica serovar Typhimurium str. LT2]
NP_219971.1	acetyltransferase [Chlamydia trachomatis D/UW-3/CX]
P39624.1	Spore coat polysaccharide biosynthesis protein SpsD
P44305.1	[Ribosomal protein S18]-alanine N-acetyltransferase
NP_253367.1	peptide n-acetyltransferase RimI [Pseudomonas aeruginosa PAO1]
NP_252150.1	acetyltransferase [Pseudomonas aeruginosa PAO1]
NP_388474.1	ribosomal protein S18 alanine N-acetyltransferase [Bacillus subtilis subsp. subtilis str. 168]
NP_217937.1	ribosomal-protein-alanine acetyltransferase RimI [Mycobacterium tuberculosis H37Rv]
NP_216686.1	GCN5-like N-acetyltransferase [Mycobacterium tuberculosis H37Rv]
NP_215334.1	mycothiol acetyltransferase [Mycobacterium tuberculosis H37Rv]
NP_463414.1	ribosomal-protein-alanine N-acetyltransferase [Salmonella enterica subsp. enterica serovar Typhimurium str. LT2]
P22567.2	Amino-acid acetyltransferase
O66143.2	Amino-acid acetyltransferase
NP_217263.1	L-glutamate alpha-N-acetyltranferase [Mycobacterium tuberculosis H37Rv]
NP_461909.1	amino-acid N-acetyltransferase [Salmonella enterica subsp. enterica serovar Typhimurium str. LT2]

[truncated: 1 more sheets: Negative sequences (APH)]
