# Supplementary material for: Extensive screening reveals previously undiscovered aminoglycoside resistance genes in human pathogens
Source: Commun Biol. 2023 Aug 3;6:812. doi: 10.1038/s42003-023-05174-6 (PMC10400643; doi:10.1038/s42003-023-05174-6)
Supplement: Supplementary file 5 — Supplementary Data 2 [file 42003_2023_5174_MOESM5_ESM.xlsx]

## Sheet: Model A
Gene ID	Family	Species	Assembly accession no.	Contig accession no.	Most similar previously known	% Identity	BLAST e-value	Protein sequence	Nucleotide sequence
1	A1	Gordonia sputi	GCA_000248055.2	BAFC01000058.1	AAC(2')-Ie	51.724	2.34e-52	MTAASDPRVRLCHTAHLEPGRMPQLMRLLDAAFDGDFDSTDLDHALGGMHALIVDDSDELIGHAAVVARSLLIDDQPRRCGYVEAVAVAPTHQRQGLGDALMAAIEDVIDNAYDLGALGASDAGRHLYESRGWTPWLGTLGVLSPDGWAPTPDDEGAVLVRNVEISSTTARLSCDWRAGDVW	ATGACAGCCGCATCCGACCCTCGGGTGCGGCTTTGTCATACCGCCCACCTCGAGCCGGGGCGGATGCCCCAACTGATGCGCCTACTCGACGCGGCGTTCGACGGTGACTTCGACAGCACCGACCTCGACCACGCGCTCGGTGGGATGCACGCACTCATCGTCGACGATTCCGACGAACTCATCGGTCACGCCGCCGTCGTCGCCCGGTCGTTGCTCATCGACGACCAACCACGACGATGCGGTTACGTCGAGGCGGTCGCTGTCGCGCCAACCCATCAACGTCAGGGGCTGGGAGATGCGCTGATGGCAGCCATCGAAGACGTCATCGACAACGCGTACGACCTCGGCGCGCTCGGTGCCTCGGACGCCGGCAGGCATTTGTACGAGTCGCGGGGTTGG…
2	A1	Gordonia sputi	GCA_012396255.1	JAAXPD010000009.1	AAC(2')-Ie	51.724	2.34e-52	MTAASDPRVRLCHTAHLEPGRMPQLMRLLDAAFDGDFDSTDLDHALGGMHALIVDDSDELIGHAAVVARSLLIDDQPRRCGYVEAVAVAPTHQRQGLGDALMAAIEDVIDNAYDLGALGASDAGRHLYESRGWTPWLGTLGVLSPDGWAPTPDDEGAVLVRNVEISSTTARLSCDWRAGDVW	ATGACAGCCGCATCCGACCCTCGGGTGCGGCTTTGTCATACCGCCCACCTCGAGCCGGGGCGGATGCCCCAACTGATGCGCCTACTCGACGCGGCGTTCGACGGTGACTTCGACAGCACCGACCTCGACCACGCGCTCGGTGGGATGCACGCACTCATCGTCGACGATTCCGACGAACTCATCGGTCACGCCGCCGTCGTCGCCCGGTCGTTGCTCATCGACGACCAACCACGACGATGCGGTTACGTCGAGGCGGTCGCTGTCGCGCCAACCCATCAACGTCAGGGGCTGGGAGATGCGCTGATGGCAGCCATCGAAGACGTCATCGACAACGCGTACGACCTCGGCGCGCTCGGTGCCTCGGACGCCGGCAGGCATTTGTACGAGTCGCGGGGTTGG…
3	A1	Gordonia sp.	GCA_001665745.1	LZTD01000033.1	AAC(2')-Ie	49.425	8.97e-52	MTAASERRVRLCHTAHLEPGRMPQLMRLLDAAFDGDFDDTDLDHALGGMHALIVDESDELIGHAAVVARSVLVDDQPRRCGYVEAVAVSPTHQREGLGGALMAAIEEVIDNAYDLGALGASDAGMRLYESRGWIPWVGTLGVLSPDGWAPTPDDEGAVLVRNIGGLDSAVARLSCDWRAGDVW	ATGACAGCCGCATCCGAACGCCGGGTGCGGCTTTGTCATACCGCGCACCTCGAGCCGGGACGAATGCCCCAGTTGATGCGCCTGCTCGACGCCGCGTTCGACGGTGACTTCGACGACACCGACCTCGACCACGCGCTCGGCGGAATGCACGCACTGATCGTCGACGAATCCGACGAACTCATCGGTCACGCGGCCGTGGTCGCCCGGTCGGTCCTCGTCGACGACCAACCACGACGATGCGGCTACGTCGAGGCCGTCGCCGTCTCGCCAACACATCAACGTGAGGGGCTGGGAGGTGCGCTGATGGCTGCCATCGAGGAGGTCATCGACAACGCCTACGATCTGGGCGCACTCGGCGCGTCGGACGCGGGCATGCGCTTGTACGAGTCGCGGGGCTGG…
4	A1	Gordonia sp.	GCA_001665905.1	LZTC01000010.1	AAC(2')-Ie	49.425	8.97e-52	MTAASERRVRLCHTAHLEPGRMPQLMRLLDAAFDGDFDDTDLDHALGGMHALIVDESDELIGHAAVVARSVLVDDQPRRCGYVEAVAVSPTHQREGLGGALMAAIEEVIDNAYDLGALGASDAGMRLYESRGWIPWVGTLGVLSPDGWAPTPDDEGAVLVRNIGGLDSAVARLSCDWRAGDVW	ATGACAGCCGCATCCGAACGCCGGGTGCGGCTTTGTCATACCGCGCACCTCGAGCCGGGACGAATGCCCCAGTTGATGCGCCTGCTCGACGCCGCGTTCGACGGTGACTTCGACGACACCGACCTCGACCACGCGCTCGGCGGAATGCACGCACTGATCGTCGACGAATCCGACGAACTCATCGGTCACGCGGCCGTGGTCGCCCGGTCGGTCCTCGTCGACGACCAACCACGACGATGCGGCTACGTCGAGGCCGTCGCCGTCTCGCCAACACATCAACGTGAGGGGCTGGGAGGTGCGCTGATGGCTGCCATCGAGGAGGTCATCGACAACGCCTACGATCTGGGCGCACTCGGCGCGTCGGACGCGGGCATGCGCTTGTACGAGTCGCGGGGCTGG…
5	A1	Gordonia sp.	GCA_001665925.1	LZTE01000022.1	AAC(2')-Ie	49.425	8.97e-52	MTAASERRVRLCHTAHLEPGRMPQLMRLLDAAFDGDFDDTDLDHALGGMHALIVDESDELIGHAAVVARSVLVDDQPRRCGYVEAVAVSPTHQREGLGGALMAAIEEVIDNAYDLGALGASDAGMRLYESRGWIPWVGTLGVLSPDGWAPTPDDEGAVLVRNIGGLDSAVARLSCDWRAGDVW	ATGACAGCCGCATCCGAACGCCGGGTGCGGCTTTGTCATACCGCGCACCTCGAGCCGGGACGAATGCCCCAGTTGATGCGCCTGCTCGACGCCGCGTTCGACGGTGACTTCGACGACACCGACCTCGACCACGCGCTCGGCGGAATGCACGCACTGATCGTCGACGAATCCGACGAACTCATCGGTCACGCGGCCGTGGTCGCCCGGTCGGTCCTCGTCGACGACCAACCACGACGATGCGGCTACGTCGAGGCCGTCGCCGTCTCGCCAACACATCAACGTGAGGGGCTGGGAGGTGCGCTGATGGCTGCCATCGAGGAGGTCATCGACAACGCCTACGATCTGGGCGCACTCGGCGCGTCGGACGCGGGCATGCGCTTGTACGAGTCGCGGGGCTGG…
6	A1	Gordonia sp.	GCA_002454895.1	DKJV01000055.1	AAC(2')-Ie	49.718	9.95e-53	MTAASDHRVRLCHTAHLEPGRMPQLMRLLDAAFDGDFDDTDLDHALGGMHALIVDESDELIGHAAVVARSVLVDDQPRRCGYVEAVAVSPTHRREGLGGALMAAIEDVIDNAYDLGALGASDAGMRLYESRGWIPWVGTLGVLSPDGWAPTPDDEGAVLVRNIGGLDSAVARLSCDWRAGDVW	ATGACAGCCGCATCCGACCACCGGGTGCGGCTTTGTCATACCGCGCACCTCGAGCCGGGACGAATGCCCCAGTTGATGCGCCTGCTCGACGCCGCGTTCGACGGTGACTTCGACGACACCGACCTCGACCACGCGCTCGGCGGAATGCACGCACTCATCGTCGACGAATCCGACGAACTCATCGGCCACGCGGCCGTCGTCGCCCGGTCGGTCCTCGTCGACGACCAACCACGACGATGCGGCTACGTCGAGGCCGTCGCCGTCTCGCCAACACATCGACGTGAGGGGCTGGGAGGTGCGCTGATGGCTGCCATCGAGGACGTCATCGACAACGCCTACGACCTGGGCGCACTCGGCGCGTCGGACGCGGGCATGCGCTTGTACGAGTCGCGGGGCTGG…
7	A1	Gordonia jacobaea	GCA_001186365.1	LDTZ01000015.1	AAC(2')-Ie	49.153	3.37e-52	MTAASDHRVRLCHTAHLEPGRMPQLMRLLDAAFDGDFDDTDLDHALGGMHALIVDESDELIGHAAVVARSVLVDDQPRRCGYVEAVAVSPTHQREGLGGALMAAIEDVIDNAYDLGALGASDAGMRLYESRGWIPWVGTLGVLSPDGWAPTPDDEGAVLVRNIGGLDSAVARLSCDWRAGDVW	ATGACAGCCGCATCCGACCACCGGGTGCGGCTTTGTCATACCGCGCACCTCGAGCCGGGACGAATGCCCCAGTTGATGCGCCTGCTCGACGCCGCGTTCGACGGTGACTTCGACGACACCGACCTCGACCACGCGCTCGGCGGAATGCACGCACTCATCGTCGACGAATCCGACGAACTCATCGGCCACGCGGCCGTCGTCGCCCGGTCGGTCCTCGTCGACGACCAACCACGACGATGCGGCTACGTCGAGGCCGTCGCCGTCTCGCCAACACATCAACGTGAGGGGCTGGGAGGTGCGCTGATGGCTGCCATCGAGGACGTCATCGACAACGCCTACGACCTGGGCGCACTCGGCGCGTCGGACGCGGGCATGCGCTTGTACGAGTCGCGGGGCTGG…
8	A2	Mycobacteroides abscessus	GCA_000611915.1	JASW01000008.1	AAC(2')-Ib	61.667	1.76e-75	VSNMPTVPVIRTHTARLIHTADLDSETRCAARELLIEAFEGDLTEEDWEHCLGGMHALIWYHGILIAHAAVVQRRLLYQDRVLRTGYVEGVAVDSDWRGNGLGTAIMDAAEQVLRGAYELGALSAGDDVAPFYRARGWVPWLGSTPVMTADGIVPATDEGVHVLPMSSGVDPSGSLTCDWRAGDGW	GTGTCCAATATGCCAACCGTCCCCGTCATCCGCACGCACACCGCGCGGCTCATTCACACTGCCGACCTGGACAGTGAAACACGCTGTGCCGCACGTGAATTACTCATTGAGGCATTCGAAGGCGACCTTACCGAGGAGGACTGGGAACACTGTCTGGGCGGGATGCACGCGCTCATCTGGTACCACGGCATACTCATCGCCCACGCCGCTGTGGTGCAGCGCCGACTGCTGTACCAGGACCGCGTCCTGCGCACCGGGTATGTGGAAGGCGTTGCGGTGGATAGCGACTGGCGTGGAAACGGACTTGGTACCGCGATCATGGACGCGGCCGAGCAGGTGCTGCGGGGTGCCTACGAACTGGGGGCGTTGAGTGCCGGCGACGACGTCGCGCCGTTCTAC…
9	A2	Mycobacteroides abscessus	GCA_000611935.1	JASX01000006.1	AAC(2')-Ib	61.667	1.76e-75	VSNMPTVPVIRTHTARLIHTADLDSETRCAARELLIEAFEGDLTEEDWEHCLGGMHALIWYHGILIAHAAVVQRRLLYQDRVLRTGYVEGVAVDSDWRGNGLGTAIMDAAEQVLRGAYELGALSAGDDVAPFYRARGWVPWLGSTPVMTADGIVPATDEGVHVLPMSSGVDPSGSLTCDWRAGDGW	GTGTCCAATATGCCAACCGTCCCCGTCATCCGCACGCACACCGCGCGGCTCATTCACACTGCCGACCTGGACAGTGAAACACGCTGTGCCGCACGTGAATTACTCATTGAGGCATTCGAAGGCGACCTTACCGAGGAGGACTGGGAACACTGTCTGGGCGGGATGCACGCGCTCATCTGGTACCACGGCATACTCATCGCCCACGCCGCTGTGGTGCAGCGCCGACTGCTGTACCAGGACCGCGTCCTGCGCACCGGGTATGTGGAAGGCGTTGCGGTGGATAGCGACTGGCGTGGAAACGGACTTGGTACCGCGATCATGGACGCGGCCGAGCAGGTGCTGCGGGGTGCCTACGAACTGGGGGCGTTGAGTGCCGGCGACGACGTCGCGCCGTTCTAC…
10	A2	Mycobacteroides abscessus	GCA_002801015.1	NQSZ01000001.1	AAC(2')-Ib	61.667	1.76e-75	VSNMPTVPVIRTHTARLIHTADLDSETRCAARELLIEAFEGDLTEEDWEHCLGGMHALIWYHGILIAHAAVVQRRLLYQDRVLRTGYVEGVAVDSDWRGNGLGTAIMDAAEQVLRGAYELGALSAGDDVAPFYRARGWVPWLGSTPVMTADGIVPATDEGVHVLPMSSGVDPSGSLTCDWRAGDGW	GTGTCCAATATGCCAACCGTCCCCGTCATCCGCACGCACACCGCGCGGCTCATTCACACTGCCGACCTGGACAGTGAAACACGCTGTGCCGCACGTGAATTACTCATTGAGGCATTCGAAGGCGACCTTACCGAGGAGGACTGGGAACACTGTCTGGGCGGGATGCACGCGCTCATCTGGTACCACGGCATACTCATCGCCCACGCCGCTGTGGTGCAGCGCCGACTGCTGTACCAGGACCGCGTCCTGCGCACCGGGTATGTGGAAGGCGTTGCGGTGGATAGCGACTGGCGTGGAAACGGACTTGGTACCGCGATCATGGACGCGGCCGAGCAGGTGCTGCGGGGTGCCTACGAACTGGGGGCGTTGAGTGCCGGCGACGACGTCGCGCCGTTCTAC…
11	A2	Mycobacteroides abscessus	GCA_002801105.1	NQTI01000006.1	AAC(2')-Ib	61.667	1.76e-75	VSNMPTVPVIRTHTARLIHTADLDSETRCAARELLIEAFEGDLTEEDWEHCLGGMHALIWYHGILIAHAAVVQRRLLYQDRVLRTGYVEGVAVDSDWRGNGLGTAIMDAAEQVLRGAYELGALSAGDDVAPFYRARGWVPWLGSTPVMTADGIVPATDEGVHVLPMSSGVDPSGSLTCDWRAGDGW	GTGTCCAATATGCCAACCGTCCCCGTCATCCGCACGCACACCGCGCGGCTCATTCACACTGCCGACCTGGACAGTGAAACACGCTGTGCCGCACGTGAATTACTCATTGAGGCATTCGAAGGCGACCTTACCGAGGAGGACTGGGAACACTGTCTGGGCGGGATGCACGCGCTCATCTGGTACCACGGCATACTCATCGCCCACGCCGCTGTGGTGCAGCGCCGACTGCTGTACCAGGACCGCGTCCTGCGCACCGGGTATGTGGAAGGCGTTGCGGTGGATAGCGACTGGCGTGGAAACGGACTTGGTACCGCGATCATGGACGCGGCCGAGCAGGTGCTGCGGGGTGCCTACGAACTGGGGGCGTTGAGTGCCGGCGACGACGTCGCGCCGTTCTAC…
12	A2	Mycobacteroides abscessus	GCA_002801605.1	NQUS01000002.1	AAC(2')-Ib	61.667	1.76e-75	VSNMPTVPVIRTHTARLIHTADLDSETRCAARELLIEAFEGDLTEEDWEHCLGGMHALIWYHGILIAHAAVVQRRLLYQDRVLRTGYVEGVAVDSDWRGNGLGTAIMDAAEQVLRGAYELGALSAGDDVAPFYRARGWVPWLGSTPVMTADGIVPATDEGVHVLPMSSGVDPSGSLTCDWRAGDGW	GTGTCCAATATGCCAACCGTCCCCGTCATCCGCACGCACACCGCGCGGCTCATTCACACTGCCGACCTGGACAGTGAAACACGCTGTGCCGCACGTGAATTACTCATTGAGGCATTCGAAGGCGACCTTACCGAGGAGGACTGGGAACACTGTCTGGGCGGGATGCACGCGCTCATCTGGTACCACGGCATACTCATCGCCCACGCCGCTGTGGTGCAGCGCCGACTGCTGTACCAGGACCGCGTCCTGCGCACCGGGTATGTGGAAGGCGTTGCGGTGGATAGCGACTGGCGTGGAAACGGACTTGGTACCGCGATCATGGACGCGGCCGAGCAGGTGCTGCGGGGTGCCTACGAACTGGGGGCGTTGAGTGCCGGCGACGACGTCGCGCCGTTCTAC…
13	A2	Mycobacteroides abscessus	GCA_002801645.1	NQUT01000005.1	AAC(2')-Ib	61.667	1.76e-75	VSNMPTVPVIRTHTARLIHTADLDSETRCAARELLIEAFEGDLTEEDWEHCLGGMHALIWYHGILIAHAAVVQRRLLYQDRVLRTGYVEGVAVDSDWRGNGLGTAIMDAAEQVLRGAYELGALSAGDDVAPFYRARGWVPWLGSTPVMTADGIVPATDEGVHVLPMSSGVDPSGSLTCDWRAGDGW	GTGTCCAATATGCCAACCGTCCCCGTCATCCGCACGCACACCGCGCGGCTCATTCACACTGCCGACCTGGACAGTGAAACACGCTGTGCCGCACGTGAATTACTCATTGAGGCATTCGAAGGCGACCTTACCGAGGAGGACTGGGAACACTGTCTGGGCGGGATGCACGCGCTCATCTGGTACCACGGCATACTCATCGCCCACGCCGCTGTGGTGCAGCGCCGACTGCTGTACCAGGACCGCGTCCTGCGCACCGGGTATGTGGAAGGCGTTGCGGTGGATAGCGACTGGCGTGGAAACGGACTTGGTACCGCGATCATGGACGCGGCCGAGCAGGTGCTGCGGGGTGCCTACGAACTGGGGGCGTTGAGTGCCGGCGACGACGTCGCGCCGTTCTAC…
14	A2	Mycobacteroides abscessus	GCA_002802425.1	NQSX01000001.1	AAC(2')-Ib	61.667	1.76e-75	VSNMPTVPVIRTHTARLIHTADLDSETRCAARELLIEAFEGDLTEEDWEHCLGGMHALIWYHGILIAHAAVVQRRLLYQDRVLRTGYVEGVAVDSDWRGNGLGTAIMDAAEQVLRGAYELGALSAGDDVAPFYRARGWVPWLGSTPVMTADGIVPATDEGVHVLPMSSGVDPSGSLTCDWRAGDGW	GTGTCCAATATGCCAACCGTCCCCGTCATCCGCACGCACACCGCGCGGCTCATTCACACTGCCGACCTGGACAGTGAAACACGCTGTGCCGCACGTGAATTACTCATTGAGGCATTCGAAGGCGACCTTACCGAGGAGGACTGGGAACACTGTCTGGGCGGGATGCACGCGCTCATCTGGTACCACGGCATACTCATCGCCCACGCCGCTGTGGTGCAGCGCCGACTGCTGTACCAGGACCGCGTCCTGCGCACCGGGTATGTGGAAGGCGTTGCGGTGGATAGCGACTGGCGTGGAAACGGACTTGGTACCGCGATCATGGACGCGGCCGAGCAGGTGCTGCGGGGTGCCTACGAACTGGGGGCGTTGAGTGCCGGCGACGACGTCGCGCCGTTCTAC…
15	A2	Mycobacteroides abscessus	GCA_002802805.1	NQUQ01000005.1	AAC(2')-Ib	61.667	1.76e-75	VSNMPTVPVIRTHTARLIHTADLDSETRCAARELLIEAFEGDLTEEDWEHCLGGMHALIWYHGILIAHAAVVQRRLLYQDRVLRTGYVEGVAVDSDWRGNGLGTAIMDAAEQVLRGAYELGALSAGDDVAPFYRARGWVPWLGSTPVMTADGIVPATDEGVHVLPMSSGVDPSGSLTCDWRAGDGW	GTGTCCAATATGCCAACCGTCCCCGTCATCCGCACGCACACCGCGCGGCTCATTCACACTGCCGACCTGGACAGTGAAACACGCTGTGCCGCACGTGAATTACTCATTGAGGCATTCGAAGGCGACCTTACCGAGGAGGACTGGGAACACTGTCTGGGCGGGATGCACGCGCTCATCTGGTACCACGGCATACTCATCGCCCACGCCGCTGTGGTGCAGCGCCGACTGCTGTACCAGGACCGCGTCCTGCGCACCGGGTATGTGGAAGGCGTTGCGGTGGATAGCGACTGGCGTGGAAACGGACTTGGTACCGCGATCATGGACGCGGCCGAGCAGGTGCTGCGGGGTGCCTACGAACTGGGGGCGTTGAGTGCCGGCGACGACGTCGCGCCGTTCTAC…
16	A2	Mycobacteroides abscessus	GCA_003071975.1	QDER01000002.1	AAC(2')-Ib	61.667	1.76e-75	VSNMPTVPVIRTHTARLIHTADLDSETRCAARELLIEAFEGDLTEEDWEHCLGGMHALIWYHGILIAHAAVVQRRLLYQDRVLRTGYVEGVAVDSDWRGNGLGTAIMDAAEQVLRGAYELGALSAGDDVAPFYRARGWVPWLGSTPVMTADGIVPATDEGVHVLPMSSGVDPSGSLTCDWRAGDGW	GTGTCCAATATGCCAACCGTCCCCGTCATCCGCACGCACACCGCGCGGCTCATTCACACTGCCGACCTGGACAGTGAAACACGCTGTGCCGCACGTGAATTACTCATTGAGGCATTCGAAGGCGACCTTACCGAGGAGGACTGGGAACACTGTCTGGGCGGGATGCACGCGCTCATCTGGTACCACGGCATACTCATCGCCCACGCCGCTGTGGTGCAGCGCCGACTGCTGTACCAGGACCGCGTCCTGCGCACCGGGTATGTGGAAGGCGTTGCGGTGGATAGCGACTGGCGTGGAAACGGACTTGGTACCGCGATCATGGACGCGGCCGAGCAGGTGCTGCGGGGTGCCTACGAACTGGGGGCGTTGAGTGCCGGCGACGACGTCGCGCCGTTCTAC…
17	A2	Mycobacteroides abscessus	GCA_003072145.1	QDEO01000002.1	AAC(2')-Ib	61.667	1.76e-75	VSNMPTVPVIRTHTARLIHTADLDSETRCAARELLIEAFEGDLTEEDWEHCLGGMHALIWYHGILIAHAAVVQRRLLYQDRVLRTGYVEGVAVDSDWRGNGLGTAIMDAAEQVLRGAYELGALSAGDDVAPFYRARGWVPWLGSTPVMTADGIVPATDEGVHVLPMSSGVDPSGSLTCDWRAGDGW	GTGTCCAATATGCCAACCGTCCCCGTCATCCGCACGCACACCGCGCGGCTCATTCACACTGCCGACCTGGACAGTGAAACACGCTGTGCCGCACGTGAATTACTCATTGAGGCATTCGAAGGCGACCTTACCGAGGAGGACTGGGAACACTGTCTGGGCGGGATGCACGCGCTCATCTGGTACCACGGCATACTCATCGCCCACGCCGCTGTGGTGCAGCGCCGACTGCTGTACCAGGACCGCGTCCTGCGCACCGGGTATGTGGAAGGCGTTGCGGTGGATAGCGACTGGCGTGGAAACGGACTTGGTACCGCGATCATGGACGCGGCCGAGCAGGTGCTGCGGGGTGCCTACGAACTGGGGGCGTTGAGTGCCGGCGACGACGTCGCGCCGTTCTAC…
18	A2	Mycobacteroides abscessus	GCA_003072205.1	QDET01000002.1	AAC(2')-Ib	61.667	1.76e-75	VSNMPTVPVIRTHTARLIHTADLDSETRCAARELLIEAFEGDLTEEDWEHCLGGMHALIWYHGILIAHAAVVQRRLLYQDRVLRTGYVEGVAVDSDWRGNGLGTAIMDAAEQVLRGAYELGALSAGDDVAPFYRARGWVPWLGSTPVMTADGIVPATDEGVHVLPMSSGVDPSGSLTCDWRAGDGW	GTGTCCAATATGCCAACCGTCCCCGTCATCCGCACGCACACCGCGCGGCTCATTCACACTGCCGACCTGGACAGTGAAACACGCTGTGCCGCACGTGAATTACTCATTGAGGCATTCGAAGGCGACCTTACCGAGGAGGACTGGGAACACTGTCTGGGCGGGATGCACGCGCTCATCTGGTACCACGGCATACTCATCGCCCACGCCGCTGTGGTGCAGCGCCGACTGCTGTACCAGGACCGCGTCCTGCGCACCGGGTATGTGGAAGGCGTTGCGGTGGATAGCGACTGGCGTGGAAACGGACTTGGTACCGCGATCATGGACGCGGCCGAGCAGGTGCTGCGGGGTGCCTACGAACTGGGGGCGTTGAGTGCCGGCGACGACGTCGCGCCGTTCTAC…
19	A2	Mycobacteroides abscessus	GCA_003076835.1	CP029076.1	AAC(2')-Ib	61.667	1.76e-75	VSNMPTVPVIRTHTARLIHTADLDSETRCAARELLIEAFEGDLTEEDWEHCLGGMHALIWYHGILIAHAAVVQRRLLYQDRVLRTGYVEGVAVDSDWRGNGLGTAIMDAAEQVLRGAYELGALSAGDDVAPFYRARGWVPWLGSTPVMTADGIVPATDEGVHVLPMSSGVDPSGSLTCDWRAGDGW	GTGTCCAATATGCCAACCGTCCCCGTCATCCGCACGCACACCGCGCGGCTCATTCACACTGCCGACCTGGACAGTGAAACACGCTGTGCCGCACGTGAATTACTCATTGAGGCATTCGAAGGCGACCTTACCGAGGAGGACTGGGAACACTGTCTGGGCGGGATGCACGCGCTCATCTGGTACCACGGCATACTCATCGCCCACGCCGCTGTGGTGCAGCGCCGACTGCTGTACCAGGACCGCGTCCTGCGCACCGGGTATGTGGAAGGCGTTGCGGTGGATAGCGACTGGCGTGGAAACGGACTTGGTACCGCGATCATGGACGCGGCCGAGCAGGTGCTGCGGGGTGCCTACGAACTGGGGGCGTTGAGTGCCGGCGACGACGTCGCGCCGTTCTAC…
20	A2	Mycobacteroides abscessus	GCA_003581845.1	QXAD01000002.1	AAC(2')-Ib	61.667	1.76e-75	VSNMPTVPVIRTHTARLIHTADLDSETRCAARELLIEAFEGDLTEEDWEHCLGGMHALIWYHGILIAHAAVVQRRLLYQDRVLRTGYVEGVAVDSDWRGNGLGTAIMDAAEQVLRGAYELGALSAGDDVAPFYRARGWVPWLGSTPVMTADGIVPATDEGVHVLPMSSGVDPSGSLTCDWRAGDGW	GTGTCCAATATGCCAACCGTCCCCGTCATCCGCACGCACACCGCGCGGCTCATTCACACTGCCGACCTGGACAGTGAAACACGCTGTGCCGCACGTGAATTACTCATTGAGGCATTCGAAGGCGACCTTACCGAGGAGGACTGGGAACACTGTCTGGGCGGGATGCACGCGCTCATCTGGTACCACGGCATACTCATCGCCCACGCCGCTGTGGTGCAGCGCCGACTGCTGTACCAGGACCGCGTCCTGCGCACCGGGTATGTGGAAGGCGTTGCGGTGGATAGCGACTGGCGTGGAAACGGACTTGGTACCGCGATCATGGACGCGGCCGAGCAGGTGCTGCGGGGTGCCTACGAACTGGGGGCGTTGAGTGCCGGCGACGACGTCGCGCCGTTCTAC…
21	A2	Mycobacteroides abscessus	GCA_003582295.1	QXBA01000007.1	AAC(2')-Ib	61.667	1.76e-75	VSNMPTVPVIRTHTARLIHTADLDSETRCAARELLIEAFEGDLTEEDWEHCLGGMHALIWYHGILIAHAAVVQRRLLYQDRVLRTGYVEGVAVDSDWRGNGLGTAIMDAAEQVLRGAYELGALSAGDDVAPFYRARGWVPWLGSTPVMTADGIVPATDEGVHVLPMSSGVDPSGSLTCDWRAGDGW	GTGTCCAATATGCCAACCGTCCCCGTCATCCGCACGCACACCGCGCGGCTCATTCACACTGCCGACCTGGACAGTGAAACACGCTGTGCCGCACGTGAATTACTCATTGAGGCATTCGAAGGCGACCTTACCGAGGAGGACTGGGAACACTGTCTGGGCGGGATGCACGCGCTCATCTGGTACCACGGCATACTCATCGCCCACGCCGCTGTGGTGCAGCGCCGACTGCTGTACCAGGACCGCGTCCTGCGCACCGGGTATGTGGAAGGCGTTGCGGTGGATAGCGACTGGCGTGGAAACGGACTTGGTACCGCGATCATGGACGCGGCCGAGCAGGTGCTGCGGGGTGCCTACGAACTGGGGGCGTTGAGTGCCGGCGACGACGTCGCGCCGTTCTAC…
22	A2	Mycobacteroides abscessus	GCA_003582565.1	QXBN01000025.1	AAC(2')-Ib	61.667	1.76e-75	VSNMPTVPVIRTHTARLIHTADLDSETRCAARELLIEAFEGDLTEEDWEHCLGGMHALIWYHGILIAHAAVVQRRLLYQDRVLRTGYVEGVAVDSDWRGNGLGTAIMDAAEQVLRGAYELGALSAGDDVAPFYRARGWVPWLGSTPVMTADGIVPATDEGVHVLPMSSGVDPSGSLTCDWRAGDGW	GTGTCCAATATGCCAACCGTCCCCGTCATCCGCACGCACACCGCGCGGCTCATTCACACTGCCGACCTGGACAGTGAAACACGCTGTGCCGCACGTGAATTACTCATTGAGGCATTCGAAGGCGACCTTACCGAGGAGGACTGGGAACACTGTCTGGGCGGGATGCACGCGCTCATCTGGTACCACGGCATACTCATCGCCCACGCCGCTGTGGTGCAGCGCCGACTGCTGTACCAGGACCGCGTCCTGCGCACCGGGTATGTGGAAGGCGTTGCGGTGGATAGCGACTGGCGTGGAAACGGACTTGGTACCGCGATCATGGACGCGGCCGAGCAGGTGCTGCGGGGTGCCTACGAACTGGGGGCGTTGAGTGCCGGCGACGACGTCGCGCCGTTCTAC…
23	A2	Mycobacteroides abscessus	GCA_003582965.1	QXCH01000004.1	AAC(2')-Ib	61.667	1.76e-75	VSNMPTVPVIRTHTARLIHTADLDSETRCAARELLIEAFEGDLTEEDWEHCLGGMHALIWYHGILIAHAAVVQRRLLYQDRVLRTGYVEGVAVDSDWRGNGLGTAIMDAAEQVLRGAYELGALSAGDDVAPFYRARGWVPWLGSTPVMTADGIVPATDEGVHVLPMSSGVDPSGSLTCDWRAGDGW	GTGTCCAATATGCCAACCGTCCCCGTCATCCGCACGCACACCGCGCGGCTCATTCACACTGCCGACCTGGACAGTGAAACACGCTGTGCCGCACGTGAATTACTCATTGAGGCATTCGAAGGCGACCTTACCGAGGAGGACTGGGAACACTGTCTGGGCGGGATGCACGCGCTCATCTGGTACCACGGCATACTCATCGCCCACGCCGCTGTGGTGCAGCGCCGACTGCTGTACCAGGACCGCGTCCTGCGCACCGGGTATGTGGAAGGCGTTGCGGTGGATAGCGACTGGCGTGGAAACGGACTTGGTACCGCGATCATGGACGCGGCCGAGCAGGTGCTGCGGGGTGCCTACGAACTGGGGGCGTTGAGTGCCGGCGACGACGTCGCGCCGTTCTAC…
24	A2	Mycobacteroides abscessus	GCA_003583065.1	QXCM01000001.1	AAC(2')-Ib	61.667	1.76e-75	VSNMPTVPVIRTHTARLIHTADLDSETRCAARELLIEAFEGDLTEEDWEHCLGGMHALIWYHGILIAHAAVVQRRLLYQDRVLRTGYVEGVAVDSDWRGNGLGTAIMDAAEQVLRGAYELGALSAGDDVAPFYRARGWVPWLGSTPVMTADGIVPATDEGVHVLPMSSGVDPSGSLTCDWRAGDGW	GTGTCCAATATGCCAACCGTCCCCGTCATCCGCACGCACACCGCGCGGCTCATTCACACTGCCGACCTGGACAGTGAAACACGCTGTGCCGCACGTGAATTACTCATTGAGGCATTCGAAGGCGACCTTACCGAGGAGGACTGGGAACACTGTCTGGGCGGGATGCACGCGCTCATCTGGTACCACGGCATACTCATCGCCCACGCCGCTGTGGTGCAGCGCCGACTGCTGTACCAGGACCGCGTCCTGCGCACCGGGTATGTGGAAGGCGTTGCGGTGGATAGCGACTGGCGTGGAAACGGACTTGGTACCGCGATCATGGACGCGGCCGAGCAGGTGCTGCGGGGTGCCTACGAACTGGGGGCGTTGAGTGCCGGCGACGACGTCGCGCCGTTCTAC…
25	A2	Mycobacteroides franklinii	GCA_004366145.1	PECC01000027.1	AAC(2')-Ic	61.236	1.19e-75	VSNMPTVPVIRTHTARLIHTADLDSETRCAARELLVEAFEGDFTEEDWEHCLGGMHALIWYHGILIAHAAVIQRRLLHQGRALRAGYVEGVAVDSDWRGHGLGAAIMDAAEQVLRGAYELGALSAGDDVAPFYRARGWVPWVGTTPVMTPEGIVPATDEGVHVLPMSSGVDPSGSLTCDWRSGDGW	GTGTCCAATATGCCAACCGTCCCCGTCATCCGGACCCACACCGCACGGCTGATTCACACCGCCGACCTGGATAGCGAAACACGTTGTGCGGCACGCGAATTACTCGTAGAGGCATTCGAGGGCGACTTCACCGAGGAAGACTGGGAGCATTGCCTCGGCGGGATGCATGCGCTCATCTGGTACCACGGCATACTCATCGCCCATGCCGCGGTGATCCAGCGCCGGCTGCTGCACCAGGGGCGTGCGCTACGCGCCGGGTATGTGGAAGGCGTTGCGGTAGATAGCGACTGGCGCGGACATGGACTTGGCGCGGCGATCATGGACGCGGCCGAACAAGTCTTGCGGGGCGCCTACGAACTAGGCGCGCTGAGTGCCGGCGACGACGTCGCTCCGTTCTAT…
26	A2	Mycobacteroides franklinii	GCA_004366895.1	PECF01000003.1	AAC(2')-Ic	61.236	1.19e-75	VSNMPTVPVIRTHTARLIHTADLDSETRCAARELLVEAFEGDFTEEDWEHCLGGMHALIWYHGILIAHAAVIQRRLLHQGRALRAGYVEGVAVDSDWRGHGLGAAIMDAAEQVLRGAYELGALSAGDDVAPFYRARGWVPWVGTTPVMTPEGIVPATDEGVHVLPMSSGVDPSGSLTCDWRSGDGW	GTGTCCAATATGCCAACCGTCCCCGTCATCCGGACCCACACCGCACGGCTGATTCACACCGCCGACCTGGATAGCGAAACACGTTGTGCGGCACGCGAATTACTCGTAGAGGCATTCGAGGGCGACTTCACCGAGGAAGACTGGGAGCATTGCCTCGGCGGGATGCATGCGCTCATCTGGTACCACGGCATACTCATCGCCCATGCCGCGGTGATCCAGCGCCGGCTGCTGCACCAGGGGCGTGCGCTACGCGCCGGGTATGTGGAAGGCGTTGCGGTAGATAGCGACTGGCGCGGACATGGACTTGGCGCGGCGATCATGGACGCGGCCGAACAAGTCTTGCGGGGCGCCTACGAACTAGGCGCGCTGAGTGCCGGCGACGACGTCGCTCCGTTCTAT…
27	A2	Mycobacteroides franklinii	GCA_004367185.1	PECD01000005.1	AAC(2')-Ic	61.236	1.19e-75	VSNMPTVPVIRTHTARLIHTADLDSETRCAARELLVEAFEGDFTEEDWEHCLGGMHALIWYHGILIAHAAVIQRRLLHQGRALRAGYVEGVAVDSDWRGHGLGAAIMDAAEQVLRGAYELGALSAGDDVAPFYRARGWVPWVGTTPVMTPEGIVPATDEGVHVLPMSSGVDPSGSLTCDWRSGDGW	GTGTCCAATATGCCAACCGTCCCCGTCATCCGGACCCACACCGCACGGCTGATTCACACCGCCGACCTGGATAGCGAAACACGTTGTGCGGCACGCGAATTACTCGTAGAGGCATTCGAGGGCGACTTCACCGAGGAAGACTGGGAGCATTGCCTCGGCGGGATGCATGCGCTCATCTGGTACCACGGCATACTCATCGCCCATGCCGCGGTGATCCAGCGCCGGCTGCTGCACCAGGGGCGTGCGCTACGCGCCGGGTATGTGGAAGGCGTTGCGGTAGATAGCGACTGGCGCGGACATGGACTTGGCGCGGCGATCATGGACGCGGCCGAACAAGTCTTGCGGGGCGCCTACGAACTAGGCGCGCTGAGTGCCGGCGACGACGTCGCTCCGTTCTAT…
28	A2	Mycobacteroides franklinii	GCA_004367235.1	PECE01000003.1	AAC(2')-Ic	61.236	1.19e-75	VSNMPTVPVIRTHTARLIHTADLDSETRCAARELLVEAFEGDFTEEDWEHCLGGMHALIWYHGILIAHAAVIQRRLLHQGRALRAGYVEGVAVDSDWRGHGLGAAIMDAAEQVLRGAYELGALSAGDDVAPFYRARGWVPWVGTTPVMTPEGIVPATDEGVHVLPMSSGVDPSGSLTCDWRSGDGW	GTGTCCAATATGCCAACCGTCCCCGTCATCCGGACCCACACCGCACGGCTGATTCACACCGCCGACCTGGATAGCGAAACACGTTGTGCGGCACGCGAATTACTCGTAGAGGCATTCGAGGGCGACTTCACCGAGGAAGACTGGGAGCATTGCCTCGGCGGGATGCATGCGCTCATCTGGTACCACGGCATACTCATCGCCCATGCCGCGGTGATCCAGCGCCGGCTGCTGCACCAGGGGCGTGCGCTACGCGCCGGGTATGTGGAAGGCGTTGCGGTAGATAGCGACTGGCGCGGACATGGACTTGGCGCGGCGATCATGGACGCGGCCGAACAAGTCTTGCGGGGCGCCTACGAACTAGGCGCGCTGAGTGCCGGCGACGACGTCGCTCCGTTCTAT…
29	A2	Mycobacteroides franklinii	GCA_004367295.1	PECB01000003.1	AAC(2')-Ic	61.236	1.19e-75	VSNMPTVPVIRTHTARLIHTADLDSETRCAARELLVEAFEGDFTEEDWEHCLGGMHALIWYHGILIAHAAVIQRRLLHQGRALRAGYVEGVAVDSDWRGHGLGAAIMDAAEQVLRGAYELGALSAGDDVAPFYRARGWVPWVGTTPVMTPEGIVPATDEGVHVLPMSSGVDPSGSLTCDWRSGDGW	GTGTCCAATATGCCAACCGTCCCCGTCATCCGGACCCACACCGCACGGCTGATTCACACCGCCGACCTGGATAGCGAAACACGTTGTGCGGCACGCGAATTACTCGTAGAGGCATTCGAGGGCGACTTCACCGAGGAAGACTGGGAGCATTGCCTCGGCGGGATGCATGCGCTCATCTGGTACCACGGCATACTCATCGCCCATGCCGCGGTGATCCAGCGCCGGCTGCTGCACCAGGGGCGTGCGCTACGCGCCGGGTATGTGGAAGGCGTTGCGGTAGATAGCGACTGGCGCGGACATGGACTTGGCGCGGCGATCATGGACGCGGCCGAACAAGTCTTGCGGGGCGCCTACGAACTAGGCGCGCTGAGTGCCGGCGACGACGTCGCTCCGTTCTAT…
30	A2	Mycobacteroides immunogenum	GCA_000878425.1	JXUU01000003.1	AAC(2')-Ib	62.222	3.84e-75	VSTMPTVPVIRTHTARLIHTADLDSETRCAARELLVEAFEGDFTEEDWEHCLGGMHALIWYHGVLIAHAAVVQRRLLHQGRALRTGYVEGVAVDSDWRGNGLGAAIMDAAEQVLRGAYELGALSAGDDVAPFYRSRGWVPWLGATPVLTSDGIVPATDEGVHVLPMSSGVDLSGSLTCDWRGGDGW	GTGTCCACTATGCCAACCGTCCCCGTTATCCGGACCCACACCGCGCGACTGATTCACACTGCCGATCTGGATAGCGAAACGCGCTGCGCGGCGCGCGAATTACTCGTCGAGGCATTCGAGGGGGACTTTACCGAGGAGGACTGGGAACACTGCCTGGGTGGGATGCACGCGCTCATCTGGTATCACGGCGTACTCATCGCTCATGCCGCGGTGGTTCAGCGGCGGCTGCTGCACCAGGGTCGTGCATTACGCACCGGATATGTGGAAGGTGTTGCGGTAGATAGCGACTGGCGCGGCAACGGACTGGGCGCCGCGATCATGGACGCGGCCGAGCAAGTGCTGCGTGGCGCCTATGAGCTGGGCGCGTTGAGCGCCGGTGACGACGTCGCGCCGTTCTAT…
31	A2	Mycobacteroides immunogenum	GCA_001296245.1	LJFQ01000005.1	AAC(2')-Ib	62.222	3.84e-75	VSTMPTVPVIRTHTARLIHTADLDSETRCAARELLVEAFEGDFTEEDWEHCLGGMHALIWYHGVLIAHAAVVQRRLLHQGRALRTGYVEGVAVDSDWRGNGLGAAIMDAAEQVLRGAYELGALSAGDDVAPFYRSRGWVPWLGATPVLTSDGIVPATDEGVHVLPMSSGVDLSGSLTCDWRGGDGW	GTGTCCACTATGCCAACCGTCCCCGTTATCCGGACCCACACCGCGCGACTGATTCACACTGCCGATCTGGATAGCGAAACGCGCTGCGCGGCGCGCGAATTACTCGTCGAGGCATTCGAGGGGGACTTTACCGAGGAGGACTGGGAACACTGCCTGGGTGGGATGCACGCGCTCATCTGGTATCACGGCGTACTCATCGCTCATGCCGCGGTGGTTCAGCGGCGGCTGCTGCACCAGGGTCGTGCATTACGCACCGGATATGTGGAAGGTGTTGCGGTAGATAGCGACTGGCGCGGCAACGGACTGGGCGCCGCGATCATGGACGCGGCCGAGCAAGTGCTGCGTGGCGCCTATGAGCTGGGCGCGTTGAGCGCCGGTGACGACGTCGCGCCGTTCTAT…
32	A2	Mycobacteroides immunogenum	GCA_001296255.1	LJFR01000004.1	AAC(2')-Ib	62.222	3.84e-75	VSTMPTVPVIRTHTARLIHTADLDSETRCAARELLVEAFEGDFTEEDWEHCLGGMHALIWYHGVLIAHAAVVQRRLLHQGRALRTGYVEGVAVDSDWRGNGLGAAIMDAAEQVLRGAYELGALSAGDDVAPFYRSRGWVPWLGATPVLTSDGIVPATDEGVHVLPMSSGVDLSGSLTCDWRGGDGW	GTGTCCACTATGCCAACCGTCCCCGTTATCCGGACCCACACCGCGCGACTGATTCACACTGCCGATCTGGATAGCGAAACGCGCTGCGCGGCGCGCGAATTACTCGTCGAGGCATTCGAGGGGGACTTTACCGAGGAGGACTGGGAACACTGCCTGGGTGGGATGCACGCGCTCATCTGGTATCACGGCGTACTCATCGCTCATGCCGCGGTGGTTCAGCGGCGGCTGCTGCACCAGGGTCGTGCATTACGCACCGGATATGTGGAAGGTGTTGCGGTAGATAGCGACTGGCGCGGCAACGGACTGGGCGCCGCGATCATGGACGCGGCCGAGCAAGTGCTGCGTGGCGCCTATGAGCTGGGCGCGTTGAGCGCCGGTGACGACGTCGCGCCGTTCTAT…
33	A2	Mycobacteroides immunogenum	GCA_001296265.1	LJFP01000004.1	AAC(2')-Ib	62.222	3.84e-75	VSTMPTVPVIRTHTARLIHTADLDSETRCAARELLVEAFEGDFTEEDWEHCLGGMHALIWYHGVLIAHAAVVQRRLLHQGRALRTGYVEGVAVDSDWRGNGLGAAIMDAAEQVLRGAYELGALSAGDDVAPFYRSRGWVPWLGATPVLTSDGIVPATDEGVHVLPMSSGVDLSGSLTCDWRGGDGW	GTGTCCACTATGCCAACCGTCCCCGTTATCCGGACCCACACCGCGCGACTGATTCACACTGCCGATCTGGATAGCGAAACGCGCTGCGCGGCGCGCGAATTACTCGTCGAGGCATTCGAGGGGGACTTTACCGAGGAGGACTGGGAACACTGCCTGGGTGGGATGCACGCGCTCATCTGGTATCACGGCGTACTCATCGCTCATGCCGCGGTGGTTCAGCGGCGGCTGCTGCACCAGGGTCGTGCATTACGCACCGGATATGTGGAAGGTGTTGCGGTAGATAGCGACTGGCGCGGCAACGGACTGGGCGCCGCGATCATGGACGCGGCCGAGCAAGTGCTGCGTGGCGCCTATGAGCTGGGCGCGTTGAGCGCCGGTGACGACGTCGCGCCGTTCTAT…
34	A2	Mycobacteroides immunogenum	GCA_001296275.1	LJFO01000001.1	AAC(2')-Ib	62.222	3.84e-75	VSTMPTVPVIRTHTARLIHTADLDSETRCAARELLVEAFEGDFTEEDWEHCLGGMHALIWYHGVLIAHAAVVQRRLLHQGRALRTGYVEGVAVDSDWRGNGLGAAIMDAAEQVLRGAYELGALSAGDDVAPFYRSRGWVPWLGATPVLTSDGIVPATDEGVHVLPMSSGVDLSGSLTCDWRGGDGW	GTGTCCACTATGCCAACCGTCCCCGTTATCCGGACCCACACCGCGCGACTGATTCACACTGCCGATCTGGATAGCGAAACGCGCTGCGCGGCGCGCGAATTACTCGTCGAGGCATTCGAGGGGGACTTTACCGAGGAGGACTGGGAACACTGCCTGGGTGGGATGCACGCGCTCATCTGGTATCACGGCGTACTCATCGCTCATGCCGCGGTGGTTCAGCGGCGGCTGCTGCACCAGGGTCGTGCATTACGCACCGGATATGTGGAAGGTGTTGCGGTAGATAGCGACTGGCGCGGCAACGGACTGGGCGCCGCGATCATGGACGCGGCCGAGCAAGTGCTGCGTGGCGCCTATGAGCTGGGCGCGTTGAGCGCCGGTGACGACGTCGCGCCGTTCTAT…
35	A2	Mycobacteroides immunogenum	GCA_001296325.1	LJFS01000007.1	AAC(2')-Ib	62.222	3.84e-75	VSTMPTVPVIRTHTARLIHTADLDSETRCAARELLVEAFEGDFTEEDWEHCLGGMHALIWYHGVLIAHAAVVQRRLLHQGRALRTGYVEGVAVDSDWRGNGLGAAIMDAAEQVLRGAYELGALSAGDDVAPFYRSRGWVPWLGATPVLTSDGIVPATDEGVHVLPMSSGVDLSGSLTCDWRGGDGW	GTGTCCACTATGCCAACCGTCCCCGTTATCCGGACCCACACCGCGCGACTGATTCACACTGCCGATCTGGATAGCGAAACGCGCTGCGCGGCGCGCGAATTACTCGTCGAGGCATTCGAGGGGGACTTTACCGAGGAGGACTGGGAACACTGCCTGGGTGGGATGCACGCGCTCATCTGGTATCACGGCGTACTCATCGCTCATGCCGCGGTGGTTCAGCGGCGGCTGCTGCACCAGGGTCGTGCATTACGCACCGGATATGTGGAAGGTGTTGCGGTAGATAGCGACTGGCGCGGCAACGGACTGGGCGCCGCGATCATGGACGCGGCCGAGCAAGTGCTGCGTGGCGCCTATGAGCTGGGCGCGTTGAGCGCCGGTGACGACGTCGCGCCGTTCTAT…
36	A2	Mycobacteroides immunogenum	GCA_001296335.1	LJFX01000001.1	AAC(2')-Ib	62.222	3.84e-75	VSTMPTVPVIRTHTARLIHTADLDSETRCAARELLVEAFEGDFTEEDWEHCLGGMHALIWYHGVLIAHAAVVQRRLLHQGRALRTGYVEGVAVDSDWRGNGLGAAIMDAAEQVLRGAYELGALSAGDDVAPFYRSRGWVPWLGATPVLTSDGIVPATDEGVHVLPMSSGVDLSGSLTCDWRGGDGW	GTGTCCACTATGCCAACCGTCCCCGTTATCCGGACCCACACCGCGCGACTGATTCACACTGCCGATCTGGATAGCGAAACGCGCTGCGCGGCGCGCGAATTACTCGTCGAGGCATTCGAGGGGGACTTTACCGAGGAGGACTGGGAACACTGCCTGGGTGGGATGCACGCGCTCATCTGGTATCACGGCGTACTCATCGCTCATGCCGCGGTGGTTCAGCGGCGGCTGCTGCACCAGGGTCGTGCATTACGCACCGGATATGTGGAAGGTGTTGCGGTAGATAGCGACTGGCGCGGCAACGGACTGGGCGCCGCGATCATGGACGCGGCCGAGCAAGTGCTGCGTGGCGCCTATGAGCTGGGCGCGTTGAGCGCCGGTGACGACGTCGCGCCGTTCTAT…
37	A2	Mycobacteroides immunogenum	GCA_001296345.1	LJFT01000008.1	AAC(2')-Ib	62.222	3.84e-75	VSTMPTVPVIRTHTARLIHTADLDSETRCAARELLVEAFEGDFTEEDWEHCLGGMHALIWYHGVLIAHAAVVQRRLLHQGRALRTGYVEGVAVDSDWRGNGLGAAIMDAAEQVLRGAYELGALSAGDDVAPFYRSRGWVPWLGATPVLTSDGIVPATDEGVHVLPMSSGVDLSGSLTCDWRGGDGW	GTGTCCACTATGCCAACCGTCCCCGTTATCCGGACCCACACCGCGCGACTGATTCACACTGCCGATCTGGATAGCGAAACGCGCTGCGCGGCGCGCGAATTACTCGTCGAGGCATTCGAGGGGGACTTTACCGAGGAGGACTGGGAACACTGCCTGGGTGGGATGCACGCGCTCATCTGGTATCACGGCGTACTCATCGCTCATGCCGCGGTGGTTCAGCGGCGGCTGCTGCACCAGGGTCGTGCATTACGCACCGGATATGTGGAAGGTGTTGCGGTAGATAGCGACTGGCGCGGCAACGGACTGGGCGCCGCGATCATGGACGCGGCCGAGCAAGTGCTGCGTGGCGCCTATGAGCTGGGCGCGTTGAGCGCCGGTGACGACGTCGCGCCGTTCTAT…
38	A2	Mycobacteroides immunogenum	GCA_001296385.1	LJFV01000002.1	AAC(2')-Ib	62.222	3.84e-75	VSTMPTVPVIRTHTARLIHTADLDSETRCAARELLVEAFEGDFTEEDWEHCLGGMHALIWYHGVLIAHAAVVQRRLLHQGRALRTGYVEGVAVDSDWRGNGLGAAIMDAAEQVLRGAYELGALSAGDDVAPFYRSRGWVPWLGATPVLTSDGIVPATDEGVHVLPMSSGVDLSGSLTCDWRGGDGW	GTGTCCACTATGCCAACCGTCCCCGTTATCCGGACCCACACCGCGCGACTGATTCACACTGCCGATCTGGATAGCGAAACGCGCTGCGCGGCGCGCGAATTACTCGTCGAGGCATTCGAGGGGGACTTTACCGAGGAGGACTGGGAACACTGCCTGGGTGGGATGCACGCGCTCATCTGGTATCACGGCGTACTCATCGCTCATGCCGCGGTGGTTCAGCGGCGGCTGCTGCACCAGGGTCGTGCATTACGCACCGGATATGTGGAAGGTGTTGCGGTAGATAGCGACTGGCGCGGCAACGGACTGGGCGCCGCGATCATGGACGCGGCCGAGCAAGTGCTGCGTGGCGCCTATGAGCTGGGCGCGTTGAGCGCCGGTGACGACGTCGCGCCGTTCTAT…
39	A2	Mycobacteroides immunogenum	GCA_001296405.1	LJFW01000017.1	AAC(2')-Ib	62.222	3.84e-75	VSTMPTVPVIRTHTARLIHTADLDSETRCAARELLVEAFEGDFTEEDWEHCLGGMHALIWYHGVLIAHAAVVQRRLLHQGRALRTGYVEGVAVDSDWRGNGLGAAIMDAAEQVLRGAYELGALSAGDDVAPFYRSRGWVPWLGATPVLTSDGIVPATDEGVHVLPMSSGVDLSGSLTCDWRGGDGW	GTGTCCACTATGCCAACCGTCCCCGTTATCCGGACCCACACCGCGCGACTGATTCACACTGCCGATCTGGATAGCGAAACGCGCTGCGCGGCGCGCGAATTACTCGTCGAGGCATTCGAGGGGGACTTTACCGAGGAGGACTGGGAACACTGCCTGGGTGGGATGCACGCGCTCATCTGGTATCACGGCGTACTCATCGCTCATGCCGCGGTGGTTCAGCGGCGGCTGCTGCACCAGGGTCGTGCATTACGCACCGGATATGTGGAAGGTGTTGCGGTAGATAGCGACTGGCGCGGCAACGGACTGGGCGCCGCGATCATGGACGCGGCCGAGCAAGTGCTGCGTGGCGCCTATGAGCTGGGCGCGTTGAGCGCCGGTGACGACGTCGCGCCGTTCTAT…
40	A2	Mycobacteroides immunogenum	GCA_001296415.1	LJFU01000013.1	AAC(2')-Ib	62.222	3.84e-75	VSTMPTVPVIRTHTARLIHTADLDSETRCAARELLVEAFEGDFTEEDWEHCLGGMHALIWYHGVLIAHAAVVQRRLLHQGRALRTGYVEGVAVDSDWRGNGLGAAIMDAAEQVLRGAYELGALSAGDDVAPFYRSRGWVPWLGATPVLTSDGIVPATDEGVHVLPMSSGVDLSGSLTCDWRGGDGW	GTGTCCACTATGCCAACCGTCCCCGTTATCCGGACCCACACCGCGCGACTGATTCACACTGCCGATCTGGATAGCGAAACGCGCTGCGCGGCGCGCGAATTACTCGTCGAGGCATTCGAGGGGGACTTTACCGAGGAGGACTGGGAACACTGCCTGGGTGGGATGCACGCGCTCATCTGGTATCACGGCGTACTCATCGCTCATGCCGCGGTGGTTCAGCGGCGGCTGCTGCACCAGGGTCGTGCATTACGCACCGGATATGTGGAAGGTGTTGCGGTAGATAGCGACTGGCGCGGCAACGGACTGGGCGCCGCGATCATGGACGCGGCCGAGCAAGTGCTGCGTGGCGCCTATGAGCTGGGCGCGTTGAGCGCCGGTGACGACGTCGCGCCGTTCTAT…
41	A2	Mycobacteroides immunogenum	GCA_001296425.1	LJFY01000002.1	AAC(2')-Ib	62.222	3.84e-75	VSTMPTVPVIRTHTARLIHTADLDSETRCAARELLVEAFEGDFTEEDWEHCLGGMHALIWYHGVLIAHAAVVQRRLLHQGRALRTGYVEGVAVDSDWRGNGLGAAIMDAAEQVLRGAYELGALSAGDDVAPFYRSRGWVPWLGATPVLTSDGIVPATDEGVHVLPMSSGVDLSGSLTCDWRGGDGW	GTGTCCACTATGCCAACCGTCCCCGTTATCCGGACCCACACCGCGCGACTGATTCACACTGCCGATCTGGATAGCGAAACGCGCTGCGCGGCGCGCGAATTACTCGTCGAGGCATTCGAGGGGGACTTTACCGAGGAGGACTGGGAACACTGCCTGGGTGGGATGCACGCGCTCATCTGGTATCACGGCGTACTCATCGCTCATGCCGCGGTGGTTCAGCGGCGGCTGCTGCACCAGGGTCGTGCATTACGCACCGGATATGTGGAAGGTGTTGCGGTAGATAGCGACTGGCGCGGCAACGGACTGGGCGCCGCGATCATGGACGCGGCCGAGCAAGTGCTGCGTGGCGCCTATGAGCTGGGCGCGTTGAGCGCCGGTGACGACGTCGCGCCGTTCTAT…
42	A2	Mycobacteroides immunogenum	GCA_001605725.1	CP011530.1	AAC(2')-Ib	62.222	3.84e-75	VSTMPTVPVIRTHTARLIHTADLDSETRCAARELLVEAFEGDFTEEDWEHCLGGMHALIWYHGVLIAHAAVVQRRLLHQGRALRTGYVEGVAVDSDWRGNGLGAAIMDAAEQVLRGAYELGALSAGDDVAPFYRSRGWVPWLGATPVLTSDGIVPATDEGVHVLPMSSGVDLSGSLTCDWRGGDGW	GTGTCCACTATGCCAACCGTCCCCGTTATCCGGACCCACACCGCGCGACTGATTCACACTGCCGATCTGGATAGCGAAACGCGCTGCGCGGCGCGCGAATTACTCGTCGAGGCATTCGAGGGGGACTTTACCGAGGAGGACTGGGAACACTGCCTGGGTGGGATGCACGCGCTCATCTGGTATCACGGCGTACTCATCGCTCATGCCGCGGTGGTTCAGCGGCGGCTGCTGCACCAGGGTCGTGCATTACGCACCGGATATGTGGAAGGTGTTGCGGTAGATAGCGACTGGCGCGGCAACGGACTGGGCGCCGCGATCATGGACGCGGCCGAGCAAGTGCTGCGTGGCGCCTATGAGCTGGGCGCGTTGAGCGCCGGTGACGACGTCGCGCCGTTCTAT…
43	A2	Mycobacteroides immunogenum	GCA_001677135.1	CP016189.1	AAC(2')-Ib	62.222	3.84e-75	VSTMPTVPVIRTHTARLIHTADLDSETRCAARELLVEAFEGDFTEEDWEHCLGGMHALIWYHGVLIAHAAVVQRRLLHQGRALRTGYVEGVAVDSDWRGNGLGAAIMDAAEQVLRGAYELGALSAGDDVAPFYRSRGWVPWLGATPVLTSDGIVPATDEGVHVLPMSSGVDLSGSLTCDWRGGDGW	GTGTCCACTATGCCAACCGTCCCCGTTATCCGGACCCACACCGCGCGACTGATTCACACTGCCGATCTGGATAGCGAAACGCGCTGCGCGGCGCGCGAATTACTCGTCGAGGCATTCGAGGGGGACTTTACCGAGGAGGACTGGGAACACTGCCTGGGTGGGATGCACGCGCTCATCTGGTATCACGGCGTACTCATCGCTCATGCCGCGGTGGTTCAGCGGCGGCTGCTGCACCAGGGTCGTGCATTACGCACCGGATATGTGGAAGGTGTTGCGGTAGATAGCGACTGGCGCGGCAACGGACTGGGCGCCGCGATCATGGACGCGGCCGAGCAAGTGCTGCGTGGCGCCTATGAGCTGGGCGCGTTGAGCGCCGGTGACGACGTCGCGCCGTTCTAT…
44	A2	Mycobacteroides immunogenum	GCA_002013555.1	MAFP01000019.1	AAC(2')-Ib	62.222	3.84e-75	VSTMPTVPVIRTHTARLIHTADLDSETRCAARELLVEAFEGDFTEEDWEHCLGGMHALIWYHGVLIAHAAVVQRRLLHQGRALRTGYVEGVAVDSDWRGNGLGAAIMDAAEQVLRGAYELGALSAGDDVAPFYRSRGWVPWLGATPVLTSDGIVPATDEGVHVLPMSSGVDLSGSLTCDWRGGDGW	GTGTCCACTATGCCAACCGTCCCCGTTATCCGGACCCACACCGCGCGACTGATTCACACTGCCGATCTGGATAGCGAAACGCGCTGCGCGGCGCGCGAATTACTCGTCGAGGCATTCGAGGGGGACTTTACCGAGGAGGACTGGGAACACTGCCTGGGTGGGATGCACGCGCTCATCTGGTATCACGGCGTACTCATCGCTCATGCCGCGGTGGTTCAGCGGCGGCTGCTGCACCAGGGTCGTGCATTACGCACCGGATATGTGGAAGGTGTTGCGGTAGATAGCGACTGGCGCGGCAACGGACTGGGCGCCGCGATCATGGACGCGGCCGAGCAAGTGCTGCGTGGCGCCTATGAGCTGGGCGCGTTGAGCGCCGGTGACGACGTCGCGCCGTTCTAT…
45	A2	Mycobacteroides immunogenum	GCA_002101665.1	LQPA01000023.1	AAC(2')-Ib	62.222	3.84e-75	VSTMPTVPVIRTHTARLIHTADLDSETRCAARELLVEAFEGDFTEEDWEHCLGGMHALIWYHGVLIAHAAVVQRRLLHQGRALRTGYVEGVAVDSDWRGNGLGAAIMDAAEQVLRGAYELGALSAGDDVAPFYRSRGWVPWLGATPVLTSDGIVPATDEGVHVLPMSSGVDLSGSLTCDWRGGDGW	GTGTCCACTATGCCAACCGTCCCCGTTATCCGGACCCACACCGCGCGACTGATTCACACTGCCGATCTGGATAGCGAAACGCGCTGCGCGGCGCGCGAATTACTCGTCGAGGCATTCGAGGGGGACTTTACCGAGGAGGACTGGGAACACTGCCTGGGTGGGATGCACGCGCTCATCTGGTATCACGGCGTACTCATCGCTCATGCCGCGGTGGTTCAGCGGCGGCTGCTGCACCAGGGTCGTGCATTACGCACCGGATATGTGGAAGGTGTTGCGGTAGATAGCGACTGGCGCGGCAACGGACTGGGCGCCGCGATCATGGACGCGGCCGAGCAAGTGCTGCGTGGCGCCTATGAGCTGGGCGCGTTGAGCGCCGGTGACGACGTCGCGCCGTTCTAT…
46	A2	Mycobacterium sp.	GCA_002863205.1	PKEJ01000030.1	AAC(2')-Ib	62.222	3.84e-75	VSTMPTVPVIRTHTARLIHTADLDSETRCAARELLVEAFEGDFTEEDWEHCLGGMHALIWYHGVLIAHAAVVQRRLLHQGRALRTGYVEGVAVDSDWRGNGLGAAIMDAAEQVLRGAYELGALSAGDDVAPFYRSRGWVPWLGATPVLTSDGIVPATDEGVHVLPMSSGVDLSGSLTCDWRGGDGW	GTGTCCACTATGCCAACCGTCCCCGTTATCCGGACCCACACCGCGCGACTGATTCACACTGCCGATCTGGATAGCGAAACGCGCTGCGCGGCGCGCGAATTACTCGTCGAGGCATTCGAGGGGGACTTTACCGAGGAGGACTGGGAACACTGCCTGGGTGGGATGCACGCGCTCATCTGGTATCACGGCGTACTCATCGCTCATGCCGCGGTGGTTCAGCGGCGGCTGCTGCACCAGGGTCGTGCATTACGCACCGGATATGTGGAAGGTGTTGCGGTAGATAGCGACTGGCGCGGCAACGGACTGGGCGCCGCGATCATGGACGCGGCCGAGCAAGTGCTGCGTGGCGCCTATGAGCTGGGCGCGTTGAGCGCCGGTGACGACGTCGCGCCGTTCTAT…
47	A2	Mycobacteroides chelonae	GCA_001942555.1	MLCI01000004.1	AAC(2')-Ib	60.000	5.68e-75	VSTMPTVPVIRTHTARLIHTADLDSETRHAARELLIEAFEGEFTDEDWEHCLGGMHALIWYHGTLIAHAAVIQRRLLHQERAIRTGYVEGVAVDSDWRGNGLGRAIMDAAEQVLRGAYELGALSADDEVAPFYRARGWVPWLGTTPVATADGIVPAEDEGVHVLPMSSGVDPSGSLTCDWRGGDAW	GTGTCTACGATGCCGACCGTACCCGTCATCCGGACCCACACCGCGCGACTCATCCACACCGCCGATCTGGATAGCGAAACACGCCATGCGGCAAGGGAATTACTGATCGAAGCCTTTGAGGGCGAGTTCACCGATGAAGACTGGGAACACTGCCTGGGCGGCATGCATGCGCTCATCTGGTACCACGGCACACTCATCGCCCACGCCGCGGTGATCCAGCGTCGGCTACTCCATCAAGAGCGGGCCATACGCACCGGATACGTGGAAGGCGTTGCGGTAGATAGTGACTGGCGCGGCAACGGGCTAGGGCGCGCAATCATGGACGCGGCCGAACAGGTTTTGCGTGGCGCCTATGAACTGGGCGCGTTGAGTGCCGATGACGAGGTCGCACCGTTCTAT…
48	A2	Mycobacteroides chelonae	GCA_002013485.1	MAFI01000007.1	AAC(2')-Ib	60.000	5.68e-75	VSTMPTVPVIRTHTARLIHTADLDSETRHAARELLIEAFEGEFTDEDWEHCLGGMHALIWYHGTLIAHAAVIQRRLLHQERAIRTGYVEGVAVDSDWRGNGLGRAIMDAAEQVLRGAYELGALSADDEVAPFYRARGWVPWLGTTPVATADGIVPAEDEGVHVLPMSSGVDPSGSLTCDWRGGDAW	GTGTCTACGATGCCGACCGTACCCGTCATCCGGACCCACACCGCGCGACTCATCCACACCGCCGATCTGGATAGCGAAACACGCCATGCGGCAAGGGAATTACTGATCGAAGCCTTTGAGGGCGAGTTCACCGATGAAGACTGGGAACACTGCCTGGGCGGCATGCATGCGCTCATCTGGTACCACGGCACACTCATCGCCCACGCCGCGGTGATCCAGCGTCGGCTACTCCATCAAGAGCGGGCCATACGCACCGGATACGTGGAAGGCGTTGCGGTAGATAGTGACTGGCGCGGCAACGGGCTAGGGCGCGCAATCATGGACGCGGCCGAACAGGTTTTGCGTGGCGCCTATGAACTGGGCGCGTTGAGTGCCGATGACGAGGTCGCACCGTTCTAT…
49	A2	Mycobacteroides chelonae	GCA_002013635.1	MAET01000005.1	AAC(2')-Ib	60.000	5.68e-75	VSTMPTVPVIRTHTARLIHTADLDSETRHAARELLIEAFEGEFTDEDWEHCLGGMHALIWYHGTLIAHAAVIQRRLLHQERAIRTGYVEGVAVDSDWRGNGLGRAIMDAAEQVLRGAYELGALSADDEVAPFYRARGWVPWLGTTPVATADGIVPAEDEGVHVLPMSSGVDPSGSLTCDWRGGDAW	GTGTCTACGATGCCGACCGTACCCGTCATCCGGACCCACACCGCGCGACTCATCCACACCGCCGATCTGGATAGCGAAACACGCCATGCGGCAAGGGAATTACTGATCGAAGCCTTTGAGGGCGAGTTCACCGATGAAGACTGGGAACACTGCCTGGGCGGCATGCATGCGCTCATCTGGTACCACGGCACACTCATCGCCCACGCCGCGGTGATCCAGCGTCGGCTACTCCATCAAGAGCGGGCCATACGCACCGGATACGTGGAAGGCGTTGCGGTAGATAGTGACTGGCGCGGCAACGGGCTAGGGCGCGCAATCATGGACGCGGCCGAACAGGTTTTGCGTGGCGCCTATGAACTGGGCGCGTTGAGTGCCGATGACGAGGTCGCACCGTTCTAT…
50	A2	Mycobacteroides chelonae	GCA_002013675.1	MAFJ01000030.1	AAC(2')-Ib	60.000	5.68e-75	VSTMPTVPVIRTHTARLIHTADLDSETRHAARELLIEAFEGEFTDEDWEHCLGGMHALIWYHGTLIAHAAVIQRRLLHQERAIRTGYVEGVAVDSDWRGNGLGRAIMDAAEQVLRGAYELGALSADDEVAPFYRARGWVPWLGTTPVATADGIVPAEDEGVHVLPMSSGVDPSGSLTCDWRGGDAW	GTGTCTACGATGCCGACCGTACCCGTCATCCGGACCCACACCGCGCGACTCATCCACACCGCCGATCTGGATAGCGAAACACGCCATGCGGCAAGGGAATTACTGATCGAAGCCTTTGAGGGCGAGTTCACCGATGAAGACTGGGAACACTGCCTGGGCGGCATGCATGCGCTCATCTGGTACCACGGCACACTCATCGCCCACGCCGCGGTGATCCAGCGTCGGCTACTCCATCAAGAGCGGGCCATACGCACCGGATACGTGGAAGGCGTTGCGGTAGATAGTGACTGGCGCGGCAACGGGCTAGGGCGCGCAATCATGGACGCGGCCGAACAGGTTTTGCGTGGCGCCTATGAACTGGGCGCGTTGAGTGCCGATGACGAGGTCGCACCGTTCTAT…
51	A2	Mycobacterium sp.	GCA_002862905.1	PKEI01000545.1	AAC(2')-Ib	60.000	5.68e-75	VSTMPTVPVIRTHTARLIHTADLDSETRHAARELLIEAFEGEFTDEDWEHCLGGMHALIWYHGTLIAHAAVIQRRLLHQERAIRTGYVEGVAVDSDWRGNGLGRAIMDAAEQVLRGAYELGALSADDEVAPFYRARGWVPWLGTTPVATADGIVPAEDEGVHVLPMSSGVDPSGSLTCDWRGGDAW	GTGTCTACGATGCCGACCGTACCCGTCATCCGGACCCACACCGCGCGACTCATCCACACCGCCGATCTGGATAGCGAAACACGCCATGCGGCAAGGGAATTACTGATCGAAGCCTTTGAGGGCGAGTTCACCGATGAAGACTGGGAACACTGCCTGGGCGGCATGCATGCGCTCATCTGGTACCACGGCACACTCATCGCCCACGCCGCGGTGATCCAGCGTCGGCTACTCCATCAAGAGCGGGCCATACGCACCGGATACGTGGAAGGCGTTGCGGTAGATAGTGACTGGCGCGGCAACGGGCTAGGGCGCGCAATCATGGACGCGGCCGAACAGGTTTTGCGTGGCGCCTATGAACTGGGCGCGTTGAGTGCCGATGACGAGGTCGCACCGTTCTAT…
52	A2	Mycobacteroides chelonae	GCA_006494735.1	CP041150.1	AAC(2')-Ib	60.000	5.68e-75	VSTMPTVPVIRTHTARLIHTADLDSETRHAARELLIEAFEGEFTDEDWEHCLGGMHALIWYHGTLIAHAAVIQRRLLHQERAIRTGYVEGVAVDSDWRGNGLGRAIMDAAEQVLRGAYELGALSADDEVAPFYRARGWVPWLGTTPVATADGIVPAEDEGVHVLPMSSGVDPSGSLTCDWRGGDAW	GTGTCTACGATGCCGACCGTACCCGTCATCCGGACCCACACCGCGCGACTCATCCACACCGCCGATCTGGATAGCGAAACACGCCATGCGGCAAGGGAATTACTGATCGAAGCCTTTGAGGGCGAGTTCACCGATGAAGACTGGGAACACTGCCTGGGCGGCATGCATGCGCTCATCTGGTACCACGGCACACTCATCGCCCACGCCGCGGTGATCCAGCGTCGGCTACTCCATCAAGAGCGGGCCATACGCACCGGATACGTGGAAGGCGTTGCGGTAGATAGTGACTGGCGCGGCAACGGGCTAGGGCGCGCAATCATGGACGCGGCCGAACAGGTTTTGCGTGGCGCCTATGAACTGGGCGCGTTGAGTGCCGATGACGAGGTCGCACCGTTCTAT…
53	A2	Mycobacterium sp.	GCA_002013465.1	MAFC01000017.1	AAC(2')-Ib	60.000	6.60e-76	VSNMPTVPVIRTHTARLIHTADLDSETRDAARELLVDAFEGDFTEADWEHCLGGMHALIWYHGTLIAHAAVIQRRLLHQGRPLRTGYVEGVAVDNDWRGNGLGRAIMDAAEQVLRGAYELGALSAADDVAPFYQARGWVPWLGTTPVMTAEGIVPAEDEGVHVLPMSSGVDPTGSLTCDWRGGDAW	GTGTCCAATATGCCAACCGTCCCCGTCATCCGGACCCATACTGCGCGACTCATCCACACCGCCGATCTGGATAGCGAAACACGCGACGCGGCAAGGGAATTACTGGTTGACGCATTCGAGGGTGACTTCACCGAAGCGGACTGGGAACACTGCCTGGGCGGTATGCACGCGCTCATCTGGTATCACGGAACGCTCATCGCCCATGCCGCGGTGATCCAGCGCCGGCTGCTGCATCAAGGACGGCCGCTACGCACCGGATACGTGGAAGGTGTTGCAGTAGATAATGATTGGCGCGGAAATGGGCTCGGCAGGGCGATCATGGACGCCGCCGAACAGGTTTTGCGTGGCGCCTACGAGCTGGGTGCGCTGAGCGCCGCCGACGACGTCGCCCCGTTCTAT…
54	A2	Mycobacteroides salmoniphilum	GCA_004366645.1	PECI01000009.1	AAC(2')-Ib	60.000	6.60e-76	VSNMPTVPVIRTHTARLIHTADLDSETRDAARELLVDAFEGDFTEADWEHCLGGMHALIWYHGTLIAHAAVIQRRLLHQGRPLRTGYVEGVAVDNDWRGNGLGRAIMDAAEQVLRGAYELGALSAADDVAPFYQARGWVPWLGTTPVMTAEGIVPAEDEGVHVLPMSSGVDPTGSLTCDWRGGDAW	GTGTCCAATATGCCAACCGTCCCCGTCATCCGGACCCATACTGCGCGACTCATCCACACCGCCGATCTGGATAGCGAAACACGCGACGCGGCAAGGGAATTACTGGTTGACGCATTCGAGGGTGACTTCACCGAAGCGGACTGGGAACACTGCCTGGGCGGTATGCACGCGCTCATCTGGTATCACGGAACGCTCATCGCCCATGCCGCGGTGATCCAGCGCCGGCTGCTGCATCAAGGACGGCCGCTACGCACCGGATACGTGGAAGGTGTTGCAGTAGATAATGATTGGCGCGGAAATGGGCTCGGCAGGGCGATCATGGACGCCGCCGAACAGGTTTTGCGTGGCGCCTACGAGCTGGGTGCGCTGAGCGCCGCCGACGACGTCGCCCCGTTCTAT…
55	A2	Mycobacteroides salmoniphilum	GCA_004367265.1	PECG01000009.1	AAC(2')-Ib	60.000	6.60e-76	VSNMPTVPVIRTHTARLIHTADLDSETRDAARELLVDAFEGDFTEADWEHCLGGMHALIWYHGTLIAHAAVIQRRLLHQGRPLRTGYVEGVAVDNDWRGNGLGRAIMDAAEQVLRGAYELGALSAADDVAPFYQARGWVPWLGTTPVMTAEGIVPAEDEGVHVLPMSSGVDPTGSLTCDWRGGDAW	GTGTCCAATATGCCAACCGTCCCCGTCATCCGGACCCATACTGCGCGACTCATCCACACCGCCGATCTGGATAGCGAAACACGCGACGCGGCAAGGGAATTACTGGTTGACGCATTCGAGGGTGACTTCACCGAAGCGGACTGGGAACACTGCCTGGGCGGTATGCACGCGCTCATCTGGTATCACGGAACGCTCATCGCCCATGCCGCGGTGATCCAGCGCCGGCTGCTGCATCAAGGACGGCCGCTACGCACCGGATACGTGGAAGGTGTTGCAGTAGATAATGATTGGCGCGGAAATGGGCTCGGCAGGGCGATCATGGACGCCGCCGAACAGGTTTTGCGTGGCGCCTACGAGCTGGGTGCGCTGAGCGCCGCCGACGACGTCGCCCCGTTCTAT…
56	A2	Mycobacteroides salmoniphilum	GCA_004366875.1	PECJ01000003.1	AAC(2')-Ic	59.551	4.45e-74	VSNMPTVPVIRTHTARLIHTADLDSETRYAARELLIDAFEGDFTEEDWEHCLGGMHALIWYHGTLIAHAAVIQRRLLHQGRTLRTGYVEGVAVESDWRGNGLGCAIMDAAEQVLRGAYELGALSADDDVAPFYQARGWVPWLGTTPVMTAEGIALAEDEGVHVLPMSSGVDPSGSLTCDWRGGDAW	GTGTCCAATATGCCCACCGTCCCCGTCATCCGGACCCACACCGCGCGACTCATCCACACCGCCGATCTGGATAGCGAAACACGTTACGCTGCAAGAGAATTACTGATCGATGCATTCGAGGGTGATTTTACCGAAGAAGACTGGGAACACTGCCTGGGCGGTATGCACGCGCTCATCTGGTATCACGGCACACTCATCGCCCACGCCGCGGTAATCCAGCGCCGGCTACTGCATCAAGGACGGACGCTACGCACCGGATACGTGGAAGGCGTTGCGGTGGAAAGTGATTGGCGCGGAAACGGGCTCGGTTGCGCGATCATGGATGCCGCCGAACAGGTCTTGCGTGGCGCCTACGAGCTGGGTGCGCTGAGCGCCGACGACGACGTCGCCCCGTTCTAT…
57	A2	Mycobacteroides chelonae	GCA_001853895.1	MLIT01000012.1	AAC(2')-Ib	59.444	5.14e-73	VSTMPTVPVIRTHTARLIHTADLDSETRHAARELLIEAFEGEFTEEDWEHCLGGMHALIWYHGTLIAHAAVIQRRLLHQGRAIRTGYVEGVAVDSDWRGNGLGRAIMDAAEQVLRGAYELGALSADDEIAPFYRARGWAPWLGTTPVATADGIVPAADEGVHVLPMSSGVDPSGSLTCDWRGGDAW	GTGTCTACGATGCCGACCGTACCCGTCATCCGGACCCACACCGCGCGACTCATCCACACCGCCGATCTGGATAGCGAAACACGCCATGCGGCAAGGGAATTACTGATCGAAGCCTTTGAGGGCGAGTTCACCGAGGAAGACTGGGAACATTGCCTGGGCGGCATGCATGCGCTCATCTGGTACCACGGCACACTCATCGCCCACGCCGCGGTGATCCAGCGCCGGCTGCTCCATCAAGGGCGGGCCATACGCACCGGATACGTGGAAGGCGTTGCGGTAGATAGCGACTGGCGCGGCAACGGGCTCGGGCGCGCAATCATGGACGCGGCCGAACAGGTTTTGCGTGGCGCCTATGAGCTGGGCGCGTTGAGCGCCGACGACGAGATCGCGCCGTTCTAT…
58	A2	Mycobacteroides chelonae	GCA_001853985.1	MLIR01000002.1	AAC(2')-Ib	59.444	7.42e-74	VSTMPTVPVIRTHTARLIHTADLDSETRHAARELLIEAFEGEFTEEDWEHCLGGMHALIWYHGTLIAHAAVIQRRLLHQGRAIRTGYVEGVAVDSDWRGNGLGRAIMDAAEQVLRGAYELGALSADDEVAAFYRARGWVPWLGTTPVATADGIVPAADEGVHVLPMSSGVDPSGSLTCDWRGGDAW	GTGTCTACGATGCCGACCGTACCCGTCATCCGGACCCACACCGCGCGACTCATCCACACCGCCGATCTGGATAGCGAAACACGCCATGCGGCAAGGGAATTACTGATCGAAGCCTTTGAGGGCGAGTTCACCGAGGAAGACTGGGAACATTGTCTGGGCGGCATGCATGCGCTCATCTGGTACCACGGCACACTCATCGCCCACGCCGCGGTGATCCAGCGCCGGCTGCTCCATCAAGGGCGGGCCATACGCACCGGATACGTGGAAGGCGTTGCGGTAGATAGCGACTGGCGCGGCAACGGGCTCGGGCGCGCAATCATGGACGCGGCCGAACAGGTTTTGCGTGGCGCCTATGAGCTGGGCGCGTTGAGCGCCGACGACGAGGTCGCGGCGTTCTAT…
59	A2	Mycobacterium sp.	GCA_002843405.1	NADK01000003.1	AAC(2')-Ib	59.444	7.42e-74	VSTMPTVPVIRTHTARLIHTADLDSETRHAARELLIEAFEGEFTEEDWEHCLGGMHALIWYHGTLIAHAAVIQRRLLHQGRAIRTGYVEGVAVDSDWRGNGLGRAIMDAAEQVLRGAYELGALSADDEVAAFYRARGWVPWLGTTPVATADGIVPAADEGVHVLPMSSGVDPSGSLTCDWRGGDAW	GTGTCTACGATGCCGACCGTACCCGTCATCCGGACCCACACCGCGCGACTCATCCACACCGCCGATCTGGATAGCGAAACACGCCATGCGGCAAGGGAATTACTGATCGAAGCCTTTGAGGGCGAGTTCACCGAGGAAGACTGGGAACATTGTCTGGGCGGCATGCATGCGCTCATCTGGTACCACGGCACACTCATCGCCCACGCCGCGGTGATCCAGCGCCGGCTGCTCCATCAAGGGCGGGCCATACGCACCGGATACGTGGAAGGCGTTGCGGTAGATAGCGACTGGCGCGGCAACGGGCTCGGGCGCGCAATCATGGACGCGGCCGAACAGGTTTTGCGTGGCGCCTATGAGCTGGGCGCGTTGAGCGCCGACGACGAGGTCGCGGCGTTCTAT…
60	A2	Mycobacteroides chelonae	GCA_015700775.1	JAAOOS010000002.1	AAC(2')-Ib	59.444	7.42e-74	VSTMPTVPVIRTHTARLIHTADLDSETRHAARELLIEAFEGEFTEEDWEHCLGGMHALIWYHGTLIAHAAVIQRRLLHQGRAIRTGYVEGVAVDSDWRGNGLGRAIMDAAEQVLRGAYELGALSADDEVAAFYRARGWVPWLGTTPVATADGIVPAADEGVHVLPMSSGVDPSGSLTCDWRGGDAW	GTGTCTACGATGCCGACCGTACCCGTCATCCGGACCCACACCGCGCGACTCATCCACACCGCCGATCTGGATAGCGAAACACGCCATGCGGCAAGGGAATTACTGATCGAAGCCTTTGAGGGCGAGTTCACCGAGGAAGACTGGGAACATTGTCTGGGCGGCATGCATGCGCTCATCTGGTACCACGGCACACTCATCGCCCACGCCGCGGTGATCCAGCGCCGGCTGCTCCATCAAGGGCGGGCCATACGCACCGGATACGTGGAAGGCGTTGCGGTAGATAGCGACTGGCGCGGCAACGGGCTCGGGCGCGCAATCATGGACGCGGCCGAACAGGTTTTGCGTGGCGCCTATGAGCTGGGCGCGTTGAGCGCCGACGACGAGGTCGCGGCGTTCTAT…
61	A2	Mycobacteroides abscessus	GCA_900133245.1	FVHG01000021.1	AAC(2')-Ib	59.444	7.42e-74	VSTMPTVPVIRTHTARLIHTADLDSETRHAARELLIEAFEGEFTEEDWEHCLGGMHALIWYHGTLIAHAAVIQRRLLHQGRAIRTGYVEGVAVDSDWRGNGLGRAIMDAAEQVLRGAYELGALSADDEVAAFYRARGWVPWLGTTPVATADGIVPAADEGVHVLPMSSGVDPSGSLTCDWRGGDAW	GTGTCTACGATGCCGACCGTACCCGTCATCCGGACCCACACCGCGCGACTCATCCACACCGCCGATCTGGATAGCGAAACACGCCATGCGGCAAGGGAATTACTGATCGAAGCCTTTGAGGGCGAGTTCACCGAGGAAGACTGGGAACATTGTCTGGGCGGCATGCATGCGCTCATCTGGTACCACGGCACACTCATCGCCCACGCCGCGGTGATCCAGCGCCGGCTGCTCCATCAAGGGCGGGCCATACGCACCGGATACGTGGAAGGCGTTGCGGTAGATAGCGACTGGCGCGGCAACGGGCTCGGGCGCGCAATCATGGACGCGGCCGAACAGGTTTTGCGTGGCGCCTATGAGCTGGGCGCGTTGAGCGCCGACGACGAGGTCGCGGCGTTCTAT…
62	A2	Mycobacteroides salmoniphilum	GCA_002013645.1	MAFE01000006.1	AAC(2')-Ic	59.551	1.21e-74	VSNMPTVPVIRTHTARLIHTADLDSETRDAARELLIDAFEGDFTEEDWEHCLGGMHALIWYHGTLIAHAAVIQRRLLHQGRTLRTGYVEGVAVDSDWRGNGLGCAIMDAAEQVLRGAYELGALSADVDVAPFYQARGWVPWLGTTPVMTAEGIAPAEDEGVHVLPMSSGVDPSGSLTCDWRGGDAW	GTGTCCAATATGCCAACCGTCCCCGTCATCCGGACTCACACCGCGCGACTCATCCACACCGCCGATCTGGATAGCGAAACACGTGACGCTGCAAGAGAATTACTGATCGATGCATTCGAGGGTGATTTTACCGAAGAAGACTGGGAACACTGCCTGGGCGGTATGCACGCGCTCATCTGGTACCACGGCACACTCATCGCCCACGCCGCGGTGATCCAGCGCCGGCTGCTGCATCAAGGACGGACGCTACGCACCGGATACGTGGAAGGTGTTGCGGTGGATAGTGATTGGCGTGGAAACGGGCTCGGTTGCGCGATCATGGATGCCGCCGAACAGGTCTTGCGTGGCGCCTACGAGCTGGGTGCGCTGAGCGCCGACGTCGACGTCGCCCCGTTCTAT…
63	A2	Mycobacteroides chelonae	GCA_000971805.1	CP010946.1	AAC(2')-Ic	59.551	1.14e-73	VSTMPTVPVIRTHTARLIHTADLDSETRYAARELLIEAFEGEFTEEDWEHCMGGMHALIWYHGTLIAHAAVIQRRLLHQGRALRTGYVEGVAVDSDWRGHGLGRAIMDAAEQVLRGAYELGALSADDEVAPFYRARGWVPWLGTTPVGTADGIVPTEDEGVHVLPMSSGVDPSGSLTCDWRGGDAW	GTGTCTACGATGCCGACAGTCCCCGTCATCCGGACCCATACCGCGCGACTCATCCACACCGCTGACCTGGATAGTGAAACACGCTACGCGGCACGGGAATTACTGATCGAAGCGTTTGAGGGTGAGTTCACCGAGGAAGACTGGGAACACTGCATGGGCGGTATGCATGCGCTCATCTGGTACCACGGCACACTGATCGCCCACGCCGCGGTCATCCAGCGCCGACTACTGCATCAAGGCCGGGCACTACGCACCGGGTACGTGGAAGGCGTTGCGGTAGATAGCGACTGGCGCGGCCACGGGCTCGGGCGCGCAATTATGGACGCGGCCGAACAGGTCTTACGTGGCGCATACGAGCTGGGCGCGTTAAGCGCCGATGACGAGGTCGCGCCGTTCTAT…
64	A2	Mycobacteroides chelonae	GCA_001632805.1	CP007220.1	AAC(2')-Ic	59.551	1.14e-73	VSTMPTVPVIRTHTARLIHTADLDSETRYAARELLIEAFEGEFTEEDWEHCMGGMHALIWYHGTLIAHAAVIQRRLLHQGRALRTGYVEGVAVDSDWRGHGLGRAIMDAAEQVLRGAYELGALSADDEVAPFYRARGWVPWLGTTPVGTADGIVPTEDEGVHVLPMSSGVDPSGSLTCDWRGGDAW	GTGTCTACGATGCCGACAGTCCCCGTCATCCGGACCCATACCGCGCGACTCATCCACACCGCTGACCTGGATAGTGAAACACGCTACGCGGCACGGGAATTACTGATCGAAGCGTTTGAGGGTGAGTTCACCGAGGAAGACTGGGAACACTGCATGGGCGGTATGCATGCGCTCATCTGGTACCACGGCACACTGATCGCCCACGCCGCGGTCATCCAGCGCCGACTACTGCATCAAGGCCGGGCACTACGCACCGGGTACGTGGAAGGCGTTGCGGTAGATAGCGACTGGCGCGGCCACGGGCTCGGGCGCGCAATTATGGACGCGGCCGAACAGGTCTTACGTGGCGCATACGAGCTGGGCGCGTTAAGCGCCGATGACGAGGTCGCGCCGTTCTAT…
65	A2	Mycobacteroides chelonae	GCA_001942545.1	MLCH01000004.1	AAC(2')-Ic	59.551	1.14e-73	VSTMPTVPVIRTHTARLIHTADLDSETRYAARELLIEAFEGEFTEEDWEHCMGGMHALIWYHGTLIAHAAVIQRRLLHQGRALRTGYVEGVAVDSDWRGHGLGRAIMDAAEQVLRGAYELGALSADDEVAPFYRARGWVPWLGTTPVGTADGIVPTEDEGVHVLPMSSGVDPSGSLTCDWRGGDAW	GTGTCTACGATGCCGACAGTCCCCGTCATCCGGACCCATACCGCGCGACTCATCCACACCGCTGACCTGGATAGTGAAACACGCTACGCGGCACGGGAATTACTGATCGAAGCGTTTGAGGGTGAGTTCACCGAGGAAGACTGGGAACACTGCATGGGCGGTATGCATGCGCTCATCTGGTACCACGGCACACTGATCGCCCACGCCGCGGTCATCCAGCGCCGACTACTGCATCAAGGCCGGGCACTACGCACCGGGTACGTGGAAGGCGTTGCGGTAGATAGCGACTGGCGCGGCCACGGGCTCGGGCGCGCAATTATGGACGCGGCCGAACAGGTCTTACGTGGCGCATACGAGCTGGGCGCGTTAAGCGCCGATGACGAGGTCGCGCCGTTCTAT…
66	A2	Mycobacteroides chelonae	GCA_002102055.1	LQON01000004.1	AAC(2')-Ic	59.551	1.14e-73	VSTMPTVPVIRTHTARLIHTADLDSETRYAARELLIEAFEGEFTEEDWEHCMGGMHALIWYHGTLIAHAAVIQRRLLHQGRALRTGYVEGVAVDSDWRGHGLGRAIMDAAEQVLRGAYELGALSADDEVAPFYRARGWVPWLGTTPVGTADGIVPTEDEGVHVLPMSSGVDPSGSLTCDWRGGDAW	GTGTCTACGATGCCGACAGTCCCCGTCATCCGGACCCATACCGCGCGACTCATCCACACCGCTGACCTGGATAGTGAAACACGCTACGCGGCACGGGAATTACTGATCGAAGCGTTTGAGGGTGAGTTCACCGAGGAAGACTGGGAACACTGCATGGGCGGTATGCATGCGCTCATCTGGTACCACGGCACACTGATCGCCCACGCCGCGGTCATCCAGCGCCGACTACTGCATCAAGGCCGGGCACTACGCACCGGGTACGTGGAAGGCGTTGCGGTAGATAGCGACTGGCGCGGCCACGGGCTCGGGCGCGCAATTATGGACGCGGCCGAACAGGTCTTACGTGGCGCATACGAGCTGGGCGCGTTAAGCGCCGATGACGAGGTCGCGCCGTTCTAT…
67	A2	Mycobacterium chelonae	GCA_004355245.1	CP034383.1	AAC(2')-Ic	59.551	1.14e-73	VSTMPTVPVIRTHTARLIHTADLDSETRYAARELLIEAFEGEFTEEDWEHCMGGMHALIWYHGTLIAHAAVIQRRLLHQGRALRTGYVEGVAVDSDWRGHGLGRAIMDAAEQVLRGAYELGALSADDEVAPFYRARGWVPWLGTTPVGTADGIVPTEDEGVHVLPMSSGVDPSGSLTCDWRGGDAW	GTGTCTACGATGCCGACAGTCCCCGTCATCCGGACCCATACCGCGCGACTCATCCACACCGCTGACCTGGATAGTGAAACACGCTACGCGGCACGGGAATTACTGATCGAAGCGTTTGAGGGTGAGTTCACCGAGGAAGACTGGGAACACTGCATGGGCGGTATGCATGCGCTCATCTGGTACCACGGCACACTGATCGCCCACGCCGCGGTCATCCAGCGCCGACTACTGCATCAAGGCCGGGCACTACGCACCGGGTACGTGGAAGGCGTTGCGGTAGATAGCGACTGGCGCGGCCACGGGCTCGGGCGCGCAATTATGGACGCGGCCGAACAGGTCTTACGTGGCGCATACGAGCTGGGCGCGTTAAGCGCCGATGACGAGGTCGCGCCGTTCTAT…
68	A2	Mycolicibacterium phlei	GCA_900637085.1	LR134347.1	AAC(2')-Ic	59.551	1.14e-73	VSTMPTVPVIRTHTARLIHTADLDSETRYAARELLIEAFEGEFTEEDWEHCMGGMHALIWYHGTLIAHAAVIQRRLLHQGRALRTGYVEGVAVDSDWRGHGLGRAIMDAAEQVLRGAYELGALSADDEVAPFYRARGWVPWLGTTPVGTADGIVPTEDEGVHVLPMSSGVDPSGSLTCDWRGGDAW	GTGTCTACGATGCCGACAGTCCCCGTCATCCGGACCCATACCGCGCGACTCATCCACACCGCTGACCTGGATAGTGAAACACGCTACGCGGCACGGGAATTACTGATCGAAGCGTTTGAGGGTGAGTTCACCGAGGAAGACTGGGAACACTGCATGGGCGGTATGCATGCGCTCATCTGGTACCACGGCACACTGATCGCCCACGCCGCGGTCATCCAGCGCCGACTACTGCATCAAGGCCGGGCACTACGCACCGGGTACGTGGAAGGCGTTGCGGTAGATAGCGACTGGCGCGGCCACGGGCTCGGGCGCGCAATTATGGACGCGGCCGAACAGGTCTTACGTGGCGCATACGAGCTGGGCGCGTTAAGCGCCGATGACGAGGTCGCGCCGTTCTAT…
69	A2	Mycobacteroides abscessus	GCA_000260575.2	AJMA01000007.1	AAC(2')-Ib	62.778	4.68e-77	VSNMPTVPVIRTHTARLIHTADLDSETRCAARELLIESFEGDFTEEDWEHCLGGMHALIWYHGILIAHAAVVQRRLLYQDRALRTGYVEGVAVDSDWRGNGLGTAIMDAAEQVLRGAYELGALSAGDDVAPFYRARGWVPWLGSTPVMTADGIVPATDEGVHVLPMSSGVDPTGSLTCDWRAGDGW	GTGTCCAATATGCCTACCGTCCCCGTCATCCGCACGCACACCGCGCGGCTCATTCACACCGCCGACCTGGATAGTGAAACACGCTGTGCCGCACGTGAATTACTCATTGAGTCATTCGAAGGCGACTTTACCGAGGAAGACTGGGAGCACTGTCTGGGCGGGATGCACGCGCTCATCTGGTACCACGGCATACTCATCGCCCACGCCGCCGTGGTGCAGCGCCGACTGCTGTACCAGGACCGCGCCCTGCGCACCGGGTATGTGGAAGGCGTTGCGGTGGATAGCGACTGGCGCGGAAACGGACTTGGTACCGCGATCATGGACGCGGCCGAGCAAGTGCTGCGGGGTGCCTACGAACTGGGGGCGTTGAGTGCCGGCGACGACGTCGCGCCGTTCTAC…
70	A2	Mycobacteroides abscessus	GCA_000261125.1	AJSE01000003.1	AAC(2')-Ib	62.778	4.68e-77	VSNMPTVPVIRTHTARLIHTADLDSETRCAARELLIESFEGDFTEEDWEHCLGGMHALIWYHGILIAHAAVVQRRLLYQDRALRTGYVEGVAVDSDWRGNGLGTAIMDAAEQVLRGAYELGALSAGDDVAPFYRARGWVPWLGSTPVMTADGIVPATDEGVHVLPMSSGVDPTGSLTCDWRAGDGW	GTGTCCAATATGCCTACCGTCCCCGTCATCCGCACGCACACCGCGCGGCTCATTCACACCGCCGACCTGGATAGTGAAACACGCTGTGCCGCACGTGAATTACTCATTGAGTCATTCGAAGGCGACTTTACCGAGGAAGACTGGGAGCACTGTCTGGGCGGGATGCACGCGCTCATCTGGTACCACGGCATACTCATCGCCCACGCCGCCGTGGTGCAGCGCCGACTGCTGTACCAGGACCGCGCCCTGCGCACCGGGTATGTGGAAGGCGTTGCGGTGGATAGCGACTGGCGCGGAAACGGACTTGGTACCGCGATCATGGACGCGGCCGAGCAAGTGCTGCGGGGTGCCTACGAACTGGGGGCGTTGAGTGCCGGCGACGACGTCGCGCCGTTCTAC…
71	A2	Mycobacteroides abscessus	GCA_000280635.2	AKVU01000001.1	AAC(2')-Ib	62.778	4.68e-77	VSNMPTVPVIRTHTARLIHTADLDSETRCAARELLIESFEGDFTEEDWEHCLGGMHALIWYHGILIAHAAVVQRRLLYQDRALRTGYVEGVAVDSDWRGNGLGTAIMDAAEQVLRGAYELGALSAGDDVAPFYRARGWVPWLGSTPVMTADGIVPATDEGVHVLPMSSGVDPTGSLTCDWRAGDGW	GTGTCCAATATGCCTACCGTCCCCGTCATCCGCACGCACACCGCGCGGCTCATTCACACCGCCGACCTGGATAGTGAAACACGCTGTGCCGCACGTGAATTACTCATTGAGTCATTCGAAGGCGACTTTACCGAGGAAGACTGGGAGCACTGTCTGGGCGGGATGCACGCGCTCATCTGGTACCACGGCATACTCATCGCCCACGCCGCCGTGGTGCAGCGCCGACTGCTGTACCAGGACCGCGCCCTGCGCACCGGGTATGTGGAAGGCGTTGCGGTGGATAGCGACTGGCGCGGAAACGGACTTGGTACCGCGATCATGGACGCGGCCGAGCAAGTGCTGCGGGGTGCCTACGAACTGGGGGCGTTGAGTGCCGGCGACGACGTCGCGCCGTTCTAC…
72	A2	Mycobacteroides abscessus	GCA_000280655.1	AKVV01000154.1	AAC(2')-Ib	62.778	4.68e-77	VSNMPTVPVIRTHTARLIHTADLDSETRCAARELLIESFEGDFTEEDWEHCLGGMHALIWYHGILIAHAAVVQRRLLYQDRALRTGYVEGVAVDSDWRGNGLGTAIMDAAEQVLRGAYELGALSAGDDVAPFYRARGWVPWLGSTPVMTADGIVPATDEGVHVLPMSSGVDPTGSLTCDWRAGDGW	GTGTCCAATATGCCTACCGTCCCCGTCATCCGCACGCACACCGCGCGGCTCATTCACACCGCCGACCTGGATAGTGAAACACGCTGTGCCGCACGTGAATTACTCATTGAGTCATTCGAAGGCGACTTTACCGAGGAAGACTGGGAGCACTGTCTGGGCGGGATGCACGCGCTCATCTGGTACCACGGCATACTCATCGCCCACGCCGCCGTGGTGCAGCGCCGACTGCTGTACCAGGACCGCGCCCTGCGCACCGGGTATGTGGAAGGCGTTGCGGTGGATAGCGACTGGCGCGGAAACGGACTTGGTACCGCGATCATGGACGCGGCCGAGCAAGTGCTGCGGGGTGCCTACGAACTGGGGGCGTTGAGTGCCGGCGACGACGTCGCGCCGTTCTAC…
73	A2	Mycobacteroides abscessus	GCA_001216925.1	CSWP01000003.1	AAC(2')-Ib	62.778	4.68e-77	VSNMPTVPVIRTHTARLIHTADLDSETRCAARELLIESFEGDFTEEDWEHCLGGMHALIWYHGILIAHAAVVQRRLLYQDRALRTGYVEGVAVDSDWRGNGLGTAIMDAAEQVLRGAYELGALSAGDDVAPFYRARGWVPWLGSTPVMTADGIVPATDEGVHVLPMSSGVDPTGSLTCDWRAGDGW	GTGTCCAATATGCCTACCGTCCCCGTCATCCGCACGCACACCGCGCGGCTCATTCACACCGCCGACCTGGATAGTGAAACACGCTGTGCCGCACGTGAATTACTCATTGAGTCATTCGAAGGCGACTTTACCGAGGAAGACTGGGAGCACTGTCTGGGCGGGATGCACGCGCTCATCTGGTACCACGGCATACTCATCGCCCACGCCGCCGTGGTGCAGCGCCGACTGCTGTACCAGGACCGCGCCCTGCGCACCGGGTATGTGGAAGGCGTTGCGGTGGATAGCGACTGGCGCGGAAACGGACTTGGTACCGCGATCATGGACGCGGCCGAGCAAGTGCTGCGGGGTGCCTACGAACTGGGGGCGTTGAGTGCCGGCGACGACGTCGCGCCGTTCTAC…
74	A2	Mycobacteroides abscessus	GCA_002799685.1	NQPD01000006.1	AAC(2')-Ib	62.778	4.68e-77	VSNMPTVPVIRTHTARLIHTADLDSETRCAARELLIESFEGDFTEEDWEHCLGGMHALIWYHGILIAHAAVVQRRLLYQDRALRTGYVEGVAVDSDWRGNGLGTAIMDAAEQVLRGAYELGALSAGDDVAPFYRARGWVPWLGSTPVMTADGIVPATDEGVHVLPMSSGVDPTGSLTCDWRAGDGW	GTGTCCAATATGCCTACCGTCCCCGTCATCCGCACGCACACCGCGCGGCTCATTCACACCGCCGACCTGGATAGTGAAACACGCTGTGCCGCACGTGAATTACTCATTGAGTCATTCGAAGGCGACTTTACCGAGGAAGACTGGGAGCACTGTCTGGGCGGGATGCACGCGCTCATCTGGTACCACGGCATACTCATCGCCCACGCCGCCGTGGTGCAGCGCCGACTGCTGTACCAGGACCGCGCCCTGCGCACCGGGTATGTGGAAGGCGTTGCGGTGGATAGCGACTGGCGCGGAAACGGACTTGGTACCGCGATCATGGACGCGGCCGAGCAAGTGCTGCGGGGTGCCTACGAACTGGGGGCGTTGAGTGCCGGCGACGACGTCGCGCCGTTCTAC…
75	A2	Mycobacteroides abscessus	GCA_002799695.1	NQPE01000004.1	AAC(2')-Ib	62.778	4.68e-77	VSNMPTVPVIRTHTARLIHTADLDSETRCAARELLIESFEGDFTEEDWEHCLGGMHALIWYHGILIAHAAVVQRRLLYQDRALRTGYVEGVAVDSDWRGNGLGTAIMDAAEQVLRGAYELGALSAGDDVAPFYRARGWVPWLGSTPVMTADGIVPATDEGVHVLPMSSGVDPTGSLTCDWRAGDGW	GTGTCCAATATGCCTACCGTCCCCGTCATCCGCACGCACACCGCGCGGCTCATTCACACCGCCGACCTGGATAGTGAAACACGCTGTGCCGCACGTGAATTACTCATTGAGTCATTCGAAGGCGACTTTACCGAGGAAGACTGGGAGCACTGTCTGGGCGGGATGCACGCGCTCATCTGGTACCACGGCATACTCATCGCCCACGCCGCCGTGGTGCAGCGCCGACTGCTGTACCAGGACCGCGCCCTGCGCACCGGGTATGTGGAAGGCGTTGCGGTGGATAGCGACTGGCGCGGAAACGGACTTGGTACCGCGATCATGGACGCGGCCGAGCAAGTGCTGCGGGGTGCCTACGAACTGGGGGCGTTGAGTGCCGGCGACGACGTCGCGCCGTTCTAC…
76	A2	Mycobacteroides abscessus	GCA_002799725.1	NQPC01000004.1	AAC(2')-Ib	62.778	4.68e-77	VSNMPTVPVIRTHTARLIHTADLDSETRCAARELLIESFEGDFTEEDWEHCLGGMHALIWYHGILIAHAAVVQRRLLYQDRALRTGYVEGVAVDSDWRGNGLGTAIMDAAEQVLRGAYELGALSAGDDVAPFYRARGWVPWLGSTPVMTADGIVPATDEGVHVLPMSSGVDPTGSLTCDWRAGDGW	GTGTCCAATATGCCTACCGTCCCCGTCATCCGCACGCACACCGCGCGGCTCATTCACACCGCCGACCTGGATAGTGAAACACGCTGTGCCGCACGTGAATTACTCATTGAGTCATTCGAAGGCGACTTTACCGAGGAAGACTGGGAGCACTGTCTGGGCGGGATGCACGCGCTCATCTGGTACCACGGCATACTCATCGCCCACGCCGCCGTGGTGCAGCGCCGACTGCTGTACCAGGACCGCGCCCTGCGCACCGGGTATGTGGAAGGCGTTGCGGTGGATAGCGACTGGCGCGGAAACGGACTTGGTACCGCGATCATGGACGCGGCCGAGCAAGTGCTGCGGGGTGCCTACGAACTGGGGGCGTTGAGTGCCGGCGACGACGTCGCGCCGTTCTAC…
77	A2	Mycobacteroides abscessus	GCA_002799795.1	NQPA01000007.1	AAC(2')-Ib	62.778	4.68e-77	VSNMPTVPVIRTHTARLIHTADLDSETRCAARELLIESFEGDFTEEDWEHCLGGMHALIWYHGILIAHAAVVQRRLLYQDRALRTGYVEGVAVDSDWRGNGLGTAIMDAAEQVLRGAYELGALSAGDDVAPFYRARGWVPWLGSTPVMTADGIVPATDEGVHVLPMSSGVDPTGSLTCDWRAGDGW	GTGTCCAATATGCCTACCGTCCCCGTCATCCGCACGCACACCGCGCGGCTCATTCACACCGCCGACCTGGATAGTGAAACACGCTGTGCCGCACGTGAATTACTCATTGAGTCATTCGAAGGCGACTTTACCGAGGAAGACTGGGAGCACTGTCTGGGCGGGATGCACGCGCTCATCTGGTACCACGGCATACTCATCGCCCACGCCGCCGTGGTGCAGCGCCGACTGCTGTACCAGGACCGCGCCCTGCGCACCGGGTATGTGGAAGGCGTTGCGGTGGATAGCGACTGGCGCGGAAACGGACTTGGTACCGCGATCATGGACGCGGCCGAGCAAGTGCTGCGGGGTGCCTACGAACTGGGGGCGTTGAGTGCCGGCGACGACGTCGCGCCGTTCTAC…
78	A2	Mycobacteroides abscessus	GCA_002799905.1	NQPO01000005.1	AAC(2')-Ib	62.778	4.68e-77	VSNMPTVPVIRTHTARLIHTADLDSETRCAARELLIESFEGDFTEEDWEHCLGGMHALIWYHGILIAHAAVVQRRLLYQDRALRTGYVEGVAVDSDWRGNGLGTAIMDAAEQVLRGAYELGALSAGDDVAPFYRARGWVPWLGSTPVMTADGIVPATDEGVHVLPMSSGVDPTGSLTCDWRAGDGW	GTGTCCAATATGCCTACCGTCCCCGTCATCCGCACGCACACCGCGCGGCTCATTCACACCGCCGACCTGGATAGTGAAACACGCTGTGCCGCACGTGAATTACTCATTGAGTCATTCGAAGGCGACTTTACCGAGGAAGACTGGGAGCACTGTCTGGGCGGGATGCACGCGCTCATCTGGTACCACGGCATACTCATCGCCCACGCCGCCGTGGTGCAGCGCCGACTGCTGTACCAGGACCGCGCCCTGCGCACCGGGTATGTGGAAGGCGTTGCGGTGGATAGCGACTGGCGCGGAAACGGACTTGGTACCGCGATCATGGACGCGGCCGAGCAAGTGCTGCGGGGTGCCTACGAACTGGGGGCGTTGAGTGCCGGCGACGACGTCGCGCCGTTCTAC…
79	A2	Mycobacteroides abscessus	GCA_002799965.1	NQPR01000006.1	AAC(2')-Ib	62.778	4.68e-77	VSNMPTVPVIRTHTARLIHTADLDSETRCAARELLIESFEGDFTEEDWEHCLGGMHALIWYHGILIAHAAVVQRRLLYQDRALRTGYVEGVAVDSDWRGNGLGTAIMDAAEQVLRGAYELGALSAGDDVAPFYRARGWVPWLGSTPVMTADGIVPATDEGVHVLPMSSGVDPTGSLTCDWRAGDGW	GTGTCCAATATGCCTACCGTCCCCGTCATCCGCACGCACACCGCGCGGCTCATTCACACCGCCGACCTGGATAGTGAAACACGCTGTGCCGCACGTGAATTACTCATTGAGTCATTCGAAGGCGACTTTACCGAGGAAGACTGGGAGCACTGTCTGGGCGGGATGCACGCGCTCATCTGGTACCACGGCATACTCATCGCCCACGCCGCCGTGGTGCAGCGCCGACTGCTGTACCAGGACCGCGCCCTGCGCACCGGGTATGTGGAAGGCGTTGCGGTGGATAGCGACTGGCGCGGAAACGGACTTGGTACCGCGATCATGGACGCGGCCGAGCAAGTGCTGCGGGGTGCCTACGAACTGGGGGCGTTGAGTGCCGGCGACGACGTCGCGCCGTTCTAC…
80	A2	Mycobacteroides abscessus	GCA_002799995.1	NQPT01000006.1	AAC(2')-Ib	62.778	4.68e-77	VSNMPTVPVIRTHTARLIHTADLDSETRCAARELLIESFEGDFTEEDWEHCLGGMHALIWYHGILIAHAAVVQRRLLYQDRALRTGYVEGVAVDSDWRGNGLGTAIMDAAEQVLRGAYELGALSAGDDVAPFYRARGWVPWLGSTPVMTADGIVPATDEGVHVLPMSSGVDPTGSLTCDWRAGDGW	GTGTCCAATATGCCTACCGTCCCCGTCATCCGCACGCACACCGCGCGGCTCATTCACACCGCCGACCTGGATAGTGAAACACGCTGTGCCGCACGTGAATTACTCATTGAGTCATTCGAAGGCGACTTTACCGAGGAAGACTGGGAGCACTGTCTGGGCGGGATGCACGCGCTCATCTGGTACCACGGCATACTCATCGCCCACGCCGCCGTGGTGCAGCGCCGACTGCTGTACCAGGACCGCGCCCTGCGCACCGGGTATGTGGAAGGCGTTGCGGTGGATAGCGACTGGCGCGGAAACGGACTTGGTACCGCGATCATGGACGCGGCCGAGCAAGTGCTGCGGGGTGCCTACGAACTGGGGGCGTTGAGTGCCGGCGACGACGTCGCGCCGTTCTAC…
81	A2	Mycobacteroides abscessus	GCA_002800045.1	NQPW01000005.1	AAC(2')-Ib	62.778	4.68e-77	VSNMPTVPVIRTHTARLIHTADLDSETRCAARELLIESFEGDFTEEDWEHCLGGMHALIWYHGILIAHAAVVQRRLLYQDRALRTGYVEGVAVDSDWRGNGLGTAIMDAAEQVLRGAYELGALSAGDDVAPFYRARGWVPWLGSTPVMTADGIVPATDEGVHVLPMSSGVDPTGSLTCDWRAGDGW	GTGTCCAATATGCCTACCGTCCCCGTCATCCGCACGCACACCGCGCGGCTCATTCACACCGCCGACCTGGATAGTGAAACACGCTGTGCCGCACGTGAATTACTCATTGAGTCATTCGAAGGCGACTTTACCGAGGAAGACTGGGAGCACTGTCTGGGCGGGATGCACGCGCTCATCTGGTACCACGGCATACTCATCGCCCACGCCGCCGTGGTGCAGCGCCGACTGCTGTACCAGGACCGCGCCCTGCGCACCGGGTATGTGGAAGGCGTTGCGGTGGATAGCGACTGGCGCGGAAACGGACTTGGTACCGCGATCATGGACGCGGCCGAGCAAGTGCTGCGGGGTGCCTACGAACTGGGGGCGTTGAGTGCCGGCGACGACGTCGCGCCGTTCTAC…
82	A2	Mycobacteroides abscessus	GCA_002801795.1	NREJ01000004.1	AAC(2')-Ib	62.778	4.68e-77	VSNMPTVPVIRTHTARLIHTADLDSETRCAARELLIESFEGDFTEEDWEHCLGGMHALIWYHGILIAHAAVVQRRLLYQDRALRTGYVEGVAVDSDWRGNGLGTAIMDAAEQVLRGAYELGALSAGDDVAPFYRARGWVPWLGSTPVMTADGIVPATDEGVHVLPMSSGVDPTGSLTCDWRAGDGW	GTGTCCAATATGCCTACCGTCCCCGTCATCCGCACGCACACCGCGCGGCTCATTCACACCGCCGACCTGGATAGTGAAACACGCTGTGCCGCACGTGAATTACTCATTGAGTCATTCGAAGGCGACTTTACCGAGGAAGACTGGGAGCACTGTCTGGGCGGGATGCACGCGCTCATCTGGTACCACGGCATACTCATCGCCCACGCCGCCGTGGTGCAGCGCCGACTGCTGTACCAGGACCGCGCCCTGCGCACCGGGTATGTGGAAGGCGTTGCGGTGGATAGCGACTGGCGCGGAAACGGACTTGGTACCGCGATCATGGACGCGGCCGAGCAAGTGCTGCGGGGTGCCTACGAACTGGGGGCGTTGAGTGCCGGCGACGACGTCGCGCCGTTCTAC…
83	A2	Mycobacteroides abscessus	GCA_002801855.1	NQQF01000006.1	AAC(2')-Ib	62.778	4.68e-77	VSNMPTVPVIRTHTARLIHTADLDSETRCAARELLIESFEGDFTEEDWEHCLGGMHALIWYHGILIAHAAVVQRRLLYQDRALRTGYVEGVAVDSDWRGNGLGTAIMDAAEQVLRGAYELGALSAGDDVAPFYRARGWVPWLGSTPVMTADGIVPATDEGVHVLPMSSGVDPTGSLTCDWRAGDGW	GTGTCCAATATGCCTACCGTCCCCGTCATCCGCACGCACACCGCGCGGCTCATTCACACCGCCGACCTGGATAGTGAAACACGCTGTGCCGCACGTGAATTACTCATTGAGTCATTCGAAGGCGACTTTACCGAGGAAGACTGGGAGCACTGTCTGGGCGGGATGCACGCGCTCATCTGGTACCACGGCATACTCATCGCCCACGCCGCCGTGGTGCAGCGCCGACTGCTGTACCAGGACCGCGCCCTGCGCACCGGGTATGTGGAAGGCGTTGCGGTGGATAGCGACTGGCGCGGAAACGGACTTGGTACCGCGATCATGGACGCGGCCGAGCAAGTGCTGCGGGGTGCCTACGAACTGGGGGCGTTGAGTGCCGGCGACGACGTCGCGCCGTTCTAC…
84	A2	Mycobacteroides abscessus	GCA_003581825.1	QXAC01000009.1	AAC(2')-Ib	62.778	4.68e-77	VSNMPTVPVIRTHTARLIHTADLDSETRCAARELLIESFEGDFTEEDWEHCLGGMHALIWYHGILIAHAAVVQRRLLYQDRALRTGYVEGVAVDSDWRGNGLGTAIMDAAEQVLRGAYELGALSAGDDVAPFYRARGWVPWLGSTPVMTADGIVPATDEGVHVLPMSSGVDPTGSLTCDWRAGDGW	GTGTCCAATATGCCTACCGTCCCCGTCATCCGCACGCACACCGCGCGGCTCATTCACACCGCCGACCTGGATAGTGAAACACGCTGTGCCGCACGTGAATTACTCATTGAGTCATTCGAAGGCGACTTTACCGAGGAAGACTGGGAGCACTGTCTGGGCGGGATGCACGCGCTCATCTGGTACCACGGCATACTCATCGCCCACGCCGCCGTGGTGCAGCGCCGACTGCTGTACCAGGACCGCGCCCTGCGCACCGGGTATGTGGAAGGCGTTGCGGTGGATAGCGACTGGCGCGGAAACGGACTTGGTACCGCGATCATGGACGCGGCCGAGCAAGTGCTGCGGGGTGCCTACGAACTGGGGGCGTTGAGTGCCGGCGACGACGTCGCGCCGTTCTAC…
85	A2	Mycobacteroides abscessus	GCA_003582745.1	QXBW01000002.1	AAC(2')-Ib	62.778	4.68e-77	VSNMPTVPVIRTHTARLIHTADLDSETRCAARELLIESFEGDFTEEDWEHCLGGMHALIWYHGILIAHAAVVQRRLLYQDRALRTGYVEGVAVDSDWRGNGLGTAIMDAAEQVLRGAYELGALSAGDDVAPFYRARGWVPWLGSTPVMTADGIVPATDEGVHVLPMSSGVDPTGSLTCDWRAGDGW	GTGTCCAATATGCCTACCGTCCCCGTCATCCGCACGCACACCGCGCGGCTCATTCACACCGCCGACCTGGATAGTGAAACACGCTGTGCCGCACGTGAATTACTCATTGAGTCATTCGAAGGCGACTTTACCGAGGAAGACTGGGAGCACTGTCTGGGCGGGATGCACGCGCTCATCTGGTACCACGGCATACTCATCGCCCACGCCGCCGTGGTGCAGCGCCGACTGCTGTACCAGGACCGCGCCCTGCGCACCGGGTATGTGGAAGGCGTTGCGGTGGATAGCGACTGGCGCGGAAACGGACTTGGTACCGCGATCATGGACGCGGCCGAGCAAGTGCTGCGGGGTGCCTACGAACTGGGGGCGTTGAGTGCCGGCGACGACGTCGCGCCGTTCTAC…
86	A2	Mycobacteroides abscessus	GCA_013140035.1	JAAZWK010000047.1	AAC(2')-Ib	62.778	4.68e-77	VSNMPTVPVIRTHTARLIHTADLDSETRCAARELLIESFEGDFTEEDWEHCLGGMHALIWYHGILIAHAAVVQRRLLYQDRALRTGYVEGVAVDSDWRGNGLGTAIMDAAEQVLRGAYELGALSAGDDVAPFYRARGWVPWLGSTPVMTADGIVPATDEGVHVLPMSSGVDPTGSLTCDWRAGDGW	GTGTCCAATATGCCTACCGTCCCCGTCATCCGCACGCACACCGCGCGGCTCATTCACACCGCCGACCTGGATAGTGAAACACGCTGTGCCGCACGTGAATTACTCATTGAGTCATTCGAAGGCGACTTTACCGAGGAAGACTGGGAGCACTGTCTGGGCGGGATGCACGCGCTCATCTGGTACCACGGCATACTCATCGCCCACGCCGCCGTGGTGCAGCGCCGACTGCTGTACCAGGACCGCGCCCTGCGCACCGGGTATGTGGAAGGCGTTGCGGTGGATAGCGACTGGCGCGGAAACGGACTTGGTACCGCGATCATGGACGCGGCCGAGCAAGTGCTGCGGGGTGCCTACGAACTGGGGGCGTTGAGTGCCGGCGACGACGTCGCGCCGTTCTAC…
87	A2	Mycobacteroides abscessus	GCA_013140055.1	JAAZWJ010000047.1	AAC(2')-Ib	62.778	4.68e-77	VSNMPTVPVIRTHTARLIHTADLDSETRCAARELLIESFEGDFTEEDWEHCLGGMHALIWYHGILIAHAAVVQRRLLYQDRALRTGYVEGVAVDSDWRGNGLGTAIMDAAEQVLRGAYELGALSAGDDVAPFYRARGWVPWLGSTPVMTADGIVPATDEGVHVLPMSSGVDPTGSLTCDWRAGDGW	GTGTCCAATATGCCTACCGTCCCCGTCATCCGCACGCACACCGCGCGGCTCATTCACACCGCCGACCTGGATAGTGAAACACGCTGTGCCGCACGTGAATTACTCATTGAGTCATTCGAAGGCGACTTTACCGAGGAAGACTGGGAGCACTGTCTGGGCGGGATGCACGCGCTCATCTGGTACCACGGCATACTCATCGCCCACGCCGCCGTGGTGCAGCGCCGACTGCTGTACCAGGACCGCGCCCTGCGCACCGGGTATGTGGAAGGCGTTGCGGTGGATAGCGACTGGCGCGGAAACGGACTTGGTACCGCGATCATGGACGCGGCCGAGCAAGTGCTGCGGGGTGCCTACGAACTGGGGGCGTTGAGTGCCGGCGACGACGTCGCGCCGTTCTAC…
88	A2	Mycobacteroides abscessus	GCA_013140085.1	JAAZWG010000001.1	AAC(2')-Ib	62.778	4.68e-77	VSNMPTVPVIRTHTARLIHTADLDSETRCAARELLIESFEGDFTEEDWEHCLGGMHALIWYHGILIAHAAVVQRRLLYQDRALRTGYVEGVAVDSDWRGNGLGTAIMDAAEQVLRGAYELGALSAGDDVAPFYRARGWVPWLGSTPVMTADGIVPATDEGVHVLPMSSGVDPTGSLTCDWRAGDGW	GTGTCCAATATGCCTACCGTCCCCGTCATCCGCACGCACACCGCGCGGCTCATTCACACCGCCGACCTGGATAGTGAAACACGCTGTGCCGCACGTGAATTACTCATTGAGTCATTCGAAGGCGACTTTACCGAGGAAGACTGGGAGCACTGTCTGGGCGGGATGCACGCGCTCATCTGGTACCACGGCATACTCATCGCCCACGCCGCCGTGGTGCAGCGCCGACTGCTGTACCAGGACCGCGCCCTGCGCACCGGGTATGTGGAAGGCGTTGCGGTGGATAGCGACTGGCGCGGAAACGGACTTGGTACCGCGATCATGGACGCGGCCGAGCAAGTGCTGCGGGGTGCCTACGAACTGGGGGCGTTGAGTGCCGGCGACGACGTCGCGCCGTTCTAC…
89	A2	Mycobacteroides abscessus	GCA_015499715.1	JACDRG010000012.1	AAC(2')-Ib	62.778	4.68e-77	VSNMPTVPVIRTHTARLIHTADLDSETRCAARELLIESFEGDFTEEDWEHCLGGMHALIWYHGILIAHAAVVQRRLLYQDRALRTGYVEGVAVDSDWRGNGLGTAIMDAAEQVLRGAYELGALSAGDDVAPFYRARGWVPWLGSTPVMTADGIVPATDEGVHVLPMSSGVDPTGSLTCDWRAGDGW	GTGTCCAATATGCCTACCGTCCCCGTCATCCGCACGCACACCGCGCGGCTCATTCACACCGCCGACCTGGATAGTGAAACACGCTGTGCCGCACGTGAATTACTCATTGAGTCATTCGAAGGCGACTTTACCGAGGAAGACTGGGAGCACTGTCTGGGCGGGATGCACGCGCTCATCTGGTACCACGGCATACTCATCGCCCACGCCGCCGTGGTGCAGCGCCGACTGCTGTACCAGGACCGCGCCCTGCGCACCGGGTATGTGGAAGGCGTTGCGGTGGATAGCGACTGGCGCGGAAACGGACTTGGTACCGCGATCATGGACGCGGCCGAGCAAGTGCTGCGGGGTGCCTACGAACTGGGGGCGTTGAGTGCCGGCGACGACGTCGCGCCGTTCTAC…
90	A2	Mycobacteroides abscessus	GCA_015499735.1	JACDRF010000014.1	AAC(2')-Ib	62.778	4.68e-77	VSNMPTVPVIRTHTARLIHTADLDSETRCAARELLIESFEGDFTEEDWEHCLGGMHALIWYHGILIAHAAVVQRRLLYQDRALRTGYVEGVAVDSDWRGNGLGTAIMDAAEQVLRGAYELGALSAGDDVAPFYRARGWVPWLGSTPVMTADGIVPATDEGVHVLPMSSGVDPTGSLTCDWRAGDGW	GTGTCCAATATGCCTACCGTCCCCGTCATCCGCACGCACACCGCGCGGCTCATTCACACCGCCGACCTGGATAGTGAAACACGCTGTGCCGCACGTGAATTACTCATTGAGTCATTCGAAGGCGACTTTACCGAGGAAGACTGGGAGCACTGTCTGGGCGGGATGCACGCGCTCATCTGGTACCACGGCATACTCATCGCCCACGCCGCCGTGGTGCAGCGCCGACTGCTGTACCAGGACCGCGCCCTGCGCACCGGGTATGTGGAAGGCGTTGCGGTGGATAGCGACTGGCGCGGAAACGGACTTGGTACCGCGATCATGGACGCGGCCGAGCAAGTGCTGCGGGGTGCCTACGAACTGGGGGCGTTGAGTGCCGGCGACGACGTCGCGCCGTTCTAC…
91	A2	Mycobacteroides abscessus	GCA_016758375.1	JADEYM010000014.1	AAC(2')-Ib	62.778	4.68e-77	VSNMPTVPVIRTHTARLIHTADLDSETRCAARELLIESFEGDFTEEDWEHCLGGMHALIWYHGILIAHAAVVQRRLLYQDRALRTGYVEGVAVDSDWRGNGLGTAIMDAAEQVLRGAYELGALSAGDDVAPFYRARGWVPWLGSTPVMTADGIVPATDEGVHVLPMSSGVDPTGSLTCDWRAGDGW	GTGTCCAATATGCCTACCGTCCCCGTCATCCGCACGCACACCGCGCGGCTCATTCACACCGCCGACCTGGATAGTGAAACACGCTGTGCCGCACGTGAATTACTCATTGAGTCATTCGAAGGCGACTTTACCGAGGAAGACTGGGAGCACTGTCTGGGCGGGATGCACGCGCTCATCTGGTACCACGGCATACTCATCGCCCACGCCGCCGTGGTGCAGCGCCGACTGCTGTACCAGGACCGCGCCCTGCGCACCGGGTATGTGGAAGGCGTTGCGGTGGATAGCGACTGGCGCGGAAACGGACTTGGTACCGCGATCATGGACGCGGCCGAGCAAGTGCTGCGGGGTGCCTACGAACTGGGGGCGTTGAGTGCCGGCGACGACGTCGCGCCGTTCTAC…
92	A2	Mycobacteroides abscessus	GCA_016758425.1	JADEYN010000089.1	AAC(2')-Ib	62.778	4.68e-77	VSNMPTVPVIRTHTARLIHTADLDSETRCAARELLIESFEGDFTEEDWEHCLGGMHALIWYHGILIAHAAVVQRRLLYQDRALRTGYVEGVAVDSDWRGNGLGTAIMDAAEQVLRGAYELGALSAGDDVAPFYRARGWVPWLGSTPVMTADGIVPATDEGVHVLPMSSGVDPTGSLTCDWRAGDGW	GTGTCCAATATGCCTACCGTCCCCGTCATCCGCACGCACACCGCGCGGCTCATTCACACCGCCGACCTGGATAGTGAAACACGCTGTGCCGCACGTGAATTACTCATTGAGTCATTCGAAGGCGACTTTACCGAGGAAGACTGGGAGCACTGTCTGGGCGGGATGCACGCGCTCATCTGGTACCACGGCATACTCATCGCCCACGCCGCCGTGGTGCAGCGCCGACTGCTGTACCAGGACCGCGCCCTGCGCACCGGGTATGTGGAAGGCGTTGCGGTGGATAGCGACTGGCGCGGAAACGGACTTGGTACCGCGATCATGGACGCGGCCGAGCAAGTGCTGCGGGGTGCCTACGAACTGGGGGCGTTGAGTGCCGGCGACGACGTCGCGCCGTTCTAC…
93	A2	Mycobacteroides abscessus	GCA_016758435.1	JADEYO010000018.1	AAC(2')-Ib	62.778	4.68e-77	VSNMPTVPVIRTHTARLIHTADLDSETRCAARELLIESFEGDFTEEDWEHCLGGMHALIWYHGILIAHAAVVQRRLLYQDRALRTGYVEGVAVDSDWRGNGLGTAIMDAAEQVLRGAYELGALSAGDDVAPFYRARGWVPWLGSTPVMTADGIVPATDEGVHVLPMSSGVDPTGSLTCDWRAGDGW	GTGTCCAATATGCCTACCGTCCCCGTCATCCGCACGCACACCGCGCGGCTCATTCACACCGCCGACCTGGATAGTGAAACACGCTGTGCCGCACGTGAATTACTCATTGAGTCATTCGAAGGCGACTTTACCGAGGAAGACTGGGAGCACTGTCTGGGCGGGATGCACGCGCTCATCTGGTACCACGGCATACTCATCGCCCACGCCGCCGTGGTGCAGCGCCGACTGCTGTACCAGGACCGCGCCCTGCGCACCGGGTATGTGGAAGGCGTTGCGGTGGATAGCGACTGGCGCGGAAACGGACTTGGTACCGCGATCATGGACGCGGCCGAGCAAGTGCTGCGGGGTGCCTACGAACTGGGGGCGTTGAGTGCCGGCGACGACGTCGCGCCGTTCTAC…
94	A2	Mycobacteroides abscessus	GCA_017176115.1	JADWXL010000001.1	AAC(2')-Ib	62.778	4.68e-77	VSNMPTVPVIRTHTARLIHTADLDSETRCAARELLIESFEGDFTEEDWEHCLGGMHALIWYHGILIAHAAVVQRRLLYQDRALRTGYVEGVAVDSDWRGNGLGTAIMDAAEQVLRGAYELGALSAGDDVAPFYRARGWVPWLGSTPVMTADGIVPATDEGVHVLPMSSGVDPTGSLTCDWRAGDGW	GTGTCCAATATGCCTACCGTCCCCGTCATCCGCACGCACACCGCGCGGCTCATTCACACCGCCGACCTGGATAGTGAAACACGCTGTGCCGCACGTGAATTACTCATTGAGTCATTCGAAGGCGACTTTACCGAGGAAGACTGGGAGCACTGTCTGGGCGGGATGCACGCGCTCATCTGGTACCACGGCATACTCATCGCCCACGCCGCCGTGGTGCAGCGCCGACTGCTGTACCAGGACCGCGCCCTGCGCACCGGGTATGTGGAAGGCGTTGCGGTGGATAGCGACTGGCGCGGAAACGGACTTGGTACCGCGATCATGGACGCGGCCGAGCAAGTGCTGCGGGGTGCCTACGAACTGGGGGCGTTGAGTGCCGGCGACGACGTCGCGCCGTTCTAC…
95	A2	Mycobacteroides abscessus	GCA_900133135.1	FVHE01000007.1	AAC(2')-Ib	62.778	4.68e-77	VSNMPTVPVIRTHTARLIHTADLDSETRCAARELLIESFEGDFTEEDWEHCLGGMHALIWYHGILIAHAAVVQRRLLYQDRALRTGYVEGVAVDSDWRGNGLGTAIMDAAEQVLRGAYELGALSAGDDVAPFYRARGWVPWLGSTPVMTADGIVPATDEGVHVLPMSSGVDPTGSLTCDWRAGDGW	GTGTCCAATATGCCTACCGTCCCCGTCATCCGCACGCACACCGCGCGGCTCATTCACACCGCCGACCTGGATAGTGAAACACGCTGTGCCGCACGTGAATTACTCATTGAGTCATTCGAAGGCGACTTTACCGAGGAAGACTGGGAGCACTGTCTGGGCGGGATGCACGCGCTCATCTGGTACCACGGCATACTCATCGCCCACGCCGCCGTGGTGCAGCGCCGACTGCTGTACCAGGACCGCGCCCTGCGCACCGGGTATGTGGAAGGCGTTGCGGTGGATAGCGACTGGCGCGGAAACGGACTTGGTACCGCGATCATGGACGCGGCCGAGCAAGTGCTGCGGGGTGCCTACGAACTGGGGGCGTTGAGTGCCGGCGACGACGTCGCGCCGTTCTAC…
96	A2	Mycobacteroides abscessus	GCA_900133605.1	FVIB01000001.1	AAC(2')-Ib	62.778	4.68e-77	VSNMPTVPVIRTHTARLIHTADLDSETRCAARELLIESFEGDFTEEDWEHCLGGMHALIWYHGILIAHAAVVQRRLLYQDRALRTGYVEGVAVDSDWRGNGLGTAIMDAAEQVLRGAYELGALSAGDDVAPFYRARGWVPWLGSTPVMTADGIVPATDEGVHVLPMSSGVDPTGSLTCDWRAGDGW	GTGTCCAATATGCCTACCGTCCCCGTCATCCGCACGCACACCGCGCGGCTCATTCACACCGCCGACCTGGATAGTGAAACACGCTGTGCCGCACGTGAATTACTCATTGAGTCATTCGAAGGCGACTTTACCGAGGAAGACTGGGAGCACTGTCTGGGCGGGATGCACGCGCTCATCTGGTACCACGGCATACTCATCGCCCACGCCGCCGTGGTGCAGCGCCGACTGCTGTACCAGGACCGCGCCCTGCGCACCGGGTATGTGGAAGGCGTTGCGGTGGATAGCGACTGGCGCGGAAACGGACTTGGTACCGCGATCATGGACGCGGCCGAGCAAGTGCTGCGGGGTGCCTACGAACTGGGGGCGTTGAGTGCCGGCGACGACGTCGCGCCGTTCTAC…
97	A2	Mycobacteroides abscessus	GCA_900134885.1	FVKD01000004.1	AAC(2')-Ib	62.778	4.68e-77	VSNMPTVPVIRTHTARLIHTADLDSETRCAARELLIESFEGDFTEEDWEHCLGGMHALIWYHGILIAHAAVVQRRLLYQDRALRTGYVEGVAVDSDWRGNGLGTAIMDAAEQVLRGAYELGALSAGDDVAPFYRARGWVPWLGSTPVMTADGIVPATDEGVHVLPMSSGVDPTGSLTCDWRAGDGW	GTGTCCAATATGCCTACCGTCCCCGTCATCCGCACGCACACCGCGCGGCTCATTCACACCGCCGACCTGGATAGTGAAACACGCTGTGCCGCACGTGAATTACTCATTGAGTCATTCGAAGGCGACTTTACCGAGGAAGACTGGGAGCACTGTCTGGGCGGGATGCACGCGCTCATCTGGTACCACGGCATACTCATCGCCCACGCCGCCGTGGTGCAGCGCCGACTGCTGTACCAGGACCGCGCCCTGCGCACCGGGTATGTGGAAGGCGTTGCGGTGGATAGCGACTGGCGCGGAAACGGACTTGGTACCGCGATCATGGACGCGGCCGAGCAAGTGCTGCGGGGTGCCTACGAACTGGGGGCGTTGAGTGCCGGCGACGACGTCGCGCCGTTCTAC…
98	A2	Mycobacteroides abscessus	GCA_900135865.1	FVLU01002348.1	AAC(2')-Ib	62.778	4.68e-77	VSNMPTVPVIRTHTARLIHTADLDSETRCAARELLIESFEGDFTEEDWEHCLGGMHALIWYHGILIAHAAVVQRRLLYQDRALRTGYVEGVAVDSDWRGNGLGTAIMDAAEQVLRGAYELGALSAGDDVAPFYRARGWVPWLGSTPVMTADGIVPATDEGVHVLPMSSGVDPTGSLTCDWRAGDGW	GTGTCCAATATGCCTACCGTCCCCGTCATCCGCACGCACACCGCGCGGCTCATTCACACCGCCGACCTGGATAGTGAAACACGCTGTGCCGCACGTGAATTACTCATTGAGTCATTCGAAGGCGACTTTACCGAGGAAGACTGGGAGCACTGTCTGGGCGGGATGCACGCGCTCATCTGGTACCACGGCATACTCATCGCCCACGCCGCCGTGGTGCAGCGCCGACTGCTGTACCAGGACCGCGCCCTGCGCACCGGGTATGTGGAAGGCGTTGCGGTGGATAGCGACTGGCGCGGAAACGGACTTGGTACCGCGATCATGGACGCGGCCGAGCAAGTGCTGCGGGGTGCCTACGAACTGGGGGCGTTGAGTGCCGGCGACGACGTCGCGCCGTTCTAC…
99	A2	Mycobacteroides abscessus	GCA_900136715.1	FVNP01000004.1	AAC(2')-Ib	62.778	4.68e-77	VSNMPTVPVIRTHTARLIHTADLDSETRCAARELLIESFEGDFTEEDWEHCLGGMHALIWYHGILIAHAAVVQRRLLYQDRALRTGYVEGVAVDSDWRGNGLGTAIMDAAEQVLRGAYELGALSAGDDVAPFYRARGWVPWLGSTPVMTADGIVPATDEGVHVLPMSSGVDPTGSLTCDWRAGDGW	GTGTCCAATATGCCTACCGTCCCCGTCATCCGCACGCACACCGCGCGGCTCATTCACACCGCCGACCTGGATAGTGAAACACGCTGTGCCGCACGTGAATTACTCATTGAGTCATTCGAAGGCGACTTTACCGAGGAAGACTGGGAGCACTGTCTGGGCGGGATGCACGCGCTCATCTGGTACCACGGCATACTCATCGCCCACGCCGCCGTGGTGCAGCGCCGACTGCTGTACCAGGACCGCGCCCTGCGCACCGGGTATGTGGAAGGCGTTGCGGTGGATAGCGACTGGCGCGGAAACGGACTTGGTACCGCGATCATGGACGCGGCCGAGCAAGTGCTGCGGGGTGCCTACGAACTGGGGGCGTTGAGTGCCGGCGACGACGTCGCGCCGTTCTAC…
100	A2	Mycobacteroides abscessus	GCA_900136725.1	FVNN01000008.1	AAC(2')-Ib	62.778	4.68e-77	VSNMPTVPVIRTHTARLIHTADLDSETRCAARELLIESFEGDFTEEDWEHCLGGMHALIWYHGILIAHAAVVQRRLLYQDRALRTGYVEGVAVDSDWRGNGLGTAIMDAAEQVLRGAYELGALSAGDDVAPFYRARGWVPWLGSTPVMTADGIVPATDEGVHVLPMSSGVDPTGSLTCDWRAGDGW	GTGTCCAATATGCCTACCGTCCCCGTCATCCGCACGCACACCGCGCGGCTCATTCACACCGCCGACCTGGATAGTGAAACACGCTGTGCCGCACGTGAATTACTCATTGAGTCATTCGAAGGCGACTTTACCGAGGAAGACTGGGAGCACTGTCTGGGCGGGATGCACGCGCTCATCTGGTACCACGGCATACTCATCGCCCACGCCGCCGTGGTGCAGCGCCGACTGCTGTACCAGGACCGCGCCCTGCGCACCGGGTATGTGGAAGGCGTTGCGGTGGATAGCGACTGGCGCGGAAACGGACTTGGTACCGCGATCATGGACGCGGCCGAGCAAGTGCTGCGGGGTGCCTACGAACTGGGGGCGTTGAGTGCCGGCGACGACGTCGCGCCGTTCTAC…
101	A2	Mycobacteroides abscessus	GCA_900136735.1	FVNU01000004.1	AAC(2')-Ib	62.778	4.68e-77	VSNMPTVPVIRTHTARLIHTADLDSETRCAARELLIESFEGDFTEEDWEHCLGGMHALIWYHGILIAHAAVVQRRLLYQDRALRTGYVEGVAVDSDWRGNGLGTAIMDAAEQVLRGAYELGALSAGDDVAPFYRARGWVPWLGSTPVMTADGIVPATDEGVHVLPMSSGVDPTGSLTCDWRAGDGW	GTGTCCAATATGCCTACCGTCCCCGTCATCCGCACGCACACCGCGCGGCTCATTCACACCGCCGACCTGGATAGTGAAACACGCTGTGCCGCACGTGAATTACTCATTGAGTCATTCGAAGGCGACTTTACCGAGGAAGACTGGGAGCACTGTCTGGGCGGGATGCACGCGCTCATCTGGTACCACGGCATACTCATCGCCCACGCCGCCGTGGTGCAGCGCCGACTGCTGTACCAGGACCGCGCCCTGCGCACCGGGTATGTGGAAGGCGTTGCGGTGGATAGCGACTGGCGCGGAAACGGACTTGGTACCGCGATCATGGACGCGGCCGAGCAAGTGCTGCGGGGTGCCTACGAACTGGGGGCGTTGAGTGCCGGCGACGACGTCGCGCCGTTCTAC…
102	A2	Mycobacteroides abscessus	GCA_900136755.1	FVNQ01000005.1	AAC(2')-Ib	62.778	4.68e-77	VSNMPTVPVIRTHTARLIHTADLDSETRCAARELLIESFEGDFTEEDWEHCLGGMHALIWYHGILIAHAAVVQRRLLYQDRALRTGYVEGVAVDSDWRGNGLGTAIMDAAEQVLRGAYELGALSAGDDVAPFYRARGWVPWLGSTPVMTADGIVPATDEGVHVLPMSSGVDPTGSLTCDWRAGDGW	GTGTCCAATATGCCTACCGTCCCCGTCATCCGCACGCACACCGCGCGGCTCATTCACACCGCCGACCTGGATAGTGAAACACGCTGTGCCGCACGTGAATTACTCATTGAGTCATTCGAAGGCGACTTTACCGAGGAAGACTGGGAGCACTGTCTGGGCGGGATGCACGCGCTCATCTGGTACCACGGCATACTCATCGCCCACGCCGCCGTGGTGCAGCGCCGACTGCTGTACCAGGACCGCGCCCTGCGCACCGGGTATGTGGAAGGCGTTGCGGTGGATAGCGACTGGCGCGGAAACGGACTTGGTACCGCGATCATGGACGCGGCCGAGCAAGTGCTGCGGGGTGCCTACGAACTGGGGGCGTTGAGTGCCGGCGACGACGTCGCGCCGTTCTAC…
103	A2	Mycobacteroides abscessus	GCA_900138805.1	FVSQ01000004.1	AAC(2')-Ib	62.778	4.68e-77	VSNMPTVPVIRTHTARLIHTADLDSETRCAARELLIESFEGDFTEEDWEHCLGGMHALIWYHGILIAHAAVVQRRLLYQDRALRTGYVEGVAVDSDWRGNGLGTAIMDAAEQVLRGAYELGALSAGDDVAPFYRARGWVPWLGSTPVMTADGIVPATDEGVHVLPMSSGVDPTGSLTCDWRAGDGW	GTGTCCAATATGCCTACCGTCCCCGTCATCCGCACGCACACCGCGCGGCTCATTCACACCGCCGACCTGGATAGTGAAACACGCTGTGCCGCACGTGAATTACTCATTGAGTCATTCGAAGGCGACTTTACCGAGGAAGACTGGGAGCACTGTCTGGGCGGGATGCACGCGCTCATCTGGTACCACGGCATACTCATCGCCCACGCCGCCGTGGTGCAGCGCCGACTGCTGTACCAGGACCGCGCCCTGCGCACCGGGTATGTGGAAGGCGTTGCGGTGGATAGCGACTGGCGCGGAAACGGACTTGGTACCGCGATCATGGACGCGGCCGAGCAAGTGCTGCGGGGTGCCTACGAACTGGGGGCGTTGAGTGCCGGCGACGACGTCGCGCCGTTCTAC…
104	A2	Mycobacteroides abscessus	GCA_900138915.1	FVTE01000002.1	AAC(2')-Ib	62.778	4.68e-77	VSNMPTVPVIRTHTARLIHTADLDSETRCAARELLIESFEGDFTEEDWEHCLGGMHALIWYHGILIAHAAVVQRRLLYQDRALRTGYVEGVAVDSDWRGNGLGTAIMDAAEQVLRGAYELGALSAGDDVAPFYRARGWVPWLGSTPVMTADGIVPATDEGVHVLPMSSGVDPTGSLTCDWRAGDGW	GTGTCCAATATGCCTACCGTCCCCGTCATCCGCACGCACACCGCGCGGCTCATTCACACCGCCGACCTGGATAGTGAAACACGCTGTGCCGCACGTGAATTACTCATTGAGTCATTCGAAGGCGACTTTACCGAGGAAGACTGGGAGCACTGTCTGGGCGGGATGCACGCGCTCATCTGGTACCACGGCATACTCATCGCCCACGCCGCCGTGGTGCAGCGCCGACTGCTGTACCAGGACCGCGCCCTGCGCACCGGGTATGTGGAAGGCGTTGCGGTGGATAGCGACTGGCGCGGAAACGGACTTGGTACCGCGATCATGGACGCGGCCGAGCAAGTGCTGCGGGGTGCCTACGAACTGGGGGCGTTGAGTGCCGGCGACGACGTCGCGCCGTTCTAC…
105	A2	Mycobacteroides abscessus	GCA_900139525.1	FVUH01000005.1	AAC(2')-Ib	62.778	4.68e-77	VSNMPTVPVIRTHTARLIHTADLDSETRCAARELLIESFEGDFTEEDWEHCLGGMHALIWYHGILIAHAAVVQRRLLYQDRALRTGYVEGVAVDSDWRGNGLGTAIMDAAEQVLRGAYELGALSAGDDVAPFYRARGWVPWLGSTPVMTADGIVPATDEGVHVLPMSSGVDPTGSLTCDWRAGDGW	GTGTCCAATATGCCTACCGTCCCCGTCATCCGCACGCACACCGCGCGGCTCATTCACACCGCCGACCTGGATAGTGAAACACGCTGTGCCGCACGTGAATTACTCATTGAGTCATTCGAAGGCGACTTTACCGAGGAAGACTGGGAGCACTGTCTGGGCGGGATGCACGCGCTCATCTGGTACCACGGCATACTCATCGCCCACGCCGCCGTGGTGCAGCGCCGACTGCTGTACCAGGACCGCGCCCTGCGCACCGGGTATGTGGAAGGCGTTGCGGTGGATAGCGACTGGCGCGGAAACGGACTTGGTACCGCGATCATGGACGCGGCCGAGCAAGTGCTGCGGGGTGCCTACGAACTGGGGGCGTTGAGTGCCGGCGACGACGTCGCGCCGTTCTAC…
106	A2	Mycobacteroides abscessus	GCA_900139585.1	FVUE01000005.1	AAC(2')-Ib	62.778	4.68e-77	VSNMPTVPVIRTHTARLIHTADLDSETRCAARELLIESFEGDFTEEDWEHCLGGMHALIWYHGILIAHAAVVQRRLLYQDRALRTGYVEGVAVDSDWRGNGLGTAIMDAAEQVLRGAYELGALSAGDDVAPFYRARGWVPWLGSTPVMTADGIVPATDEGVHVLPMSSGVDPTGSLTCDWRAGDGW	GTGTCCAATATGCCTACCGTCCCCGTCATCCGCACGCACACCGCGCGGCTCATTCACACCGCCGACCTGGATAGTGAAACACGCTGTGCCGCACGTGAATTACTCATTGAGTCATTCGAAGGCGACTTTACCGAGGAAGACTGGGAGCACTGTCTGGGCGGGATGCACGCGCTCATCTGGTACCACGGCATACTCATCGCCCACGCCGCCGTGGTGCAGCGCCGACTGCTGTACCAGGACCGCGCCCTGCGCACCGGGTATGTGGAAGGCGTTGCGGTGGATAGCGACTGGCGCGGAAACGGACTTGGTACCGCGATCATGGACGCGGCCGAGCAAGTGCTGCGGGGTGCCTACGAACTGGGGGCGTTGAGTGCCGGCGACGACGTCGCGCCGTTCTAC…
107	A2	Mycobacteroides abscessus	GCA_900139605.1	FVUO01000001.1	AAC(2')-Ib	62.778	4.68e-77	VSNMPTVPVIRTHTARLIHTADLDSETRCAARELLIESFEGDFTEEDWEHCLGGMHALIWYHGILIAHAAVVQRRLLYQDRALRTGYVEGVAVDSDWRGNGLGTAIMDAAEQVLRGAYELGALSAGDDVAPFYRARGWVPWLGSTPVMTADGIVPATDEGVHVLPMSSGVDPTGSLTCDWRAGDGW	GTGTCCAATATGCCTACCGTCCCCGTCATCCGCACGCACACCGCGCGGCTCATTCACACCGCCGACCTGGATAGTGAAACACGCTGTGCCGCACGTGAATTACTCATTGAGTCATTCGAAGGCGACTTTACCGAGGAAGACTGGGAGCACTGTCTGGGCGGGATGCACGCGCTCATCTGGTACCACGGCATACTCATCGCCCACGCCGCCGTGGTGCAGCGCCGACTGCTGTACCAGGACCGCGCCCTGCGCACCGGGTATGTGGAAGGCGTTGCGGTGGATAGCGACTGGCGCGGAAACGGACTTGGTACCGCGATCATGGACGCGGCCGAGCAAGTGCTGCGGGGTGCCTACGAACTGGGGGCGTTGAGTGCCGGCGACGACGTCGCGCCGTTCTAC…
108	A2	Mycobacteroides abscessus	GCA_900139645.1	FVUP01000001.1	AAC(2')-Ib	62.778	4.68e-77	VSNMPTVPVIRTHTARLIHTADLDSETRCAARELLIESFEGDFTEEDWEHCLGGMHALIWYHGILIAHAAVVQRRLLYQDRALRTGYVEGVAVDSDWRGNGLGTAIMDAAEQVLRGAYELGALSAGDDVAPFYRARGWVPWLGSTPVMTADGIVPATDEGVHVLPMSSGVDPTGSLTCDWRAGDGW	GTGTCCAATATGCCTACCGTCCCCGTCATCCGCACGCACACCGCGCGGCTCATTCACACCGCCGACCTGGATAGTGAAACACGCTGTGCCGCACGTGAATTACTCATTGAGTCATTCGAAGGCGACTTTACCGAGGAAGACTGGGAGCACTGTCTGGGCGGGATGCACGCGCTCATCTGGTACCACGGCATACTCATCGCCCACGCCGCCGTGGTGCAGCGCCGACTGCTGTACCAGGACCGCGCCCTGCGCACCGGGTATGTGGAAGGCGTTGCGGTGGATAGCGACTGGCGCGGAAACGGACTTGGTACCGCGATCATGGACGCGGCCGAGCAAGTGCTGCGGGGTGCCTACGAACTGGGGGCGTTGAGTGCCGGCGACGACGTCGCGCCGTTCTAC…
109	A2	Mycobacteroides abscessus	GCA_900139835.1	FVUZ01000007.1	AAC(2')-Ib	62.778	4.68e-77	VSNMPTVPVIRTHTARLIHTADLDSETRCAARELLIESFEGDFTEEDWEHCLGGMHALIWYHGILIAHAAVVQRRLLYQDRALRTGYVEGVAVDSDWRGNGLGTAIMDAAEQVLRGAYELGALSAGDDVAPFYRARGWVPWLGSTPVMTADGIVPATDEGVHVLPMSSGVDPTGSLTCDWRAGDGW	GTGTCCAATATGCCTACCGTCCCCGTCATCCGCACGCACACCGCGCGGCTCATTCACACCGCCGACCTGGATAGTGAAACACGCTGTGCCGCACGTGAATTACTCATTGAGTCATTCGAAGGCGACTTTACCGAGGAAGACTGGGAGCACTGTCTGGGCGGGATGCACGCGCTCATCTGGTACCACGGCATACTCATCGCCCACGCCGCCGTGGTGCAGCGCCGACTGCTGTACCAGGACCGCGCCCTGCGCACCGGGTATGTGGAAGGCGTTGCGGTGGATAGCGACTGGCGCGGAAACGGACTTGGTACCGCGATCATGGACGCGGCCGAGCAAGTGCTGCGGGGTGCCTACGAACTGGGGGCGTTGAGTGCCGGCGACGACGTCGCGCCGTTCTAC…
110	A2	Mycobacteroides sp.	GCA_009729205.1	VTHB01000002.1	AAC(2')-Ic	60.674	3.26e-75	VSNMPTVPVIRTHTARLIHTADLDSETRCTARELIVEAFEGDFTEDDWEHCLGGMHALIWYHGTLIAHAAVIQRRLLHHGHALRTGYVEGVAVDSDWRGHGLGRAIMDAAEQVLRGAYELGALSAGEDVAPFYRARGWVPWLGTTPVMTADGIVPAEDEGVHVLPMSSGVDPSGSLTCDWRGGDAW	GTGTCCAATATGCCAACCGTCCCCGTCATCCGCACCCATACCGCGCGGCTCATCCACACCGCCGATTTGGATAGCGAAACACGCTGCACCGCTAGGGAATTGATCGTCGAAGCATTCGAAGGCGACTTTACCGAGGACGACTGGGAGCACTGCCTGGGCGGGATGCACGCACTCATCTGGTATCACGGAACGCTCATCGCGCACGCCGCCGTGATACAGCGCCGGCTGCTGCATCACGGGCACGCGCTCCGTACAGGATATGTAGAAGGTGTTGCAGTAGATAGTGATTGGCGCGGCCACGGGCTCGGCCGGGCGATCATGGACGCTGCCGAGCAGGTGCTGCGTGGGGCCTACGAGCTGGGGGCGCTCAGTGCCGGCGAAGACGTCGCGCCGTTCTAT…
111	A2	Mycobacteroides sp.	GCA_009729375.1	MKFV01000043.1	AAC(2')-Ic	60.674	3.26e-75	VSNMPTVPVIRTHTARLIHTADLDSETRCTARELIVEAFEGDFTEDDWEHCLGGMHALIWYHGTLIAHAAVIQRRLLHHGHALRTGYVEGVAVDSDWRGHGLGRAIMDAAEQVLRGAYELGALSAGEDVAPFYRARGWVPWLGTTPVMTADGIVPAEDEGVHVLPMSSGVDPSGSLTCDWRGGDAW	GTGTCCAATATGCCAACCGTCCCCGTCATCCGCACCCATACCGCGCGGCTCATCCACACCGCCGATTTGGATAGCGAAACACGCTGCACCGCTAGGGAATTGATCGTCGAAGCATTCGAAGGCGACTTTACCGAGGACGACTGGGAGCACTGCCTGGGCGGGATGCACGCACTCATCTGGTATCACGGAACGCTCATCGCGCACGCCGCCGTGATACAGCGCCGGCTGCTGCATCACGGGCACGCGCTCCGTACAGGATATGTAGAAGGTGTTGCAGTAGATAGTGATTGGCGCGGCCACGGGCTCGGCCGGGCGATCATGGACGCTGCCGAGCAGGTGCTGCGTGGGGCCTACGAGCTGGGGGCGCTCAGTGCCGGCGAAGACGTCGCGCCGTTCTAT…
112	A2	Mycobacteroides chelonae	GCA_001853695.1	MLID01000011.1	AAC(2')-Ib	59.444	1.76e-73	VSTMPTVPVIRTHTARLIHTADLDSETRHAARELLIEAFEGEFTEEDWEHCLGGMHALIWYHGTLIAHAAVIQRRLLHQGRAIRTGYVEGVAVDSDWRGNGLGRAIMDAAEQVLRGAYELGALSADDEVAPFYRARGWVPWLGTTPVATADGIVPAADEGVHVLPMSSGVDPSGSLTCDWRGGDAW	GTGTCTACGATGCCGACTGTACCCGTCATCCGGACCCACACCGCGCGACTCATCCACACCGCCGATCTGGATAGCGAAACACGCCATGCGGCAAGGGAATTACTGATCGAAGCCTTTGAGGGCGAGTTCACCGAGGAAGACTGGGAACATTGCCTGGGCGGCATGCATGCGCTCATCTGGTACCACGGCACACTCATCGCCCACGCCGCGGTGATCCAGCGCCGGCTGCTCCATCAAGGGCGGGCCATACGCACCGGATACGTGGAAGGCGTTGCGGTAGATAGCGACTGGCGCGGCAACGGGCTCGGGCGCGCAATCATGGACGCGGCCGAACAGGTTTTGCGTGGCGCCTATGAGCTGGGCGCGTTGAGCGCCGACGACGAGGTCGCGCCGTTCTAT…
113	A2	Mycobacteroides chelonae	GCA_001853805.1	MLIJ01000016.1	AAC(2')-Ib	59.444	1.76e-73	VSTMPTVPVIRTHTARLIHTADLDSETRHAARELLIEAFEGEFTEEDWEHCLGGMHALIWYHGTLIAHAAVIQRRLLHQGRAIRTGYVEGVAVDSDWRGNGLGRAIMDAAEQVLRGAYELGALSADDEVAPFYRARGWVPWLGTTPVATADGIVPAADEGVHVLPMSSGVDPSGSLTCDWRGGDAW	GTGTCTACGATGCCGACCGTACCCGTCATCCGGACCCACACCGCGCGACTCATCCACACTGCCGATCTGGATAGCGAAACACGCCATGCGGCAAGGGAATTATTGATCGAAGCCTTTGAGGGCGAGTTCACCGAGGAAGACTGGGAACATTGCCTGGGCGGCATGCATGCGCTCATCTGGTACCACGGCACCCTCATCGCCCACGCCGCGGTGATCCAGCGCCGGCTGCTCCATCAAGGGCGGGCCATACGCACCGGATACGTGGAAGGCGTTGCGGTAGATAGCGACTGGCGCGGCAACGGGCTCGGGCGCGCAATCATGGACGCGGCCGAACAGGTTTTGCGTGGCGCCTATGAGCTCGGCGCGTTGAGCGCCGACGACGAGGTCGCGCCGTTCTAT…
114	A2	Mycobacteroides chelonae	GCA_001853995.1	MLIS01000001.1	AAC(2')-Ib	59.444	1.76e-73	VSTMPTVPVIRTHTARLIHTADLDSETRHAARELLIEAFEGEFTEEDWEHCLGGMHALIWYHGTLIAHAAVIQRRLLHQGRAIRTGYVEGVAVDSDWRGNGLGRAIMDAAEQVLRGAYELGALSADDEVAPFYRARGWVPWLGTTPVATADGIVPAADEGVHVLPMSSGVDPSGSLTCDWRGGDAW	GTGTCTACGATGCCGACCGTACCCGTCATCCGGACCCACACCGCGCGACTCATACACACCGCCGATCTGGATAGCGAAACACGCCATGCGGCAAGGGAATTACTGATCGAAGCCTTTGAGGGCGAGTTCACCGAGGAAGACTGGGAACATTGCCTGGGCGGCATGCATGCGCTCATCTGGTACCACGGCACACTCATCGCCCACGCCGCGGTGATCCAGCGCCGGCTGCTCCATCAAGGGCGGGCCATACGCACCGGATACGTGGAAGGCGTTGCGGTAGATAGCGACTGGCGCGGCAACGGGCTCGGGCGCGCAATCATGGACGCGGCCGAACAGGTTTTGCGTGGCGCCTATGAGCTGGGCGCGTTGAGCGCCGACGACGAGGTCGCGCCGTTCTAT…
115	A2	Mycobacterium chelonae	GCA_003390495.1	CP031516.1	AAC(2')-Ib	59.444	1.76e-73	VSTMPTVPVIRTHTARLIHTADLDSETRHAARELLIEAFEGEFTEEDWEHCLGGMHALIWYHGTLIAHAAVIQRRLLHQGRAIRTGYVEGVAVDSDWRGNGLGRAIMDAAEQVLRGAYELGALSADDEVAPFYRARGWVPWLGTTPVATADGIVPAADEGVHVLPMSSGVDPSGSLTCDWRGGDAW	GTGTCTACGATGCCGACCGTACCCGTCATCCGGACCCACACCGCGCGACTCATCCACACTGCCGATCTGGATAGCGAAACACGCCATGCGGCAAGGGAATTATTGATCGAAGCCTTTGAGGGCGAGTTCACCGAGGAAGACTGGGAACATTGCCTGGGCGGCATGCATGCGCTCATCTGGTACCACGGCACCCTCATCGCCCACGCCGCGGTGATCCAGCGCCGGCTGCTCCATCAAGGGCGGGCCATACGCACCGGATACGTGGAAGGCGTTGCGGTAGATAGCGACTGGCGCGGCAACGGGCTCGGGCGCGCAATCATGGACGCGGCCGAACAGGTTTTGCGTGGCGCCTATGAGCTCGGCGCGTTGAGCGCCGACGACGAGGTCGCGCCGTTCTAT…
116	A2	Mycobacteroides chelonae	GCA_016446355.1	CP050146.1	AAC(2')-Ib	59.444	1.76e-73	VSTMPTVPVIRTHTARLIHTADLDSETRHAARELLIEAFEGEFTEEDWEHCLGGMHALIWYHGTLIAHAAVIQRRLLHQGRAIRTGYVEGVAVDSDWRGNGLGRAIMDAAEQVLRGAYELGALSADDEVAPFYRARGWVPWLGTTPVATADGIVPAADEGVHVLPMSSGVDPSGSLTCDWRGGDAW	GTGTCTACGATGCCGACCGTACCCGTCATCCGGACCCACACCGCGCGACTCATACACACCGCCGATCTGGATAGCGAAACACGCCATGCGGCAAGGGAATTACTGATCGAAGCCTTTGAGGGCGAGTTCACCGAGGAAGACTGGGAACATTGCCTGGGCGGCATGCATGCGCTCATCTGGTACCACGGCACACTCATCGCCCACGCCGCGGTGATCCAGCGCCGGCTGCTCCATCAAGGGCGGGCCATACGCACCGGATACGTGGAAGGCGTTGCGGTAGATAGCGACTGGCGCGGCAACGGGCTCGGGCGCGCAATCATGGACGCGGCCGAACAGGTTTTGCGTGGCGCCTATGAGCTGGGCGCGTTGAGCGCCGACGACGAGGTCGCGCCGTTCTAT…
117	A2	Mycobacteroides chelonae	GCA_016767715.1	CP050145.1	AAC(2')-Ib	59.444	1.76e-73	VSTMPTVPVIRTHTARLIHTADLDSETRHAARELLIEAFEGEFTEEDWEHCLGGMHALIWYHGTLIAHAAVIQRRLLHQGRAIRTGYVEGVAVDSDWRGNGLGRAIMDAAEQVLRGAYELGALSADDEVAPFYRARGWVPWLGTTPVATADGIVPAADEGVHVLPMSSGVDPSGSLTCDWRGGDAW	GTGTCTACGATGCCGACCGTACCCGTCATCCGGACCCACACCGCGCGACTCATACACACCGCCGATCTGGATAGCGAAACACGCCATGCGGCAAGGGAATTACTGATCGAAGCCTTTGAGGGCGAGTTCACCGAGGAAGACTGGGAACATTGCCTGGGCGGCATGCATGCGCTCATCTGGTACCACGGCACACTCATCGCCCACGCCGCGGTGATCCAGCGCCGGCTGCTCCATCAAGGGCGGGCCATACGCACCGGATACGTGGAAGGCGTTGCGGTAGATAGCGACTGGCGCGGCAACGGGCTCGGGCGCGCAATCATGGACGCGGCCGAACAGGTTTTGCGTGGCGCCTATGAGCTGGGCGCGTTGAGCGCCGACGACGAGGTCGCGCCGTTCTAT…
118	A2	Mycobacteroides salmoniphilum	GCA_004366855.1	PECH01000009.1	AAC(2')-Ic	60.112	4.47e-75	VSNMPTVPVIRTHTARLIHTADLDSETRDAARELLVDAFEGDFTETDWEHCLGGMHALIWYHGTLIAHAAVIQRRLLHQGRPVRTGYVEGVAVDSDWRGNGLGRAIMDAAEQVLRGAYELGALSAADDVAPFYQARGWTPWLGTTPVMTAEGIVPAEDEGVHVLPMSSGVDPSGSLTCDWRGGDAW	GTGTCCAATATGCCAACCGTCCCCGTCATCCGGACCCACACCGCGCGACTCATCCACACCGCCGATCTGGATAGCGAAACACGCGATGCGGCAAGGGAATTACTGGTCGACGCATTCGAGGGTGACTTCACCGAAACGGACTGGGAACACTGCCTGGGCGGTATGCACGCGCTCATCTGGTATCACGGAACACTCATCGCCCATGCGGCGGTGATCCAGCGCCGGCTGCTGCATCAAGGACGACCGGTACGCACCGGATACGTGGAAGGTGTTGCAGTAGATAGTGATTGGCGTGGAAACGGACTCGGCAGGGCCATCATGGACGCCGCCGAACAGGTTTTGCGTGGCGCCTACGAACTGGGTGCGCTGAGCGCCGCCGACGACGTCGCCCCGTTTTAT…
119	A2	Mycobacteroides franklinii	GCA_001853795.1	MLIK01000019.1	AAC(2')-Ic	60.674	1.94e-74	VSNMPTVPVIRTHTARLIHTADLDSETRCAARELLVDAFEGDFTEEDWEHCLGGMHALIWYHGILIAHAAVIQRRLLHQGRALRAGYVEGVAVDSDWRGHGLGAAIMDAAEQVLRGAYELGALSAGDDVAAFYRARGWVPWVGTTPVMTAEGIVPATDEGVHVLPMSSGVDPSGSLTCDWRSGDGW	GTGTCCAATATGCCAACCGTCCCCGTCATCCGGACGCACACCGCGCGGCTGATTCACACCGCCGATCTGGATAGCGAAACACGTTGCGCGGCACGCGAATTACTCGTAGACGCATTCGAGGGCGACTTCACCGAGGAAGACTGGGAGCATTGCCTCGGCGGAATGCATGCACTCATCTGGTACCACGGCATACTCATCGCCCATGCCGCGGTGATCCAGCGCCGGCTGCTGCACCAGGGGCGCGCACTACGCGCCGGGTATGTGGAAGGCGTTGCGGTAGATAGCGACTGGCGCGGACATGGACTTGGCGCCGCGATCATGGACGCGGCCGAACAAGTCTTGCGGGGCGCCTACGAACTGGGCGCGCTGAGCGCCGGCGACGACGTCGCCGCGTTCTAT…
120	A2	Mycobacteroides saopaulense	GCA_002086715.1	MVII01000008.1	AAC(2')-Ib	59.444	1.53e-72	VSTMPTVPVIRTHTARLIHTADLDSETRCAARELLVEAFEGEFTEEDWEHCLGGMHALIWYHGILIAHAAVVQRRLLHQGRTLRTGYVEGVAVDSDWRRNGLGTAIMDAAEQVLRGAYELGALSAGDDVAPFYRARGWVPWLGSTPVMTADGIVPAVDEGVHVLPMSSGVDPSGSLTCDWRGGDAW	GTGTCTACGATGCCGACCGTCCCCGTCATCCGGACTCACACCGCGCGACTCATCCACACTGCCGATCTGGATAGTGAGACACGTTGCGCTGCTAGGGAATTACTTGTCGAAGCATTCGAGGGCGAATTCACCGAAGAAGACTGGGAACACTGCCTCGGCGGGATGCACGCGCTCATCTGGTACCACGGCATACTCATCGCCCATGCGGCCGTCGTCCAGCGCCGCCTGCTGCACCAGGGCCGCACGCTGCGCACCGGGTATGTGGAAGGCGTTGCGGTAGATAGTGATTGGCGGAGAAATGGGCTGGGTACCGCGATCATGGACGCCGCCGAACAGGTCTTGCGCGGCGCATACGAGCTGGGTGCACTGAGCGCCGGCGACGATGTCGCCCCGTTCTAT…
121	A2	Mycobacteroides chelonae	GCA_014204435.1	JACHLF010000005.1	AAC(2')-Ib	60.000	3.94e-74	VSMMPTVPVIRTHTARLIHTADLDSETRCAARELIAQAFEGEFTAEDWEHCLGGMHALIWYHGILIAHAAVVQRRLLHQGRALRTGYVEGVAVDSDWRGNGLGTAIMDAAEQVLRGAYELGALSAGDNVAPFYRARGWVPWLGSTPVMTADGIVPAVDEGVHVLPMSSGVDSSGSLTCDWRGGDAW	GTGTCTATGATGCCGACCGTCCCCGTCATCCGGACTCACACCGCGCGACTCATCCACACTGCCGATCTGGATAGTGAGACGCGTTGTGCTGCAAGAGAATTGATTGCCCAAGCATTCGAGGGTGAATTCACCGCAGAAGACTGGGAACACTGCCTGGGCGGGATGCACGCGCTCATCTGGTATCACGGCATACTCATCGCCCATGCGGCCGTCGTCCAGCGCCGCCTGCTGCACCAGGGCCGCGCGCTGCGCACCGGGTATGTGGAAGGCGTTGCGGTAGATAGTGATTGGCGGGGAAATGGGCTGGGTACCGCGATCATGGACGCCGCCGAACAGGTCTTACGCGGCGCATACGAGCTGGGTGCATTGAGCGCCGGCGACAATGTCGCCCCGTTCTAT…
122	A2	Mycobacteroides chelonae	GCA_015700725.1	JAAOOR010000001.1	AAC(2')-Ib	59.444	1.49e-74	VSTMPTVPVIRTHTARLIHTADLDSETRHAARELLIEAFEGEFTEEDWEHCLGGMHALIWYHGTLIAHAAVIQRRLLHQERAIRAGYVEGVAVDSDWRGNGLGRAIMDAAEQVLRGAYELGALSADDEVAPFYRARGWVPWLGTTPVATADGIVPAEDEGVHVLPMSSGVDPSGSLTCDWRGGDAW	GTGTCTACGATGCCGACCGTACCCGTCATCCGGACCCACACCGCGCGACTCATCCACACCGCCGATCTGGATAGCGAAACACGCCATGCGGCAAGGGAATTACTGATCGAAGCCTTTGAGGGCGAGTTCACCGAGGAAGACTGGGAACATTGCCTGGGCGGCATGCATGCGCTCATCTGGTACCACGGCACACTCATCGCCCACGCCGCGGTGATCCAGCGTCGGCTACTCCATCAAGAGCGGGCCATACGCGCCGGATACGTGGAAGGCGTTGCGGTAGATAGTGACTGGCGCGGCAACGGGCTAGGGCGCGCAATCATGGACGCGGCCGAACAGGTTTTGCGTGGCGCCTATGAACTGGGCGCGTTGAGTGCCGATGACGAGGTCGCACCGTTCTAT…
123	A2	Mycobacterium sp.	GCA_002013745.1	MAEY01000012.1	AAC(2')-Ib	60.556	1.73e-74	VSTMPTVPVIRTHTARLIHTADLDSETRCVARELLIDAFEGDFTEADWEHCLGGMHALIWYHGTLIAHAAVIQRRLLHQGRPLRTGYVEGVAVDSDWRGNGLGRAIMDAAEQVLRGAYELGALSAGDDVAPFYQARGWVPWVGATPVMTAEGVVPAEDEGVHVLPMSSGVDASGSLTCDWRGGDAW	GTGTCTACGATGCCGACCGTCCCCGTCATCCGGACCCATACCGCGCGGCTCATCCACACCGCAGATCTCGATAGTGAAACGCGTTGTGTGGCAAGGGAATTACTAATAGACGCATTTGAGGGCGATTTCACCGAAGCGGACTGGGAACACTGCCTGGGCGGTATGCACGCGCTCATCTGGTATCACGGAACACTCATCGCCCACGCCGCGGTGATCCAGCGCCGGCTGCTGCATCAAGGACGGCCACTACGCACAGGATACGTGGAAGGCGTTGCAGTAGATAGCGATTGGCGCGGAAACGGACTTGGTCGAGCCATCATGGATGCGGCCGAACAGGTCTTGCGTGGCGCCTACGAGCTGGGCGCGCTGAGCGCCGGCGACGACGTCGCCCCGTTTTAT…
124	A2	Mycobacteroides abscessus	GCA_900132765.1	FVFY01000001.1	AAC(2')-Ib	62.222	3.78e-76	VPNMPTVPVIRTHTARLIHTADLDSETRCAARELLIEAFEGDFTEEDWEHCLGGMHALIWYHGILIAHAAVVQRRLLYQDRALRTGYVEGVAVDSDWRGNGLGAAIMDAAEQVLRGAYELGALSAGDDVAPFYRARGWVPWLGSTPVMTADGIVPATDEGVHVLPMSSGVDPSGSLTCDWRAGDGW	GTGCCCAATATGCCAACCGTCCCCGTCATCCGCACGCACACCGCGCGGCTCATTCACACTGCCGACCTGGACAGCGAAACACGCTGTGCCGCACGTGAATTACTCATTGAGGCATTCGAAGGCGACTTTACCGAGGAAGACTGGGAACACTGTCTGGGCGGGATGCACGCGCTCATCTGGTACCACGGCATACTCATCGCCCACGCCGCTGTGGTGCAGCGCCGACTGCTGTACCAGGACCGCGCCCTGCGCACCGGGTATGTGGAAGGCGTTGCGGTGGATAGCGACTGGCGCGGAAACGGGCTTGGTGCCGCGATCATGGACGCAGCCGAGCAGGTGCTGCGGGGTGCCTACGAACTGGGGGCGTTGAGTGCCGGCGACGACGTCGCGCCGTTCTAC…
125	A2	Mycobacteroides sp.	GCA_001440135.1	LJYL01000034.1	AAC(2')-Ic	59.551	4.30e-74	VSTMPTVPVIRTHTARLIHTADLDSETRHAARELLIEAFEGEFTEEDWEHCLGGMHALIWYHGTLIAHAAVIQRRLLHQGRAIRTGYVEGVAVDSDWRGNGLGRAIMDAAEQVLRGAYELGALSADDEVAPFYRARGWVPWLGTTPVATADGIVPAEDEGVHVLPMSSGVDPSGSLTCDWRGGDAW	GTGTCTACGATGCCGACCGTACCCGTCATCCGGACCCACACCGCGCGACTCATCCACACCGCCGATCTGGATAGCGAAACACGCCATGCGGCAAGGGAATTACTGATCGAAGCCTTTGAGGGCGAGTTCACCGAGGAAGACTGGGAACATTGCCTGGGCGGTATGCATGCGCTCATCTGGTACCACGGCACACTCATCGCCCACGCCGCAGTGATCCAGCGCCGGCTGCTCCATCAAGGGCGGGCCATACGCACCGGATACGTGGAAGGCGTTGCGGTAGATAGCGACTGGCGCGGCAACGGGCTCGGGCGCGCAATCATGGACGCGGCCGAACAGGTTTTGCGTGGCGCCTATGAACTGGGCGCGTTGAGCGCCGATGACGAGGTCGCACCGTTCTAT…
126	A2	Mycobacteroides sp.	GCA_001440155.1	LJYM01000016.1	AAC(2')-Ic	59.551	4.30e-74	VSTMPTVPVIRTHTARLIHTADLDSETRHAARELLIEAFEGEFTEEDWEHCLGGMHALIWYHGTLIAHAAVIQRRLLHQGRAIRTGYVEGVAVDSDWRGNGLGRAIMDAAEQVLRGAYELGALSADDEVAPFYRARGWVPWLGTTPVATADGIVPAEDEGVHVLPMSSGVDPSGSLTCDWRGGDAW	GTGTCTACGATGCCGACCGTACCCGTCATCCGGACCCACACCGCGCGACTCATCCACACCGCCGATCTGGATAGCGAAACACGCCATGCGGCAAGGGAATTACTGATCGAAGCCTTTGAGGGCGAGTTCACCGAGGAAGACTGGGAACATTGCCTGGGCGGTATGCATGCGCTCATCTGGTACCACGGCACACTCATCGCCCACGCCGCAGTGATCCAGCGCCGGCTGCTCCATCAAGGGCGGGCCATACGCACCGGATACGTGGAAGGCGTTGCGGTAGATAGCGACTGGCGCGGCAACGGGCTCGGGCGCGCAATCATGGACGCGGCCGAACAGGTTTTGCGTGGCGCCTATGAACTGGGCGCGTTGAGCGCCGATGACGAGGTCGCACCGTTCTAT…
127	A2	Mycobacteroides sp.	GCA_001440185.1	LJYN01000143.1	AAC(2')-Ic	59.551	4.30e-74	VSTMPTVPVIRTHTARLIHTADLDSETRHAARELLIEAFEGEFTEEDWEHCLGGMHALIWYHGTLIAHAAVIQRRLLHQGRAIRTGYVEGVAVDSDWRGNGLGRAIMDAAEQVLRGAYELGALSADDEVAPFYRARGWVPWLGTTPVATADGIVPAEDEGVHVLPMSSGVDPSGSLTCDWRGGDAW	GTGTCTACGATGCCGACCGTACCCGTCATCCGGACCCACACCGCGCGACTCATCCACACCGCCGATCTGGATAGCGAAACACGCCATGCGGCAAGGGAATTACTGATCGAAGCCTTTGAGGGCGAGTTCACCGAGGAAGACTGGGAACATTGCCTGGGCGGTATGCATGCGCTCATCTGGTACCACGGCACACTCATCGCCCACGCCGCAGTGATCCAGCGCCGGCTGCTCCATCAAGGGCGGGCCATACGCACCGGATACGTGGAAGGCGTTGCGGTAGATAGCGACTGGCGCGGCAACGGGCTCGGGCGCGCAATCATGGACGCGGCCGAACAGGTTTTGCGTGGCGCCTATGAACTGGGCGCGTTGAGCGCCGATGACGAGGTCGCACCGTTCTAT…
128	A2	Mycobacteroides sp.	GCA_001440205.1	LJYO01000029.1	AAC(2')-Ic	59.551	4.30e-74	VSTMPTVPVIRTHTARLIHTADLDSETRHAARELLIEAFEGEFTEEDWEHCLGGMHALIWYHGTLIAHAAVIQRRLLHQGRAIRTGYVEGVAVDSDWRGNGLGRAIMDAAEQVLRGAYELGALSADDEVAPFYRARGWVPWLGTTPVATADGIVPAEDEGVHVLPMSSGVDPSGSLTCDWRGGDAW	GTGTCTACGATGCCGACCGTACCCGTCATCCGGACCCACACCGCGCGACTCATCCACACCGCCGATCTGGATAGCGAAACACGCCATGCGGCAAGGGAATTACTGATCGAAGCCTTTGAGGGCGAGTTCACCGAGGAAGACTGGGAACATTGCCTGGGCGGTATGCATGCGCTCATCTGGTACCACGGCACACTCATCGCCCACGCCGCAGTGATCCAGCGCCGGCTGCTCCATCAAGGGCGGGCCATACGCACCGGATACGTGGAAGGCGTTGCGGTAGATAGCGACTGGCGCGGCAACGGGCTCGGGCGCGCAATCATGGACGCGGCCGAACAGGTTTTGCGTGGCGCCTATGAACTGGGCGCGTTGAGCGCCGATGACGAGGTCGCACCGTTCTAT…
129	A2	Mycobacteroides sp.	GCA_001440225.1	LJYP01000080.1	AAC(2')-Ic	59.551	4.30e-74	VSTMPTVPVIRTHTARLIHTADLDSETRHAARELLIEAFEGEFTEEDWEHCLGGMHALIWYHGTLIAHAAVIQRRLLHQGRAIRTGYVEGVAVDSDWRGNGLGRAIMDAAEQVLRGAYELGALSADDEVAPFYRARGWVPWLGTTPVATADGIVPAEDEGVHVLPMSSGVDPSGSLTCDWRGGDAW	GTGTCTACGATGCCGACCGTACCCGTCATCCGGACCCACACCGCGCGACTCATCCACACCGCCGATCTGGATAGCGAAACACGCCATGCGGCAAGGGAATTACTGATCGAAGCCTTTGAGGGCGAGTTCACCGAGGAAGACTGGGAACATTGCCTGGGCGGTATGCATGCGCTCATCTGGTACCACGGCACACTCATCGCCCACGCCGCAGTGATCCAGCGCCGGCTGCTCCATCAAGGGCGGGCCATACGCACCGGATACGTGGAAGGCGTTGCGGTAGATAGCGACTGGCGCGGCAACGGGCTCGGGCGCGCAATCATGGACGCGGCCGAACAGGTTTTGCGTGGCGCCTATGAACTGGGCGCGTTGAGCGCCGATGACGAGGTCGCACCGTTCTAT…
130	A2	Mycobacteroides sp.	GCA_001440245.1	LJYQ01000043.1	AAC(2')-Ic	59.551	4.30e-74	VSTMPTVPVIRTHTARLIHTADLDSETRHAARELLIEAFEGEFTEEDWEHCLGGMHALIWYHGTLIAHAAVIQRRLLHQGRAIRTGYVEGVAVDSDWRGNGLGRAIMDAAEQVLRGAYELGALSADDEVAPFYRARGWVPWLGTTPVATADGIVPAEDEGVHVLPMSSGVDPSGSLTCDWRGGDAW	GTGTCTACGATGCCGACCGTACCCGTCATCCGGACCCACACCGCGCGACTCATCCACACCGCCGATCTGGATAGCGAAACACGCCATGCGGCAAGGGAATTACTGATCGAAGCCTTTGAGGGCGAGTTCACCGAGGAAGACTGGGAACATTGCCTGGGCGGTATGCATGCGCTCATCTGGTACCACGGCACACTCATCGCCCACGCCGCAGTGATCCAGCGCCGGCTGCTCCATCAAGGGCGGGCCATACGCACCGGATACGTGGAAGGCGTTGCGGTAGATAGCGACTGGCGCGGCAACGGGCTCGGGCGCGCAATCATGGACGCGGCCGAACAGGTTTTGCGTGGCGCCTATGAACTGGGCGCGTTGAGCGCCGATGACGAGGTCGCACCGTTCTAT…
131	A2	Mycobacteroides sp.	GCA_001440265.1	LJYR01000051.1	AAC(2')-Ic	59.551	4.30e-74	VSTMPTVPVIRTHTARLIHTADLDSETRHAARELLIEAFEGEFTEEDWEHCLGGMHALIWYHGTLIAHAAVIQRRLLHQGRAIRTGYVEGVAVDSDWRGNGLGRAIMDAAEQVLRGAYELGALSADDEVAPFYRARGWVPWLGTTPVATADGIVPAEDEGVHVLPMSSGVDPSGSLTCDWRGGDAW	GTGTCTACGATGCCGACCGTACCCGTCATCCGGACCCACACCGCGCGACTCATCCACACCGCCGATCTGGATAGCGAAACACGCCATGCGGCAAGGGAATTACTGATCGAAGCCTTTGAGGGCGAGTTCACCGAGGAAGACTGGGAACATTGCCTGGGCGGTATGCATGCGCTCATCTGGTACCACGGCACACTCATCGCCCACGCCGCAGTGATCCAGCGCCGGCTGCTCCATCAAGGGCGGGCCATACGCACCGGATACGTGGAAGGCGTTGCGGTAGATAGCGACTGGCGCGGCAACGGGCTCGGGCGCGCAATCATGGACGCGGCCGAACAGGTTTTGCGTGGCGCCTATGAACTGGGCGCGTTGAGCGCCGATGACGAGGTCGCACCGTTCTAT…
132	A2	Mycobacteroides sp.	GCA_001440275.1	LJYS01000031.1	AAC(2')-Ic	59.551	4.30e-74	VSTMPTVPVIRTHTARLIHTADLDSETRHAARELLIEAFEGEFTEEDWEHCLGGMHALIWYHGTLIAHAAVIQRRLLHQGRAIRTGYVEGVAVDSDWRGNGLGRAIMDAAEQVLRGAYELGALSADDEVAPFYRARGWVPWLGTTPVATADGIVPAEDEGVHVLPMSSGVDPSGSLTCDWRGGDAW	GTGTCTACGATGCCGACCGTACCCGTCATCCGGACCCACACCGCGCGACTCATCCACACCGCCGATCTGGATAGCGAAACACGCCATGCGGCAAGGGAATTACTGATCGAAGCCTTTGAGGGCGAGTTCACCGAGGAAGACTGGGAACATTGCCTGGGCGGTATGCATGCGCTCATCTGGTACCACGGCACACTCATCGCCCACGCCGCAGTGATCCAGCGCCGGCTGCTCCATCAAGGGCGGGCCATACGCACCGGATACGTGGAAGGCGTTGCGGTAGATAGCGACTGGCGCGGCAACGGGCTCGGGCGCGCAATCATGGACGCGGCCGAACAGGTTTTGCGTGGCGCCTATGAACTGGGCGCGTTGAGCGCCGATGACGAGGTCGCACCGTTCTAT…
133	A2	Mycobacteroides sp.	GCA_001440305.1	LJYT01000054.1	AAC(2')-Ic	59.551	4.30e-74	VSTMPTVPVIRTHTARLIHTADLDSETRHAARELLIEAFEGEFTEEDWEHCLGGMHALIWYHGTLIAHAAVIQRRLLHQGRAIRTGYVEGVAVDSDWRGNGLGRAIMDAAEQVLRGAYELGALSADDEVAPFYRARGWVPWLGTTPVATADGIVPAEDEGVHVLPMSSGVDPSGSLTCDWRGGDAW	GTGTCTACGATGCCGACCGTACCCGTCATCCGGACCCACACCGCGCGACTCATCCACACCGCCGATCTGGATAGCGAAACACGCCATGCGGCAAGGGAATTACTGATCGAAGCCTTTGAGGGCGAGTTCACCGAGGAAGACTGGGAACATTGCCTGGGCGGTATGCATGCGCTCATCTGGTACCACGGCACACTCATCGCCCACGCCGCAGTGATCCAGCGCCGGCTGCTCCATCAAGGGCGGGCCATACGCACCGGATACGTGGAAGGCGTTGCGGTAGATAGCGACTGGCGCGGCAACGGGCTCGGGCGCGCAATCATGGACGCGGCCGAACAGGTTTTGCGTGGCGCCTATGAACTGGGCGCGTTGAGCGCCGATGACGAGGTCGCACCGTTCTAT…
134	A2	Mycobacteroides chelonae	GCA_001853945.1	MLIQ01000013.1	AAC(2')-Ic	59.551	4.30e-74	VSTMPTVPVIRTHTARLIHTADLDSETRHAARELLIEAFEGEFTEEDWEHCLGGMHALIWYHGTLIAHAAVIQRRLLHQGRAIRTGYVEGVAVDSDWRGNGLGRAIMDAAEQVLRGAYELGALSADDEVAPFYRARGWVPWLGTTPVATADGIVPAEDEGVHVLPMSSGVDPSGSLTCDWRGGDAW	GTGTCTACGATGCCGACCGTACCCGTCATCCGGACCCACACCGCGCGACTCATCCACACCGCCGATCTGGATAGCGAAACACGCCATGCGGCAAGGGAATTACTGATCGAAGCCTTTGAGGGCGAGTTCACCGAGGAAGACTGGGAACATTGCCTGGGCGGTATGCATGCGCTCATCTGGTACCACGGCACACTCATCGCCCACGCCGCAGTGATCCAGCGCCGGCTGCTCCATCAAGGGCGGGCCATACGCACCGGATACGTGGAAGGCGTTGCGGTAGATAGCGACTGGCGCGGCAACGGGCTCGGGCGCGCAATCATGGACGCGGCCGAACAGGTTTTGCGTGGCGCCTATGAACTGGGCGCGTTGAGCGCCGATGACGAGGTCGCACCGTTCTAT…
135	A2	Mycobacteroides abscessus	GCA_002801405.1	NQUF01000004.1	AAC(2')-Ib	62.222	3.99e-76	VSNMPTVPVIRTHTARLIHTADLDSETRCAARELLIEAFEGDFTQEDWEHCLGGMHALIWYHGILIAHAAVVQRRLLYQDRVLRTGYVEGVAVDSDWRGNGLGTAIMDAAEQVLRGAYELGALSAGDDVAPFYRARGWVPWLGSTPVMTADGIVPATDEGVHVLPMSSGVDPSGSLTCDWRAGDGW	GTGTCCAATATGCCAACCGTCCCCGTCATCCGCACGCACACCGCGCGGCTCATTCACACTGCCGACCTGGACAGTGAAACACGCTGTGCCGCACGTGAATTACTCATTGAGGCATTCGAAGGCGACTTTACCCAGGAGGACTGGGAACACTGTCTGGGCGGGATGCACGCGCTCATCTGGTACCACGGCATACTCATCGCCCACGCCGCTGTGGTGCAGCGCCGACTGCTGTACCAGGACCGCGTCCTGCGCACCGGGTATGTGGAAGGCGTTGCGGTGGATAGCGACTGGCGTGGAAACGGACTTGGTACCGCGATCATGGACGCGGCCGAGCAGGTGCTGCGGGGTGCCTACGAACTGGGGGCGTTGAGTGCCGGCGACGACGTCGCGCCGTTCTAC…
136	A2	Mycobacteroides abscessus	GCA_002801665.1	NQUU01000006.1	AAC(2')-Ib	62.222	3.99e-76	VSNMPTVPVIRTHTARLIHTADLDSETRCAARELLIEAFEGDFTQEDWEHCLGGMHALIWYHGILIAHAAVVQRRLLYQDRVLRTGYVEGVAVDSDWRGNGLGTAIMDAAEQVLRGAYELGALSAGDDVAPFYRARGWVPWLGSTPVMTADGIVPATDEGVHVLPMSSGVDPSGSLTCDWRAGDGW	GTGTCCAATATGCCAACCGTCCCCGTCATCCGCACGCACACCGCGCGGCTCATTCACACTGCCGACCTGGACAGTGAAACACGCTGTGCCGCACGTGAATTACTCATTGAGGCATTCGAAGGCGACTTTACCCAGGAGGACTGGGAACACTGTCTGGGCGGGATGCACGCGCTCATCTGGTACCACGGCATACTCATCGCCCACGCCGCTGTGGTGCAGCGCCGACTGCTGTACCAGGACCGCGTCCTGCGCACCGGGTATGTGGAAGGCGTTGCGGTGGATAGCGACTGGCGTGGAAACGGACTTGGTACCGCGATCATGGACGCGGCCGAGCAGGTGCTGCGGGGTGCCTACGAACTGGGGGCGTTGAGTGCCGGCGACGACGTCGCGCCGTTCTAC…
137	A2	Mycobacteroides abscessus	GCA_002802655.1	NQTZ01000005.1	AAC(2')-Ib	62.222	3.99e-76	VSNMPTVPVIRTHTARLIHTADLDSETRCAARELLIEAFEGDFTQEDWEHCLGGMHALIWYHGILIAHAAVVQRRLLYQDRVLRTGYVEGVAVDSDWRGNGLGTAIMDAAEQVLRGAYELGALSAGDDVAPFYRARGWVPWLGSTPVMTADGIVPATDEGVHVLPMSSGVDPSGSLTCDWRAGDGW	GTGTCCAATATGCCAACCGTCCCCGTCATCCGCACGCACACCGCGCGGCTCATTCACACTGCCGACCTGGACAGTGAAACACGCTGTGCCGCACGTGAATTACTCATTGAGGCATTCGAAGGCGACTTTACCCAGGAGGACTGGGAACACTGTCTGGGCGGGATGCACGCGCTCATCTGGTACCACGGCATACTCATCGCCCACGCCGCTGTGGTGCAGCGCCGACTGCTGTACCAGGACCGCGTCCTGCGCACCGGGTATGTGGAAGGCGTTGCGGTGGATAGCGACTGGCGTGGAAACGGACTTGGTACCGCGATCATGGACGCGGCCGAGCAGGTGCTGCGGGGTGCCTACGAACTGGGGGCGTTGAGTGCCGGCGACGACGTCGCGCCGTTCTAC…
138	A2	Mycobacteroides abscessus	GCA_002802695.1	NQUA01000010.1	AAC(2')-Ib	62.222	3.99e-76	VSNMPTVPVIRTHTARLIHTADLDSETRCAARELLIEAFEGDFTQEDWEHCLGGMHALIWYHGILIAHAAVVQRRLLYQDRVLRTGYVEGVAVDSDWRGNGLGTAIMDAAEQVLRGAYELGALSAGDDVAPFYRARGWVPWLGSTPVMTADGIVPATDEGVHVLPMSSGVDPSGSLTCDWRAGDGW	GTGTCCAATATGCCAACCGTCCCCGTCATCCGCACGCACACCGCGCGGCTCATTCACACTGCCGACCTGGACAGTGAAACACGCTGTGCCGCACGTGAATTACTCATTGAGGCATTCGAAGGCGACTTTACCCAGGAGGACTGGGAACACTGTCTGGGCGGGATGCACGCGCTCATCTGGTACCACGGCATACTCATCGCCCACGCCGCTGTGGTGCAGCGCCGACTGCTGTACCAGGACCGCGTCCTGCGCACCGGGTATGTGGAAGGCGTTGCGGTGGATAGCGACTGGCGTGGAAACGGACTTGGTACCGCGATCATGGACGCGGCCGAGCAGGTGCTGCGGGGTGCCTACGAACTGGGGGCGTTGAGTGCCGGCGACGACGTCGCGCCGTTCTAC…
139	A2	Mycobacteroides abscessus	GCA_002802725.1	NQUE01000001.1	AAC(2')-Ib	62.222	3.99e-76	VSNMPTVPVIRTHTARLIHTADLDSETRCAARELLIEAFEGDFTQEDWEHCLGGMHALIWYHGILIAHAAVVQRRLLYQDRVLRTGYVEGVAVDSDWRGNGLGTAIMDAAEQVLRGAYELGALSAGDDVAPFYRARGWVPWLGSTPVMTADGIVPATDEGVHVLPMSSGVDPSGSLTCDWRAGDGW	GTGTCCAATATGCCAACCGTCCCCGTCATCCGCACGCACACCGCGCGGCTCATTCACACTGCCGACCTGGACAGTGAAACACGCTGTGCCGCACGTGAATTACTCATTGAGGCATTCGAAGGCGACTTTACCCAGGAGGACTGGGAACACTGTCTGGGCGGGATGCACGCGCTCATCTGGTACCACGGCATACTCATCGCCCACGCCGCTGTGGTGCAGCGCCGACTGCTGTACCAGGACCGCGTCCTGCGCACCGGGTATGTGGAAGGCGTTGCGGTGGATAGCGACTGGCGTGGAAACGGACTTGGTACCGCGATCATGGACGCGGCCGAGCAGGTGCTGCGGGGTGCCTACGAACTGGGGGCGTTGAGTGCCGGCGACGACGTCGCGCCGTTCTAC…
140	A2	Mycobacteroides abscessus	GCA_002802765.1	NQUH01000001.1	AAC(2')-Ib	62.222	3.99e-76	VSNMPTVPVIRTHTARLIHTADLDSETRCAARELLIEAFEGDFTQEDWEHCLGGMHALIWYHGILIAHAAVVQRRLLYQDRVLRTGYVEGVAVDSDWRGNGLGTAIMDAAEQVLRGAYELGALSAGDDVAPFYRARGWVPWLGSTPVMTADGIVPATDEGVHVLPMSSGVDPSGSLTCDWRAGDGW	GTGTCCAATATGCCAACCGTCCCCGTCATCCGCACGCACACCGCGCGGCTCATTCACACTGCCGACCTGGACAGTGAAACACGCTGTGCCGCACGTGAATTACTCATTGAGGCATTCGAAGGCGACTTTACCCAGGAGGACTGGGAACACTGTCTGGGCGGGATGCACGCGCTCATCTGGTACCACGGCATACTCATCGCCCACGCCGCTGTGGTGCAGCGCCGACTGCTGTACCAGGACCGCGTCCTGCGCACCGGGTATGTGGAAGGCGTTGCGGTGGATAGCGACTGGCGTGGAAACGGACTTGGTACCGCGATCATGGACGCGGCCGAGCAGGTGCTGCGGGGTGCCTACGAACTGGGGGCGTTGAGTGCCGGCGACGACGTCGCGCCGTTCTAC…
141	A2	Mycobacteroides abscessus	GCA_002802775.1	NQUG01000013.1	AAC(2')-Ib	62.222	3.99e-76	VSNMPTVPVIRTHTARLIHTADLDSETRCAARELLIEAFEGDFTQEDWEHCLGGMHALIWYHGILIAHAAVVQRRLLYQDRVLRTGYVEGVAVDSDWRGNGLGTAIMDAAEQVLRGAYELGALSAGDDVAPFYRARGWVPWLGSTPVMTADGIVPATDEGVHVLPMSSGVDPSGSLTCDWRAGDGW	GTGTCCAATATGCCAACCGTCCCCGTCATCCGCACGCACACCGCGCGGCTCATTCACACTGCCGACCTGGACAGTGAAACACGCTGTGCCGCACGTGAATTACTCATTGAGGCATTCGAAGGCGACTTTACCCAGGAGGACTGGGAACACTGTCTGGGCGGGATGCACGCGCTCATCTGGTACCACGGCATACTCATCGCCCACGCCGCTGTGGTGCAGCGCCGACTGCTGTACCAGGACCGCGTCCTGCGCACCGGGTATGTGGAAGGCGTTGCGGTGGATAGCGACTGGCGTGGAAACGGACTTGGTACCGCGATCATGGACGCGGCCGAGCAGGTGCTGCGGGGTGCCTACGAACTGGGGGCGTTGAGTGCCGGCGACGACGTCGCGCCGTTCTAC…
142	A2	Mycobacteroides abscessus	GCA_003071705.1	QDEE01000002.1	AAC(2')-Ib	62.222	3.99e-76	VSNMPTVPVIRTHTARLIHTADLDSETRCAARELLIEAFEGDFTQEDWEHCLGGMHALIWYHGILIAHAAVVQRRLLYQDRVLRTGYVEGVAVDSDWRGNGLGTAIMDAAEQVLRGAYELGALSAGDDVAPFYRARGWVPWLGSTPVMTADGIVPATDEGVHVLPMSSGVDPSGSLTCDWRAGDGW	GTGTCCAATATGCCAACCGTCCCCGTCATCCGCACGCACACCGCGCGGCTCATTCACACTGCCGACCTGGACAGTGAAACACGCTGTGCCGCACGTGAATTACTCATTGAGGCATTCGAAGGCGACTTTACCCAGGAGGACTGGGAACACTGTCTGGGCGGGATGCACGCGCTCATCTGGTACCACGGCATACTCATCGCCCACGCCGCTGTGGTGCAGCGCCGACTGCTGTACCAGGACCGCGTCCTGCGCACCGGGTATGTGGAAGGCGTTGCGGTGGATAGCGACTGGCGTGGAAACGGACTTGGTACCGCGATCATGGACGCGGCCGAGCAGGTGCTGCGGGGTGCCTACGAACTGGGGGCGTTGAGTGCCGGCGACGACGTCGCGCCGTTCTAC…
143	A2	Mycobacteroides abscessus	GCA_003071785.1	QDEH01000002.1	AAC(2')-Ib	62.222	3.99e-76	VSNMPTVPVIRTHTARLIHTADLDSETRCAARELLIEAFEGDFTQEDWEHCLGGMHALIWYHGILIAHAAVVQRRLLYQDRVLRTGYVEGVAVDSDWRGNGLGTAIMDAAEQVLRGAYELGALSAGDDVAPFYRARGWVPWLGSTPVMTADGIVPATDEGVHVLPMSSGVDPSGSLTCDWRAGDGW	GTGTCCAATATGCCAACCGTCCCCGTCATCCGCACGCACACCGCGCGGCTCATTCACACTGCCGACCTGGACAGTGAAACACGCTGTGCCGCACGTGAATTACTCATTGAGGCATTCGAAGGCGACTTTACCCAGGAGGACTGGGAACACTGTCTGGGCGGGATGCACGCGCTCATCTGGTACCACGGCATACTCATCGCCCACGCCGCTGTGGTGCAGCGCCGACTGCTGTACCAGGACCGCGTCCTGCGCACCGGGTATGTGGAAGGCGTTGCGGTGGATAGCGACTGGCGTGGAAACGGACTTGGTACCGCGATCATGGACGCGGCCGAGCAGGTGCTGCGGGGTGCCTACGAACTGGGGGCGTTGAGTGCCGGCGACGACGTCGCGCCGTTCTAC…
144	A2	Mycobacteroides abscessus	GCA_003071805.1	QDEI01000002.1	AAC(2')-Ib	62.222	3.99e-76	VSNMPTVPVIRTHTARLIHTADLDSETRCAARELLIEAFEGDFTQEDWEHCLGGMHALIWYHGILIAHAAVVQRRLLYQDRVLRTGYVEGVAVDSDWRGNGLGTAIMDAAEQVLRGAYELGALSAGDDVAPFYRARGWVPWLGSTPVMTADGIVPATDEGVHVLPMSSGVDPSGSLTCDWRAGDGW	GTGTCCAATATGCCAACCGTCCCCGTCATCCGCACGCACACCGCGCGGCTCATTCACACTGCCGACCTGGACAGTGAAACACGCTGTGCCGCACGTGAATTACTCATTGAGGCATTCGAAGGCGACTTTACCCAGGAGGACTGGGAACACTGTCTGGGCGGGATGCACGCGCTCATCTGGTACCACGGCATACTCATCGCCCACGCCGCTGTGGTGCAGCGCCGACTGCTGTACCAGGACCGCGTCCTGCGCACCGGGTATGTGGAAGGCGTTGCGGTGGATAGCGACTGGCGTGGAAACGGACTTGGTACCGCGATCATGGACGCGGCCGAGCAGGTGCTGCGGGGTGCCTACGAACTGGGGGCGTTGAGTGCCGGCGACGACGTCGCGCCGTTCTAC…
145	A2	Mycobacteroides abscessus	GCA_003581665.1	QWZS01000002.1	AAC(2')-Ib	62.222	3.99e-76	VSNMPTVPVIRTHTARLIHTADLDSETRCAARELLIEAFEGDFTQEDWEHCLGGMHALIWYHGILIAHAAVVQRRLLYQDRVLRTGYVEGVAVDSDWRGNGLGTAIMDAAEQVLRGAYELGALSAGDDVAPFYRARGWVPWLGSTPVMTADGIVPATDEGVHVLPMSSGVDPSGSLTCDWRAGDGW	GTGTCCAATATGCCAACCGTCCCCGTCATCCGCACGCACACCGCGCGGCTCATTCACACTGCCGACCTGGACAGTGAAACACGCTGTGCCGCACGTGAATTACTCATTGAGGCATTCGAAGGCGACTTTACCCAGGAGGACTGGGAACACTGTCTGGGCGGGATGCACGCGCTCATCTGGTACCACGGCATACTCATCGCCCACGCCGCTGTGGTGCAGCGCCGACTGCTGTACCAGGACCGCGTCCTGCGCACCGGGTATGTGGAAGGCGTTGCGGTGGATAGCGACTGGCGTGGAAACGGACTTGGTACCGCGATCATGGACGCGGCCGAGCAGGTGCTGCGGGGTGCCTACGAACTGGGGGCGTTGAGTGCCGGCGACGACGTCGCGCCGTTCTAC…
146	A2	Mycobacteroides abscessus	GCA_003581705.1	QWZT01000001.1	AAC(2')-Ib	62.222	3.99e-76	VSNMPTVPVIRTHTARLIHTADLDSETRCAARELLIEAFEGDFTQEDWEHCLGGMHALIWYHGILIAHAAVVQRRLLYQDRVLRTGYVEGVAVDSDWRGNGLGTAIMDAAEQVLRGAYELGALSAGDDVAPFYRARGWVPWLGSTPVMTADGIVPATDEGVHVLPMSSGVDPSGSLTCDWRAGDGW	GTGTCCAATATGCCAACCGTCCCCGTCATCCGCACGCACACCGCGCGGCTCATTCACACTGCCGACCTGGACAGTGAAACACGCTGTGCCGCACGTGAATTACTCATTGAGGCATTCGAAGGCGACTTTACCCAGGAGGACTGGGAACACTGTCTGGGCGGGATGCACGCGCTCATCTGGTACCACGGCATACTCATCGCCCACGCCGCTGTGGTGCAGCGCCGACTGCTGTACCAGGACCGCGTCCTGCGCACCGGGTATGTGGAAGGCGTTGCGGTGGATAGCGACTGGCGTGGAAACGGACTTGGTACCGCGATCATGGACGCGGCCGAGCAGGTGCTGCGGGGTGCCTACGAACTGGGGGCGTTGAGTGCCGGCGACGACGTCGCGCCGTTCTAC…
147	A2	Mycobacteroides abscessus	GCA_003582005.1	QXAL01000001.1	AAC(2')-Ib	62.222	3.99e-76	VSNMPTVPVIRTHTARLIHTADLDSETRCAARELLIEAFEGDFTQEDWEHCLGGMHALIWYHGILIAHAAVVQRRLLYQDRVLRTGYVEGVAVDSDWRGNGLGTAIMDAAEQVLRGAYELGALSAGDDVAPFYRARGWVPWLGSTPVMTADGIVPATDEGVHVLPMSSGVDPSGSLTCDWRAGDGW	GTGTCCAATATGCCAACCGTCCCCGTCATCCGCACGCACACCGCGCGGCTCATTCACACTGCCGACCTGGACAGTGAAACACGCTGTGCCGCACGTGAATTACTCATTGAGGCATTCGAAGGCGACTTTACCCAGGAGGACTGGGAACACTGTCTGGGCGGGATGCACGCGCTCATCTGGTACCACGGCATACTCATCGCCCACGCCGCTGTGGTGCAGCGCCGACTGCTGTACCAGGACCGCGTCCTGCGCACCGGGTATGTGGAAGGCGTTGCGGTGGATAGCGACTGGCGTGGAAACGGACTTGGTACCGCGATCATGGACGCGGCCGAGCAGGTGCTGCGGGGTGCCTACGAACTGGGGGCGTTGAGTGCCGGCGACGACGTCGCGCCGTTCTAC…
148	A2	Mycobacteroides abscessus	GCA_003582115.1	QXAR01000003.1	AAC(2')-Ib	62.222	3.99e-76	VSNMPTVPVIRTHTARLIHTADLDSETRCAARELLIEAFEGDFTQEDWEHCLGGMHALIWYHGILIAHAAVVQRRLLYQDRVLRTGYVEGVAVDSDWRGNGLGTAIMDAAEQVLRGAYELGALSAGDDVAPFYRARGWVPWLGSTPVMTADGIVPATDEGVHVLPMSSGVDPSGSLTCDWRAGDGW	GTGTCCAATATGCCAACCGTCCCCGTCATCCGCACGCACACCGCGCGGCTCATTCACACTGCCGACCTGGACAGTGAAACACGCTGTGCCGCACGTGAATTACTCATTGAGGCATTCGAAGGCGACTTTACCCAGGAGGACTGGGAACACTGTCTGGGCGGGATGCACGCGCTCATCTGGTACCACGGCATACTCATCGCCCACGCCGCTGTGGTGCAGCGCCGACTGCTGTACCAGGACCGCGTCCTGCGCACCGGGTATGTGGAAGGCGTTGCGGTGGATAGCGACTGGCGTGGAAACGGACTTGGTACCGCGATCATGGACGCGGCCGAGCAGGTGCTGCGGGGTGCCTACGAACTGGGGGCGTTGAGTGCCGGCGACGACGTCGCGCCGTTCTAC…
149	A2	Mycobacteroides abscessus	GCA_003582885.1	QXCD01000004.1	AAC(2')-Ib	62.222	3.99e-76	VSNMPTVPVIRTHTARLIHTADLDSETRCAARELLIEAFEGDFTQEDWEHCLGGMHALIWYHGILIAHAAVVQRRLLYQDRVLRTGYVEGVAVDSDWRGNGLGTAIMDAAEQVLRGAYELGALSAGDDVAPFYRARGWVPWLGSTPVMTADGIVPATDEGVHVLPMSSGVDPSGSLTCDWRAGDGW	GTGTCCAATATGCCAACCGTCCCCGTCATCCGCACGCACACCGCGCGGCTCATTCACACTGCCGACCTGGACAGTGAAACACGCTGTGCCGCACGTGAATTACTCATTGAGGCATTCGAAGGCGACTTTACCCAGGAGGACTGGGAACACTGTCTGGGCGGGATGCACGCGCTCATCTGGTACCACGGCATACTCATCGCCCACGCCGCTGTGGTGCAGCGCCGACTGCTGTACCAGGACCGCGTCCTGCGCACCGGGTATGTGGAAGGCGTTGCGGTGGATAGCGACTGGCGTGGAAACGGACTTGGTACCGCGATTATGGACGCGGCCGAGCAGGTGCTGCGGGGTGCCTACGAACTGGGGGCGTTGAGTGCCGGCGACGACGTCGCGCCGTTCTAC…
150	A2	Mycobacteroides abscessus	GCA_013140095.1	JAAZWF010000023.1	AAC(2')-Ib	62.222	3.99e-76	VSNMPTVPVIRTHTARLIHTADLDSETRCAARELLIEAFEGDFTQEDWEHCLGGMHALIWYHGILIAHAAVVQRRLLYQDRVLRTGYVEGVAVDSDWRGNGLGTAIMDAAEQVLRGAYELGALSAGDDVAPFYRARGWVPWLGSTPVMTADGIVPATDEGVHVLPMSSGVDPSGSLTCDWRAGDGW	GTGTCCAATATGCCAACCGTCCCCGTCATCCGCACGCACACCGCGCGGCTCATTCACACTGCCGACCTGGACAGTGAAACACGCTGTGCCGCACGTGAATTACTCATTGAGGCATTCGAAGGCGACTTTACCCAGGAGGACTGGGAACACTGTCTGGGCGGGATGCACGCGCTCATCTGGTACCACGGCATACTCATCGCCCACGCCGCTGTGGTGCAGCGCCGACTGCTGTACCAGGACCGCGTCCTGCGCACCGGGTATGTGGAAGGCGTTGCGGTGGATAGCGACTGGCGTGGAAACGGACTTGGTACCGCGATCATGGACGCGGCCGAGCAGGTGCTGCGGGGTGCCTACGAACTGGGGGCGTTGAGTGCCGGCGACGACGTCGCGCCGTTCTAC…
151	A2	Mycobacteroides abscessus	GCA_900139155.1	FVTS01000006.1	AAC(2')-Ib	62.222	3.99e-76	VSNMPTVPVIRTHTARLIHTADLDSETRCAARELLIEAFEGDFTQEDWEHCLGGMHALIWYHGILIAHAAVVQRRLLYQDRVLRTGYVEGVAVDSDWRGNGLGTAIMDAAEQVLRGAYELGALSAGDDVAPFYRARGWVPWLGSTPVMTADGIVPATDEGVHVLPMSSGVDPSGSLTCDWRAGDGW	GTGTCCAATATGCCAACCGTCCCCGTCATCCGCACGCACACCGCGCGGCTCATTCACACTGCCGACCTGGACAGTGAAACACGCTGTGCCGCACGTGAATTACTCATTGAGGCATTCGAAGGCGACTTTACCCAGGAGGACTGGGAACACTGTCTGGGCGGGATGCACGCGCTCATCTGGTACCACGGCATACTCATCGCCCACGCCGCTGTGGTGCAGCGCCGACTGCTGTACCAGGACCGCGTCCTGCGCACCGGGTATGTGGAAGGCGTTGCGGTGGATAGCGACTGGCGTGGAAACGGACTTGGTACCGCGATCATGGACGCGGCCGAGCAGGTGCTGCGGGGTGCCTACGAACTGGGGGCGTTGAGTGCCGGCGACGACGTCGCGCCGTTCTAC…
152	A2	Mycobacteroides abscessus	GCA_900140825.1	FSPL01000001.1	AAC(2')-Ib	62.222	3.99e-76	VSNMPTVPVIRTHTARLIHTADLDSETRCAARELLIEAFEGDFTQEDWEHCLGGMHALIWYHGILIAHAAVVQRRLLYQDRVLRTGYVEGVAVDSDWRGNGLGTAIMDAAEQVLRGAYELGALSAGDDVAPFYRARGWVPWLGSTPVMTADGIVPATDEGVHVLPMSSGVDPSGSLTCDWRAGDGW	GTGTCCAATATGCCAACCGTCCCCGTCATCCGCACGCACACCGCGCGGCTCATTCACACTGCCGACCTGGACAGTGAAACACGCTGTGCCGCACGTGAATTACTCATTGAGGCATTCGAAGGCGACTTTACCCAGGAGGACTGGGAACACTGTCTGGGCGGGATGCACGCGCTCATCTGGTACCACGGCATACTCATCGCCCACGCCGCTGTGGTGCAGCGCCGACTGCTGTACCAGGACCGCGTCCTGCGCACCGGGTATGTGGAAGGCGTTGCGGTGGATAGCGACTGGCGTGGAAACGGACTTGGTACCGCGATCATGGACGCGGCCGAGCAGGTGCTGCGGGGTGCCTACGAACTGGGGGCGTTGAGTGCCGGCGACGACGTCGCGCCGTTCTAC…
153	A2	Mycobacteroides abscessus	GCA_002802205.1	NQRV01000001.1	AAC(2')-Ib	61.667	1.26e-75	VSNMPTVPVIRTHTARLIHTADLDSETRCAARELLIEAFEGDFTEEDWEHCLGGMHALIWYHGILIAHAAVVQRRLLYQDRVLRTGYVEGVAVDSDWRGNGLGTAIMDAAEQVLRGAYELGALSAGDDVAPFYRARGWVPWLGSTPVMTADGIVPATDEGVHVLPMSSGVDPSGSLTCDWRASDGW	GTGTCCAATATGCCAACCGTCCCCGTCATCCGCACGCACACCGCGCGGCTCATTCACACTGCCGACCTGGACAGTGAAACACGCTGTGCCGCACGTGAATTACTCATTGAGGCATTCGAAGGCGACTTTACCGAGGAGGACTGGGAACACTGTCTGGGCGGGATGCACGCGCTCATCTGGTACCACGGCATACTCATCGCCCACGCCGCTGTGGTGCAGCGCCGACTGCTGTACCAGGACCGCGTCCTGCGCACCGGGTATGTGGAAGGCGTTGCGGTGGATAGCGACTGGCGTGGAAACGGACTTGGTACCGCGATCATGGACGCGGCCGAGCAGGTGCTGCGGGGTGCCTACGAACTGGGGGCGTTGAGTGCCGGCGACGACGTCGCGCCGTTCTAC…
154	A2	Mycobacteroides franklinii	GCA_002013295.1	MAEP01000004.1	AAC(2')-Ic	61.236	5.30e-76	VSNMPTVPVIRTHTARLIHTADLDSETRCAARELLVEAFEGDFTEEDWEHCLGGMHALIWYHGILIAHAAVIQRRLLHQGRALRAGYVEGVAVDSDWRGHGLGAAIMDAAEQVLRGAYELGALSAGDEVAPFYRARGWVPWVGTTPVMTPEGIVPATDEGVHVLPMSSGVDPSGSLTCDWRSGDGW	GTGTCCAATATGCCAACTGTCCCCGTCATCCGGACCCACACCGCGCGGCTGATTCACACCGCCGACCTGGATAGCGAAACACGTTGCGCGGCACGTGAATTACTCGTAGAGGCATTCGAGGGCGACTTCACCGAGGAAGACTGGGAGCATTGCCTCGGCGGGATGCATGCACTCATCTGGTATCACGGCATACTCATCGCCCACGCCGCGGTGATCCAGCGTCGGCTGCTGCACCAGGGGCGCGCGCTACGCGCCGGGTATGTGGAAGGCGTTGCGGTAGATAGCGACTGGCGCGGACATGGACTTGGCGCCGCGATCATGGACGCGGCCGAACAAGTCTTGCGGGGCGCCTACGAACTGGGCGCGCTGAGCGCCGGCGACGAGGTCGCTCCGTTCTAT…
155	A2	Mycobacteroides franklinii	GCA_002013715.1	MAFS01000008.1	AAC(2')-Ic	61.236	5.30e-76	VSNMPTVPVIRTHTARLIHTADLDSETRCAARELLVEAFEGDFTEEDWEHCLGGMHALIWYHGILIAHAAVIQRRLLHQGRALRAGYVEGVAVDSDWRGHGLGAAIMDAAEQVLRGAYELGALSAGDEVAPFYRARGWVPWVGTTPVMTPEGIVPATDEGVHVLPMSSGVDPSGSLTCDWRSGDGW	GTGTCCAATATGCCAACTGTCCCCGTCATCCGGACCCACACCGCGCGGCTGATTCACACCGCCGACCTGGATAGCGAAACACGTTGCGCGGCACGTGAATTACTCGTAGAGGCATTCGAGGGCGACTTCACCGAGGAAGACTGGGAGCATTGCCTCGGCGGGATGCATGCACTCATCTGGTATCACGGCATACTCATCGCCCACGCCGCGGTGATCCAGCGTCGGCTGCTGCACCAGGGGCGCGCGCTACGCGCCGGGTATGTGGAAGGCGTTGCGGTAGATAGCGACTGGCGCGGACATGGACTTGGCGCCGCGATCATGGACGCGGCCGAACAAGTCTTGCGGGGCGCCTACGAACTGGGCGCGCTGAGCGCCGGCGACGAGGTCGCTCCGTTCTAT…
156	A2	Mycobacteroides saopaulense	GCA_001456355.1	CP010271.1	AAC(2')-Ib	60.000	7.84e-74	VSTMPTVPVIRTHTARLIHTADLDSETRCAARELLVEAFEGEFTEEDWEHCLGGMHALIWYHGILIAHAAVVQRRLLHQGRTLRTGYVEGVAVDSDWRGNGLGTAIMDAAEQVLRGAYELGALSAGDDVAPFYRARGWVPWLGSTPVMTADGIVPAVDEGVHVLPMSSGVDPSGSLTCDWRGGDAW	GTGTCTACGATGCCGACCGTCCCCGTCATCCGGACTCACACCGCGCGACTCATCCACACTGCCGATCTGGATAGTGAGACACGTTGCGCTGCTAGGGAATTACTTGTCGAAGCATTCGAGGGCGAATTCACCGAAGAAGACTGGGAACACTGCCTCGGCGGGATGCACGCGCTCATCTGGTACCACGGCATACTCATCGCCCATGCGGCCGTCGTCCAGCGCCGCCTGCTGCACCAGGGCCGCACGCTGCGCACCGGGTATGTGGAAGGCGTTGCGGTAGATAGTGATTGGCGGGGAAATGGGCTGGGTACCGCGATCATGGACGCCGCCGAACAGGTCTTGCGCGGCGCATACGAGCTGGGTGCACTGAGCGCCGGCGACGATGTCGCCCCGTTCTAT…
157	A2	Mycobacteroides saopaulense	GCA_001853625.1	MLIC01000004.1	AAC(2')-Ib	60.000	7.84e-74	VSTMPTVPVIRTHTARLIHTADLDSETRCAARELLVEAFEGEFTEEDWEHCLGGMHALIWYHGILIAHAAVVQRRLLHQGRTLRTGYVEGVAVDSDWRGNGLGTAIMDAAEQVLRGAYELGALSAGDDVAPFYRARGWVPWLGSTPVMTADGIVPAVDEGVHVLPMSSGVDPSGSLTCDWRGGDAW	GTGTCTACGATGCCGACCGTCCCCGTCATCCGGACTCACACCGCGCGACTCATCCACACTGCCGATCTGGATAGTGAGACACGTTGCGCTGCTAGGGAATTACTTGTCGAAGCATTCGAGGGCGAATTCACCGAAGAAGACTGGGAACACTGCCTCGGCGGGATGCACGCGCTCATCTGGTACCACGGCATACTCATCGCCCATGCGGCCGTCGTCCAGCGCCGCCTGCTGCACCAGGGCCGCACGCTGCGCACCGGGTATGTGGAAGGCGTTGCGGTAGATAGCGATTGGCGGGGAAATGGGCTGGGTACCGCGATCATGGACGCCGCCGAACAGGTCTTGCGCGGCGCATACGAGCTGGGTGCACTGAGCGCCGGCGACGATGTCGCCCCGTTCTAT…
158	A2	Mycobacteroides saopaulense	GCA_001853765.1	MLIH01000009.1	AAC(2')-Ib	60.000	7.84e-74	VSTMPTVPVIRTHTARLIHTADLDSETRCAARELLVEAFEGEFTEEDWEHCLGGMHALIWYHGILIAHAAVVQRRLLHQGRTLRTGYVEGVAVDSDWRGNGLGTAIMDAAEQVLRGAYELGALSAGDDVAPFYRARGWVPWLGSTPVMTADGIVPAVDEGVHVLPMSSGVDPSGSLTCDWRGGDAW	GTGTCTACGATGCCGACCGTCCCCGTCATCCGGACTCACACCGCGCGACTCATCCACACTGCCGATCTGGATAGTGAGACACGTTGCGCTGCTAGGGAATTACTTGTCGAAGCATTCGAGGGCGAATTCACCGAAGAAGACTGGGAACACTGCCTCGGCGGGATGCACGCGCTCATCTGGTACCACGGCATACTCATCGCCCATGCGGCCGTCGTCCAGCGCCGCCTGCTGCACCAGGGCCGCACGCTGCGCACCGGGTATGTGGAAGGCGTTGCGGTAGATAGCGATTGGCGGGGAAATGGGCTGGGTACCGCGATCATGGACGCCGCCGAACAGGTCTTGCGCGGCGCATACGAGCTGGGTGCACTGAGCGCCGGCGACGATGTCGCCCCGTTCTAT…
159	A2	Mycobacterium sp.	GCA_002013375.1	MAEW01000003.1	AAC(2')-Ib	60.556	7.31e-75	VSTMPTVPVIRTHTARLIHTADLDSETRCAARELLIDAFEGDFTEADWEHCLGGMHALIWYHGTLIAHAAVIQRRLLHQGRPLRTGYVEGVAVDSDWRGNGLGRAIMDAAEQVLRGAYELGALSAGDDVAPFYQARGWVPWVGATPVMTAEGVVPAEDEGVHVLPMSSGVDASGSLTCDWRGGDAW	GTGTCTACGATGCCGACCGTCCCCGTCATCCGGACCCATACCGCGCGGCTCATCCACACCGCAGATCTCGATAGTGAAACGCGTTGTGCGGCAAGGGAATTACTAATAGACGCATTTGAGGGCGACTTCACCGAAGCGGACTGGGAACACTGCCTGGGCGGTATGCACGCGCTCATCTGGTATCACGGAACACTCATCGCCCACGCCGCGGTGATCCAGCGCCGGCTGCTGCATCAAGGACGGCCACTACGCACAGGATACGTGGAAGGCGTTGCAGTAGATAGCGATTGGCGCGGAAACGGACTTGGTCGAGCCATCATGGATGCGGCCGAACAGGTCTTGCGTGGCGCCTACGAGCTGGGCGCGCTGAGCGCCGGCGACGACGTCGCCCCGTTTTAT…
160	A2	Mycobacterium sp.	GCA_002013545.1	MAFN01000003.1	AAC(2')-Ib	60.556	7.31e-75	VSTMPTVPVIRTHTARLIHTADLDSETRCAARELLIDAFEGDFTEADWEHCLGGMHALIWYHGTLIAHAAVIQRRLLHQGRPLRTGYVEGVAVDSDWRGNGLGRAIMDAAEQVLRGAYELGALSAGDDVAPFYQARGWVPWVGATPVMTAEGVVPAEDEGVHVLPMSSGVDASGSLTCDWRGGDAW	GTGTCTACGATGCCGACCGTCCCCGTCATCCGGACCCATACCGCGCGGCTCATCCACACCGCAGATCTCGATAGTGAAACGCGTTGTGCGGCAAGGGAATTACTAATAGACGCATTTGAGGGCGACTTCACCGAAGCGGACTGGGAACACTGCCTGGGCGGTATGCACGCGCTCATCTGGTATCACGGAACACTCATCGCCCACGCCGCGGTGATCCAGCGCCGGCTGCTGCATCAAGGACGGCCACTACGCACAGGATACGTGGAAGGCGTTGCAGTAGATAGCGATTGGCGCGGAAACGGACTTGGTCGAGCCATCATGGATGCGGCCGAACAGGTCTTGCGTGGCGCCTACGAGCTGGGCGCGCTGAGCGCCGGCGACGACGTCGCCCCGTTTTAT…
161	A2	Mycobacterium stephanolepidis	GCA_002356335.1	AP018165.1	AAC(2')-Ic	59.551	2.81e-74	VSTMPTVPVIRTHTARLIHTADLDSETRYAARELLVEAFEGEFTEEDWEHCLGGMHALIWYHGTLIAHAAVIQRRLLHQGRALRTGYVEGVAVDSDWRGHGLGCAIMDAAEQVLRGAYELGALSADDEVAPFYRARGWVPWLGSTPAMTADGIVPAEDEGVHVLPMSSGVDPSGSLTCDWRGGDAW	GTGTCTACGATGCCGACCGTTCCCGTCATCCGGACCCACACCGCGCGACTCATCCACACCGCCGACCTGGATAGCGAAACACGCTACGCCGCACGGGAATTACTGGTCGAAGCGTTTGAGGGCGAGTTCACCGAGGAAGACTGGGAACACTGCCTGGGCGGTATGCATGCCCTGATCTGGTACCACGGCACACTTATCGCCCACGCCGCGGTGATCCAGCGCCGACTGCTCCATCAAGGGCGGGCACTACGCACTGGGTACGTGGAAGGCGTTGCGGTAGATAGTGATTGGCGCGGCCACGGGCTCGGGTGCGCCATCATGGACGCGGCCGAACAGGTCTTGCGTGGCGCCTACGAGCTGGGCGCGTTGAGCGCCGACGACGAGGTCGCACCGTTCTAT…
162	A2	Mycobacteroides abscessus	GCA_002801575.1	NQUP01000002.1	AAC(2')-Ib	62.778	8.44e-77	VSNMPTVPVIRTHTARLIHTSDLDSETRCAARELLIEAFEGDFTEEDWEHCLGGMHALIWYHGILIAHAAVVQRRLLYQDRVLRTGYVEGVAVDSDWRGNGLGTAIMDAAEQVLRGAYELGALSAGDDVAPFYRARGWVPWLGSTPVMTADGIVPATDEGVHVLPMSSGVDPSGSLTCDWRAGDGW	GTGTCCAATATGCCAACCGTCCCCGTCATCCGCACGCACACCGCGCGGCTCATTCACACTTCCGACCTGGACAGTGAAACACGCTGTGCCGCACGTGAATTACTCATTGAGGCATTCGAAGGTGACTTTACCGAGGAGGACTGGGAACACTGTCTGGGCGGGATGCACGCGCTCATCTGGTACCACGGCATACTCATCGCCCACGCCGCTGTGGTGCAGCGCCGACTGCTGTACCAGGACCGCGTCCTGCGCACCGGGTATGTGGAAGGCGTTGCGGTGGATAGCGACTGGCGTGGAAACGGACTTGGTACCGCGATCATGGACGCGGCCGAGCAGGTGCTGCGGGGTGCTTACGAACTGGGGGCGTTGAGTGCCGGCGACGACGTCGCGCCGTTCTAC…
163	A2	Mycobacteroides immunogenum	GCA_001655155.1	LQYE01000001.1	AAC(2')-Ib	62.778	2.10e-75	VSTMPTVPVIRTHTARLIHTADLDSETRCAARELLVEAFEGDFTEEDWEHCLGGMHALIWYHGVLIAHAAVVQRRLLHQGRALRTGYVEGVAVDSDWRGNGLGAAIMDAVEQVLRGAYELGALSAGDDVAPFYRSRGWAPWLGATPVLTSDGIVPATDEGVHVLPMSSGVDLSGSLTCDWRGGDGW	GTGTCCACTATGCCAACCGTCCCCGTTATCCGGACCCACACCGCGCGACTGATTCACACTGCCGACCTGGACAGCGAAACACGCTGCGCGGCACGCGAATTACTCGTCGAGGCATTCGAGGGTGACTTCACCGAGGAGGACTGGGAACACTGCCTGGGTGGGATGCACGCGCTCATCTGGTATCACGGCGTGCTCATCGCTCATGCCGCGGTGGTTCAGCGGCGACTGCTGCACCAGGGCCGCGCATTACGCACCGGATATGTGGAAGGTGTTGCAGTAGATAGCGATTGGCGCGGGAACGGACTGGGCGCCGCGATCATGGATGCGGTCGAGCAAGTGCTGCGTGGCGCCTACGAGCTGGGTGCGTTGAGCGCCGGTGACGACGTCGCGCCGTTCTAT…
164	A2	Mycobacteroides abscessus	GCA_000069185.1	CU458896.1	AAC(2')-Ib	62.222	2.31e-76	VSNMPTVPVIRTHTARLIHTADLDSETRCAARELLIEAFEGDFTEEDWEHCLGGMHALIWYHGILIAHAAVVQRRLLYQDRVLRTGYVEGVAVDSDWRGNGLGTAIMDAAEQVLRGAYELGALSAGDDVAPFYRARGWVPWLGSTPVMTADGIVPATDEGVHVLPMSSGVDPSGSLTCDWRAGDGW	GTGTCCAATATGCCAACCGTCCCCGTCATCCGCACGCACACCGCGCGGCTCATTCACACTGCCGACCTGGACAGTGAAACACGCTGTGCCGCACGTGAATTACTCATTGAGGCATTCGAAGGCGACTTTACCGAGGAGGACTGGGAACACTGTCTGGGCGGGATGCACGCGCTCATCTGGTACCACGGCATACTCATCGCCCACGCCGCTGTGGTGCAGCGCCGACTGCTGTACCAGGACCGCGTCCTGCGCACCGGGTATGTGGAAGGCGTTGCGGTGGATAGCGACTGGCGTGGAAACGGACTTGGTACCGCGATCATGGACGCGGCCGAGCAGGTGCTGCGGGGTGCCTACGAACTGGGGGCGTTGAGTGCCGGCGACGACGTCGCGCCGTTCTAC…
165	A2	Mycobacteroides abscessus	GCA_000257225.2	AJGF01000003.1	AAC(2')-Ib	62.222	2.31e-76	VSNMPTVPVIRTHTARLIHTADLDSETRCAARELLIEAFEGDFTEEDWEHCLGGMHALIWYHGILIAHAAVVQRRLLYQDRVLRTGYVEGVAVDSDWRGNGLGTAIMDAAEQVLRGAYELGALSAGDDVAPFYRARGWVPWLGSTPVMTADGIVPATDEGVHVLPMSSGVDPSGSLTCDWRAGDGW	GTGTCCAATATGCCAACCGTCCCCGTCATCCGCACGCACACCGCGCGGCTCATTCACACTGCCGACCTGGACAGTGAAACACGCTGTGCCGCACGTGAATTACTCATTGAGGCATTCGAAGGCGACTTTACCGAGGAGGACTGGGAACACTGTCTGGGCGGGATGCACGCGCTCATCTGGTACCACGGCATACTCATCGCCCACGCCGCTGTGGTGCAGCGCCGACTGCTGTACCAGGACCGCGTCCTGCGCACCGGGTATGTGGAAGGCGTTGCGGTGGATAGCGACTGGCGTGGAAACGGACTTGGTACCGCGATCATGGACGCGGCCGAGCAGGTGCTGCGGGGTGCCTACGAACTGGGGGCGTTGAGTGCCGGCGACGACGTCGCGCCGTTCTAC…
166	A2	Mycobacteroides abscessus	GCA_000257245.2	AJGG01000032.1	AAC(2')-Ib	62.222	2.31e-76	VSNMPTVPVIRTHTARLIHTADLDSETRCAARELLIEAFEGDFTEEDWEHCLGGMHALIWYHGILIAHAAVVQRRLLYQDRVLRTGYVEGVAVDSDWRGNGLGTAIMDAAEQVLRGAYELGALSAGDDVAPFYRARGWVPWLGSTPVMTADGIVPATDEGVHVLPMSSGVDPSGSLTCDWRAGDGW	GTGTCCAATATGCCAACCGTCCCCGTCATCCGCACGCACACCGCGCGGCTCATTCACACTGCCGACCTGGACAGTGAAACACGCTGTGCCGCACGTGAATTACTCATTGAGGCATTCGAAGGCGACTTTACCGAGGAGGACTGGGAACACTGTCTGGGCGGGATGCACGCGCTCATCTGGTACCACGGCATACTCATCGCCCACGCCGCTGTGGTGCAGCGCCGACTGCTGTACCAGGACCGCGTCCTGCGCACCGGGTATGTGGAAGGCGTTGCGGTGGATAGCGACTGGCGTGGAAACGGACTTGGTACCGCGATTATGGACGCGGCCGAGCAGGTGCTGCGGGGTGCCTACGAACTGGGGGCGTTGAGTGCCGGCGACGACGTCGCGCCGTTCTAC…
167	A2	Mycobacteroides abscessus	GCA_000270565.1	AKVB01000011.1	AAC(2')-Ib	62.222	2.31e-76	VSNMPTVPVIRTHTARLIHTADLDSETRCAARELLIEAFEGDFTEEDWEHCLGGMHALIWYHGILIAHAAVVQRRLLYQDRVLRTGYVEGVAVDSDWRGNGLGTAIMDAAEQVLRGAYELGALSAGDDVAPFYRARGWVPWLGSTPVMTADGIVPATDEGVHVLPMSSGVDPSGSLTCDWRAGDGW	GTGTCCAATATGCCAACCGTCCCCGTCATCCGCACGCACACCGCGCGGCTCATTCACACTGCCGACCTGGACAGTGAAACACGCTGTGCCGCACGTGAATTACTCATTGAGGCATTCGAAGGCGACTTTACCGAGGAGGACTGGGAACACTGTCTGGGCGGGATGCACGCGCTCATCTGGTACCACGGCATACTCATCGCCCACGCCGCTGTGGTGCAGCGCCGACTGCTGTACCAGGACCGCGTCCTGCGCACCGGGTATGTGGAAGGCGTTGCGGTGGATAGCGACTGGCGTGGAAACGGACTTGGTACCGCGATCATGGACGCGGCCGAGCAGGTGCTGCGGGGTGCCTACGAACTGGGGGCGTTGAGTGCCGGCGACGACGTCGCGCCGTTCTAC…
168	A2	Mycobacteroides abscessus	GCA_000270585.1	AKUZ01000017.1	AAC(2')-Ib	62.222	2.31e-76	VSNMPTVPVIRTHTARLIHTADLDSETRCAARELLIEAFEGDFTEEDWEHCLGGMHALIWYHGILIAHAAVVQRRLLYQDRVLRTGYVEGVAVDSDWRGNGLGTAIMDAAEQVLRGAYELGALSAGDDVAPFYRARGWVPWLGSTPVMTADGIVPATDEGVHVLPMSSGVDPSGSLTCDWRAGDGW	GTGTCCAATATGCCAACCGTCCCCGTCATCCGCACGCACACCGCGCGGCTCATTCACACTGCCGACCTGGACAGTGAAACACGCTGTGCCGCACGTGAATTACTCATTGAGGCATTCGAAGGCGACTTTACCGAGGAGGACTGGGAACACTGTCTGGGCGGGATGCACGCGCTCATCTGGTACCACGGCATACTCATCGCCCACGCCGCTGTGGTGCAGCGCCGACTGCTGTACCAGGACCGCGTCCTGCGCACCGGGTATGTGGAAGGCGTTGCGGTGGATAGCGACTGGCGTGGAAACGGACTTGGTACCGCGATCATGGACGCGGCCGAGCAGGTGCTGCGGGGTGCCTACGAACTGGGGGCGTTGAGTGCCGGCGACGACGTCGCGCCGTTCTAC…
169	A2	Mycobacteroides abscessus	GCA_000270605.1	AKUS01000008.1	AAC(2')-Ib	62.222	2.31e-76	VSNMPTVPVIRTHTARLIHTADLDSETRCAARELLIEAFEGDFTEEDWEHCLGGMHALIWYHGILIAHAAVVQRRLLYQDRVLRTGYVEGVAVDSDWRGNGLGTAIMDAAEQVLRGAYELGALSAGDDVAPFYRARGWVPWLGSTPVMTADGIVPATDEGVHVLPMSSGVDPSGSLTCDWRAGDGW	GTGTCCAATATGCCAACCGTCCCCGTCATCCGCACGCACACCGCGCGGCTCATTCACACTGCCGACCTGGACAGTGAAACACGCTGTGCCGCACGTGAATTACTCATTGAGGCATTCGAAGGCGACTTTACCGAGGAGGACTGGGAACACTGTCTGGGCGGGATGCACGCGCTCATCTGGTACCACGGCATACTCATCGCCCACGCCGCTGTGGTGCAGCGCCGACTGCTGTACCAGGACCGCGTCCTGCGCACCGGGTATGTGGAAGGCGTTGCGGTGGATAGCGACTGGCGTGGAAACGGACTTGGTACCGCGATCATGGACGCGGCCGAGCAGGTGCTGCGGGGTGCCTACGAACTGGGGGCGTTGAGTGCCGGCGACGACGTCGCGCCGTTCTAC…
170	A2	Mycobacteroides abscessus	GCA_000270645.1	AKUR01000012.1	AAC(2')-Ib	62.222	2.31e-76	VSNMPTVPVIRTHTARLIHTADLDSETRCAARELLIEAFEGDFTEEDWEHCLGGMHALIWYHGILIAHAAVVQRRLLYQDRVLRTGYVEGVAVDSDWRGNGLGTAIMDAAEQVLRGAYELGALSAGDDVAPFYRARGWVPWLGSTPVMTADGIVPATDEGVHVLPMSSGVDPSGSLTCDWRAGDGW	GTGTCCAATATGCCAACCGTCCCCGTCATCCGCACGCACACCGCGCGGCTCATTCACACTGCCGACCTGGACAGTGAAACACGCTGTGCCGCACGTGAATTACTCATTGAGGCATTCGAAGGCGACTTTACCGAGGAGGACTGGGAACACTGTCTGGGCGGGATGCACGCGCTCATCTGGTACCACGGCATACTCATCGCCCACGCCGCTGTGGTGCAGCGCCGACTGCTGTACCAGGACCGCGTCCTGCGCACCGGGTATGTGGAAGGCGTTGCGGTGGATAGCGACTGGCGTGGAAACGGACTTGGTACCGCGATCATGGACGCGGCCGAGCAGGTGCTGCGGGGTGCCTACGAACTGGGGGCGTTGAGTGCCGGCGACGACGTCGCGCCGTTCTAC…
171	A2	Mycobacteroides abscessus	GCA_000270705.1	AKVA01000011.1	AAC(2')-Ib	62.222	2.31e-76	VSNMPTVPVIRTHTARLIHTADLDSETRCAARELLIEAFEGDFTEEDWEHCLGGMHALIWYHGILIAHAAVVQRRLLYQDRVLRTGYVEGVAVDSDWRGNGLGTAIMDAAEQVLRGAYELGALSAGDDVAPFYRARGWVPWLGSTPVMTADGIVPATDEGVHVLPMSSGVDPSGSLTCDWRAGDGW	GTGTCCAATATGCCAACCGTCCCCGTCATCCGCACGCACACCGCGCGGCTCATTCACACTGCCGACCTGGACAGTGAAACACGCTGTGCCGCACGTGAATTACTCATTGAGGCATTCGAAGGCGACTTTACCGAGGAGGACTGGGAACACTGTCTGGGCGGGATGCACGCGCTCATCTGGTACCACGGCATACTCATCGCCCACGCCGCTGTGGTGCAGCGCCGACTGCTGTACCAGGACCGCGTCCTGCGCACCGGGTATGTGGAAGGCGTTGCGGTGGATAGCGACTGGCGTGGAAACGGACTTGGTACCGCGATCATGGACGCGGCCGAGCAGGTGCTGCGGGGTGCCTACGAACTGGGGGCGTTGAGTGCCGGCGACGACGTCGCGCCGTTCTAC…
172	A2	Mycobacteroides abscessus	GCA_000270725.1	AKVC01000010.1	AAC(2')-Ib	62.222	2.31e-76	VSNMPTVPVIRTHTARLIHTADLDSETRCAARELLIEAFEGDFTEEDWEHCLGGMHALIWYHGILIAHAAVVQRRLLYQDRVLRTGYVEGVAVDSDWRGNGLGTAIMDAAEQVLRGAYELGALSAGDDVAPFYRARGWVPWLGSTPVMTADGIVPATDEGVHVLPMSSGVDPSGSLTCDWRAGDGW	GTGTCCAATATGCCAACCGTCCCCGTCATCCGCACGCACACCGCGCGGCTCATTCACACTGCCGACCTGGACAGTGAAACACGCTGTGCCGCACGTGAATTACTCATTGAGGCATTCGAAGGCGACTTTACCGAGGAGGACTGGGAACACTGTCTGGGCGGGATGCACGCGCTCATCTGGTACCACGGCATACTCATCGCCCACGCCGCTGTGGTGCAGCGCCGACTGCTGTACCAGGACCGCGTCCTGCGCACCGGGTATGTGGAAGGCGTTGCGGTGGATAGCGACTGGCGTGGAAACGGACTTGGTACCGCGATCATGGACGCGGCCGAGCAGGTGCTGCGGGGTGCCTACGAACTGGGGGCGTTGAGTGCCGGCGACGACGTCGCGCCGTTCTAC…
173	A2	Mycobacteroides abscessus	GCA_000270825.1	AKUX01000012.1	AAC(2')-Ib	62.222	2.31e-76	VSNMPTVPVIRTHTARLIHTADLDSETRCAARELLIEAFEGDFTEEDWEHCLGGMHALIWYHGILIAHAAVVQRRLLYQDRVLRTGYVEGVAVDSDWRGNGLGTAIMDAAEQVLRGAYELGALSAGDDVAPFYRARGWVPWLGSTPVMTADGIVPATDEGVHVLPMSSGVDPSGSLTCDWRAGDGW	GTGTCCAATATGCCAACCGTCCCCGTCATCCGCACGCACACCGCGCGGCTCATTCACACTGCCGACCTGGACAGTGAAACACGCTGTGCCGCACGTGAATTACTCATTGAGGCATTCGAAGGCGACTTTACCGAGGAGGACTGGGAACACTGTCTGGGCGGGATGCACGCGCTCATCTGGTACCACGGCATACTCATCGCCCACGCCGCTGTGGTGCAGCGCCGACTGCTGTACCAGGACCGCGTCCTGCGCACCGGGTATGTGGAAGGCGTTGCGGTGGATAGCGACTGGCGTGGAAACGGACTTGGTACCGCGATCATGGACGCGGCCGAGCAGGTGCTGCGGGGTGCCTACGAACTGGGGGCGTTGAGTGCCGGCGACGACGTCGCGCCGTTCTAC…
174	A2	Mycobacteroides abscessus	GCA_000270845.1	AKUY01000032.1	AAC(2')-Ib	62.222	2.31e-76	VSNMPTVPVIRTHTARLIHTADLDSETRCAARELLIEAFEGDFTEEDWEHCLGGMHALIWYHGILIAHAAVVQRRLLYQDRVLRTGYVEGVAVDSDWRGNGLGTAIMDAAEQVLRGAYELGALSAGDDVAPFYRARGWVPWLGSTPVMTADGIVPATDEGVHVLPMSSGVDPSGSLTCDWRAGDGW	GTGTCCAATATGCCAACCGTCCCCGTCATCCGCACGCACACCGCGCGGCTCATTCACACTGCCGACCTGGACAGTGAAACACGCTGTGCCGCACGTGAATTACTCATTGAGGCATTCGAAGGCGACTTTACCGAGGAGGACTGGGAACACTGTCTGGGCGGGATGCACGCGCTCATCTGGTACCACGGCATACTCATCGCCCACGCCGCTGTGGTGCAGCGCCGACTGCTGTACCAGGACCGCGTCCTGCGCACCGGGTATGTGGAAGGCGTTGCGGTGGATAGCGACTGGCGTGGAAACGGACTTGGTACCGCGATCATGGACGCGGCCGAGCAGGTGCTGCGGGGTGCCTACGAACTGGGGGCGTTGAGTGCCGGCGACGACGTCGCGCCGTTCTAC…
175	A2	Mycobacteroides abscessus	GCA_000270865.1	AKUF01000008.1	AAC(2')-Ib	62.222	2.31e-76	VSNMPTVPVIRTHTARLIHTADLDSETRCAARELLIEAFEGDFTEEDWEHCLGGMHALIWYHGILIAHAAVVQRRLLYQDRVLRTGYVEGVAVDSDWRGNGLGTAIMDAAEQVLRGAYELGALSAGDDVAPFYRARGWVPWLGSTPVMTADGIVPATDEGVHVLPMSSGVDPSGSLTCDWRAGDGW	GTGTCCAATATGCCAACCGTCCCCGTCATCCGCACGCACACCGCGCGGCTCATTCACACTGCCGACCTGGACAGTGAAACACGCTGTGCCGCACGTGAATTACTCATTGAGGCATTCGAAGGCGACTTTACCGAGGAGGACTGGGAACACTGTCTGGGCGGGATGCACGCGCTCATCTGGTACCACGGCATACTCATCGCCCACGCCGCTGTGGTGCAGCGCCGACTGCTGTACCAGGACCGCGTCCTGCGCACCGGGTATGTGGAAGGCGTTGCGGTGGATAGCGACTGGCGTGGAAACGGACTTGGTACCGCGATCATGGACGCGGCCGAGCAGGTGCTGCGGGGTGCCTACGAACTGGGGGCGTTGAGTGCCGGCGACGACGTCGCGCCGTTCTAC…
176	A2	Mycobacteroides abscessus	GCA_000270985.1	AKUE01000005.1	AAC(2')-Ib	62.222	2.31e-76	VSNMPTVPVIRTHTARLIHTADLDSETRCAARELLIEAFEGDFTEEDWEHCLGGMHALIWYHGILIAHAAVVQRRLLYQDRVLRTGYVEGVAVDSDWRGNGLGTAIMDAAEQVLRGAYELGALSAGDDVAPFYRARGWVPWLGSTPVMTADGIVPATDEGVHVLPMSSGVDPSGSLTCDWRAGDGW	GTGTCCAATATGCCAACCGTCCCCGTCATCCGCACGCACACCGCGCGGCTCATTCACACTGCCGACCTGGACAGTGAAACACGCTGTGCCGCACGTGAATTACTCATTGAGGCATTCGAAGGCGACTTTACCGAGGAGGACTGGGAACACTGTCTGGGCGGGATGCACGCGCTCATCTGGTACCACGGCATACTCATCGCCCACGCCGCTGTGGTGCAGCGCCGACTGCTGTACCAGGACCGCGTCCTGCGCACCGGGTATGTGGAAGGCGTTGCGGTGGATAGCGACTGGCGTGGAAACGGACTTGGTACCGCGATCATGGACGCGGCCGAGCAGGTGCTGCGGGGTGCCTACGAACTGGGGGCGTTGAGTGCCGGCGACGACGTCGCGCCGTTCTAC…
177	A2	Mycobacteroides abscessus	GCA_000271105.1	AKUP01000020.1	AAC(2')-Ib	62.222	2.31e-76	VSNMPTVPVIRTHTARLIHTADLDSETRCAARELLIEAFEGDFTEEDWEHCLGGMHALIWYHGILIAHAAVVQRRLLYQDRVLRTGYVEGVAVDSDWRGNGLGTAIMDAAEQVLRGAYELGALSAGDDVAPFYRARGWVPWLGSTPVMTADGIVPATDEGVHVLPMSSGVDPSGSLTCDWRAGDGW	GTGTCCAATATGCCAACCGTCCCCGTCATCCGCACGCACACCGCGCGGCTCATTCACACTGCCGACCTGGACAGTGAAACACGCTGTGCCGCACGTGAATTACTCATTGAGGCATTCGAAGGCGACTTTACCGAGGAGGACTGGGAACACTGTCTGGGCGGGATGCACGCGCTCATCTGGTACCACGGCATACTCATCGCCCACGCCGCTGTGGTGCAGCGCCGACTGCTGTACCAGGACCGCGTCCTGCGCACCGGGTATGTGGAAGGCGTTGCGGTGGATAGCGACTGGCGTGGAAACGGACTTGGTACCGCGATCATGGACGCGGCCGAGCAGGTGCTGCGGGGTGCCTACGAACTGGGGGCGTTGAGTGCCGGCGACGACGTCGCGCCGTTCTAC…
178	A2	Mycobacteroides abscessus	GCA_000271145.1	AKUH01000016.1	AAC(2')-Ib	62.222	2.31e-76	VSNMPTVPVIRTHTARLIHTADLDSETRCAARELLIEAFEGDFTEEDWEHCLGGMHALIWYHGILIAHAAVVQRRLLYQDRVLRTGYVEGVAVDSDWRGNGLGTAIMDAAEQVLRGAYELGALSAGDDVAPFYRARGWVPWLGSTPVMTADGIVPATDEGVHVLPMSSGVDPSGSLTCDWRAGDGW	GTGTCCAATATGCCAACCGTCCCCGTCATCCGCACGCACACCGCGCGGCTCATTCACACTGCCGACCTGGACAGTGAAACACGCTGTGCCGCACGTGAATTACTCATTGAGGCATTCGAAGGCGACTTTACCGAGGAGGACTGGGAACACTGTCTGGGCGGGATGCACGCGCTCATCTGGTACCACGGCATACTCATCGCCCACGCCGCTGTGGTGCAGCGCCGACTGCTGTACCAGGACCGCGTCCTGCGCACCGGGTATGTGGAAGGCGTTGCGGTGGATAGCGACTGGCGTGGAAACGGACTTGGTACCGCGATCATGGACGCGGCCGAGCAGGTGCTGCGGGGTGCCTACGAACTGGGGGCGTTGAGTGCCGGCGACGACGTCGCGCCGTTCTAC…
179	A2	Mycobacteroides abscessus	GCA_000271185.1	AKUG01000006.1	AAC(2')-Ib	62.222	2.31e-76	VSNMPTVPVIRTHTARLIHTADLDSETRCAARELLIEAFEGDFTEEDWEHCLGGMHALIWYHGILIAHAAVVQRRLLYQDRVLRTGYVEGVAVDSDWRGNGLGTAIMDAAEQVLRGAYELGALSAGDDVAPFYRARGWVPWLGSTPVMTADGIVPATDEGVHVLPMSSGVDPSGSLTCDWRAGDGW	GTGTCCAATATGCCAACCGTCCCCGTCATCCGCACGCACACCGCGCGGCTCATTCACACTGCCGACCTGGACAGTGAAACACGCTGTGCCGCACGTGAATTACTCATTGAGGCATTCGAAGGCGACTTTACCGAGGAGGACTGGGAACACTGTCTGGGCGGGATGCACGCGCTCATCTGGTACCACGGCATACTCATCGCCCACGCCGCTGTGGTGCAGCGCCGACTGCTGTACCAGGACCGCGTCCTGCGCACCGGGTATGTGGAAGGCGTTGCGGTGGATAGCGACTGGCGTGGAAACGGACTTGGTACCGCGATCATGGACGCGGCCGAGCAGGTGCTGCGGGGTGCCTACGAACTGGGGGCGTTGAGTGCCGGCGACGACGTCGCGCCGTTCTAC…
180	A2	Mycobacteroides abscessus	GCA_000280595.1	AKVR01000009.1	AAC(2')-Ib	62.222	2.31e-76	VSNMPTVPVIRTHTARLIHTADLDSETRCAARELLIEAFEGDFTEEDWEHCLGGMHALIWYHGILIAHAAVVQRRLLYQDRVLRTGYVEGVAVDSDWRGNGLGTAIMDAAEQVLRGAYELGALSAGDDVAPFYRARGWVPWLGSTPVMTADGIVPATDEGVHVLPMSSGVDPSGSLTCDWRAGDGW	GTGTCCAATATGCCAACCGTCCCCGTCATCCGCACGCACACCGCGCGGCTCATTCACACTGCCGACCTGGACAGTGAAACACGCTGTGCCGCACGTGAATTACTCATTGAGGCATTCGAAGGTGACTTTACCGAGGAGGACTGGGAACACTGTCTGGGCGGGATGCACGCGCTCATCTGGTACCACGGCATACTCATCGCCCACGCCGCTGTGGTGCAGCGCCGACTGCTGTACCAGGACCGCGTCCTGCGCACCGGGTATGTGGAAGGCGTTGCGGTGGATAGCGACTGGCGTGGAAACGGACTTGGTACCGCGATCATGGACGCGGCCGAGCAGGTGCTGCGGGGTGCTTACGAACTGGGGGCGTTGAGTGCCGGCGACGACGTCGCGCCGTTCTAC…
181	A2	Mycobacteroides abscessus	GCA_000280615.1	AKVT01000018.1	AAC(2')-Ib	62.222	2.31e-76	VSNMPTVPVIRTHTARLIHTADLDSETRCAARELLIEAFEGDFTEEDWEHCLGGMHALIWYHGILIAHAAVVQRRLLYQDRVLRTGYVEGVAVDSDWRGNGLGTAIMDAAEQVLRGAYELGALSAGDDVAPFYRARGWVPWLGSTPVMTADGIVPATDEGVHVLPMSSGVDPSGSLTCDWRAGDGW	GTGTCCAATATGCCAACCGTCCCCGTCATCCGCACGCACACCGCGCGGCTCATTCACACTGCCGACCTGGACAGTGAAACACGCTGTGCCGCACGTGAATTACTCATTGAGGCATTCGAAGGCGACTTTACCGAGGAGGACTGGGAACACTGTCTGGGCGGGATGCACGCGCTCATCTGGTACCACGGCATACTCATCGCCCACGCCGCTGTGGTGCAGCGCCGACTGCTGTACCAGGACCGCGTCCTGCGCACCGGGTATGTGGAAGGCGTTGCGGTGGATAGCGACTGGCGTGGAAACGGACTTGGTACCGCGATTATGGACGCGGCCGAGCAGGTGCTGCGGGGTGCCTACGAACTGGGGGCGTTGAGTGCCGGCGACGACGTCGCGCCGTTCTAC…
182	A2	Mycobacteroides abscessus	GCA_000332605.1	KB290571.1	AAC(2')-Ib	62.222	2.31e-76	VSNMPTVPVIRTHTARLIHTADLDSETRCAARELLIEAFEGDFTEEDWEHCLGGMHALIWYHGILIAHAAVVQRRLLYQDRVLRTGYVEGVAVDSDWRGNGLGTAIMDAAEQVLRGAYELGALSAGDDVAPFYRARGWVPWLGSTPVMTADGIVPATDEGVHVLPMSSGVDPSGSLTCDWRAGDGW	GTGTCCAATATGCCAACCGTCCCCGTCATCCGCACGCACACCGCGCGGCTCATTCACACTGCCGACCTGGACAGTGAAACACGCTGTGCCGCACGTGAATTACTCATTGAGGCATTCGAAGGCGACTTTACCGAGGAGGACTGGGAACACTGTCTGGGCGGGATGCACGCGCTCATCTGGTACCACGGCATACTCATCGCCCACGCCGCTGTGGTGCAGCGCCGACTGCTGTACCAGGACCGCGTCCTGCGCACCGGGTATGTGGAAGGCGTTGCGGTGGATAGCGACTGGCGTGGAAACGGACTTGGTACCGCGATTATGGACGCGGCCGAGCAGGTGCTGCGGGGTGCCTACGAACTGGGGGCGTTGAGTGCCGGCGACGACGTCGCGCCGTTCTAC…
183	A2	Mycobacteroides abscessus	GCA_000333695.1	HE817967.1	AAC(2')-Ib	62.222	2.31e-76	VSNMPTVPVIRTHTARLIHTADLDSETRCAARELLIEAFEGDFTEEDWEHCLGGMHALIWYHGILIAHAAVVQRRLLYQDRVLRTGYVEGVAVDSDWRGNGLGTAIMDAAEQVLRGAYELGALSAGDDVAPFYRARGWVPWLGSTPVMTADGIVPATDEGVHVLPMSSGVDPSGSLTCDWRAGDGW	GTGTCCAATATGCCAACCGTCCCCGTCATCCGCACGCACACCGCGCGGCTCATTCACACTGCCGACCTGGACAGTGAAACACGCTGTGCCGCACGTGAATTACTCATTGAGGCATTCGAAGGCGACTTTACCGAGGAGGACTGGGAACACTGTCTGGGCGGGATGCACGCGCTCATCTGGTACCACGGCATACTCATCGCCCACGCCGCTGTGGTGCAGCGCCGACTGCTGTACCAGGACCGCGTCCTGCGCACCGGGTATGTGGAAGGCGTTGCGGTGGATAGCGACTGGCGTGGAAACGGACTTGGTACCGCGATTATGGACGCGGCCGAGCAGGTGCTGCGGGGTGCCTACGAACTGGGGGCGTTGAGTGCCGGCGACGACGTCGCGCCGTTCTAC…
184	A2	Mycobacteroides abscessus	GCA_000443145.1	AUMY01000009.1	AAC(2')-Ib	62.222	2.31e-76	VSNMPTVPVIRTHTARLIHTADLDSETRCAARELLIEAFEGDFTEEDWEHCLGGMHALIWYHGILIAHAAVVQRRLLYQDRVLRTGYVEGVAVDSDWRGNGLGTAIMDAAEQVLRGAYELGALSAGDDVAPFYRARGWVPWLGSTPVMTADGIVPATDEGVHVLPMSSGVDPSGSLTCDWRAGDGW	GTGTCCAATATGCCAACCGTCCCCGTCATCCGCACGCACACCGCGCGGCTCATTCACACTGCCGACCTGGACAGTGAAACACGCTGTGCCGCACGTGAATTACTCATTGAGGCATTCGAAGGCGACTTTACCGAGGAGGACTGGGAACACTGTCTGGGCGGGATGCACGCGCTCATCTGGTACCACGGCATACTCATCGCCCACGCCGCTGTGGTGCAGCGCCGACTGCTGTACCAGGACCGCGTCCTGCGCACCGGGTATGTGGAAGGCGTTGCGGTGGATAGCGACTGGCGTGGAAACGGACTTGGTACCGCGATCATGGACGCGGCCGAGCAGGTGCTGCGGGGTGCCTACGAACTGGGGGCGTTGAGTGCCGGCGACGACGTCGCGCCGTTCTAC…
185	A2	Mycobacteroides abscessus	GCA_000523575.1	JAOX01000001.1	AAC(2')-Ib	62.222	2.31e-76	VSNMPTVPVIRTHTARLIHTADLDSETRCAARELLIEAFEGDFTEEDWEHCLGGMHALIWYHGILIAHAAVVQRRLLYQDRVLRTGYVEGVAVDSDWRGNGLGTAIMDAAEQVLRGAYELGALSAGDDVAPFYRARGWVPWLGSTPVMTADGIVPATDEGVHVLPMSSGVDPSGSLTCDWRAGDGW	GTGTCCAATATGCCAACCGTCCCCGTCATCCGCACGCACACCGCGCGGCTCATTCACACTGCCGACCTGGACAGTGAAACACGCTGTGCCGCACGTGAATTACTCATTGAGGCATTCGAAGGTGACTTTACCGAGGAGGACTGGGAACACTGTCTGGGCGGGATGCACGCGCTCATCTGGTACCACGGCATACTCATCGCCCACGCCGCTGTGGTGCAGCGCCGACTGCTGTACCAGGACCGCGTCCTGCGCACCGGGTATGTGGAAGGCGTTGCGGTGGATAGCGACTGGCGTGGAAACGGACTTGGTACCGCGATCATGGACGCGGCCGAGCAGGTGCTGCGGGGTGCTTACGAACTGGGGGCGTTGAGTGCCGGCGACGACGTCGCGCCGTTCTAC…
186	A2	Mycobacteroides abscessus	GCA_000523775.1	JAOY01000001.1	AAC(2')-Ib	62.222	2.31e-76	VSNMPTVPVIRTHTARLIHTADLDSETRCAARELLIEAFEGDFTEEDWEHCLGGMHALIWYHGILIAHAAVVQRRLLYQDRVLRTGYVEGVAVDSDWRGNGLGTAIMDAAEQVLRGAYELGALSAGDDVAPFYRARGWVPWLGSTPVMTADGIVPATDEGVHVLPMSSGVDPSGSLTCDWRAGDGW	GTGTCCAATATGCCAACCGTCCCCGTCATCCGCACGCACACCGCGCGGCTCATTCACACTGCCGACCTGGACAGTGAAACACGCTGTGCCGCACGTGAATTACTCATTGAGGCATTCGAAGGTGACTTTACCGAGGAGGACTGGGAACACTGTCTGGGCGGGATGCACGCGCTCATCTGGTACCACGGCATACTCATCGCCCACGCCGCTGTGGTGCAGCGCCGACTGCTGTACCAGGACCGCGTCCTGCGCACCGGGTATGTGGAAGGCGTTGCGGTGGATAGCGACTGGCGTGGAAACGGACTTGGTACCGCGATCATGGACGCGGCCGAGCAGGTGCTGCGGGGTGCTTACGAACTGGGGGCGTTGAGTGCCGGCGACGACGTCGCGCCGTTCTAC…
187	A2	Mycobacteroides abscessus	GCA_000523835.1	JAOF01000001.1	AAC(2')-Ib	62.222	2.31e-76	VSNMPTVPVIRTHTARLIHTADLDSETRCAARELLIEAFEGDFTEEDWEHCLGGMHALIWYHGILIAHAAVVQRRLLYQDRVLRTGYVEGVAVDSDWRGNGLGTAIMDAAEQVLRGAYELGALSAGDDVAPFYRARGWVPWLGSTPVMTADGIVPATDEGVHVLPMSSGVDPSGSLTCDWRAGDGW	GTGTCCAATATGCCAACCGTCCCCGTCATCCGCACGCACACCGCGCGGCTCATTCACACTGCCGACCTGGACAGTGAAACACGCTGTGCCGCACGTGAATTACTCATTGAGGCATTCGAAGGCGACTTTACCGAGGAGGACTGGGAACACTGTCTGGGCGGGATGCACGCGCTCATCTGGTACCACGGCATACTCATCGCCCACGCCGCTGTGGTGCAGCGCCGACTGCTGTACCAGGACCGCGTCCTGCGCACCGGGTATGTGGAAGGCGTTGCGGTGGATAGCGACTGGCGTGGAAACGGACTTGGTACCGCGATTATGGACGCGGCCGAGCAGGTGCTGCGGGGTGCCTACGAACTGGGGGCGTTGAGTGCCGGCGACGACGTCGCGCCGTTCTAC…
188	A2	Mycobacteroides abscessus	GCA_000523855.1	JAOH01000002.1	AAC(2')-Ib	62.222	2.31e-76	VSNMPTVPVIRTHTARLIHTADLDSETRCAARELLIEAFEGDFTEEDWEHCLGGMHALIWYHGILIAHAAVVQRRLLYQDRVLRTGYVEGVAVDSDWRGNGLGTAIMDAAEQVLRGAYELGALSAGDDVAPFYRARGWVPWLGSTPVMTADGIVPATDEGVHVLPMSSGVDPSGSLTCDWRAGDGW	GTGTCCAATATGCCAACCGTCCCCGTCATCCGCACGCACACCGCGCGGCTCATTCACACTGCCGACCTGGACAGTGAAACACGCTGTGCCGCACGTGAATTACTCATTGAGGCATTCGAAGGCGACTTTACCGAGGAGGACTGGGAACACTGTCTGGGCGGGATGCACGCGCTCATCTGGTACCACGGCATACTCATCGCCCACGCCGCTGTGGTGCAGCGCCGACTGCTGTACCAGGACCGCGTCCTGCGCACCGGGTATGTGGAAGGCGTTGCGGTGGATAGCGACTGGCGTGGAAACGGACTTGGTACCGCGATCATGGACGCGGCCGAGCAGGTGCTGCGGGGTGCCTACGAACTGGGGGCGTTGAGTGCCGGCGACGACGTCGCGCCGTTCTAC…
189	A2	Mycobacteroides abscessus	GCA_000523895.1	JAOI01000003.1	AAC(2')-Ib	62.222	2.31e-76	VSNMPTVPVIRTHTARLIHTADLDSETRCAARELLIEAFEGDFTEEDWEHCLGGMHALIWYHGILIAHAAVVQRRLLYQDRVLRTGYVEGVAVDSDWRGNGLGTAIMDAAEQVLRGAYELGALSAGDDVAPFYRARGWVPWLGSTPVMTADGIVPATDEGVHVLPMSSGVDPSGSLTCDWRAGDGW	GTGTCCAATATGCCAACCGTCCCCGTCATCCGCACGCACACCGCGCGGCTCATTCACACTGCCGACCTGGACAGTGAAACACGCTGTGCCGCACGTGAATTACTCATTGAGGCATTCGAAGGCGACTTTACCGAGGAGGACTGGGAACACTGTCTGGGCGGGATGCACGCGCTCATCTGGTACCACGGCATACTCATCGCCCACGCCGCTGTGGTGCAGCGCCGACTGCTGTACCAGGACCGCGTCCTGCGCACCGGGTATGTGGAAGGCGTTGCGGTGGATAGCGACTGGCGTGGAAACGGACTTGGTACCGCGATCATGGACGCGGCCGAGCAGGTGCTGCGGGGTGCCTACGAACTGGGGGCGTTGAGTGCCGGCGACGACGTCGCGCCGTTCTAC…
190	A2	Mycobacteroides abscessus	GCA_000523935.1	JAOT01000005.1	AAC(2')-Ib	62.222	2.31e-76	VSNMPTVPVIRTHTARLIHTADLDSETRCAARELLIEAFEGDFTEEDWEHCLGGMHALIWYHGILIAHAAVVQRRLLYQDRVLRTGYVEGVAVDSDWRGNGLGTAIMDAAEQVLRGAYELGALSAGDDVAPFYRARGWVPWLGSTPVMTADGIVPATDEGVHVLPMSSGVDPSGSLTCDWRAGDGW	GTGTCCAATATGCCAACCGTCCCCGTCATCCGCACGCACACCGCGCGGCTCATTCACACTGCCGACCTGGACAGTGAAACACGCTGTGCCGCACGTGAATTACTCATTGAGGCATTCGAAGGCGACTTTACCGAGGAGGACTGGGAACACTGTCTGGGCGGGATGCACGCGCTCATCTGGTACCACGGCATACTCATCGCCCACGCCGCTGTGGTGCAGCGCCGACTGCTGTACCAGGACCGCGTCCTGCGCACCGGGTATGTGGAAGGCGTTGCGGTGGATAGCGACTGGCGTGGAAACGGACTTGGTACCGCGATCATGGACGCGGCCGAGCAGGTGCTGCGGGGTGCCTACGAACTGGGGGCGTTGAGTGCCGGCGACGACGTCGCGCCGTTCTAC…
191	A2	Mycobacteroides abscessus	GCA_000523955.1	JAOU01000003.1	AAC(2')-Ib	62.222	2.31e-76	VSNMPTVPVIRTHTARLIHTADLDSETRCAARELLIEAFEGDFTEEDWEHCLGGMHALIWYHGILIAHAAVVQRRLLYQDRVLRTGYVEGVAVDSDWRGNGLGTAIMDAAEQVLRGAYELGALSAGDDVAPFYRARGWVPWLGSTPVMTADGIVPATDEGVHVLPMSSGVDPSGSLTCDWRAGDGW	GTGTCCAATATGCCAACCGTCCCCGTCATCCGCACGCACACCGCGCGGCTCATTCACACTGCCGACCTGGACAGTGAAACACGCTGTGCCGCACGTGAATTACTCATTGAGGCATTCGAAGGTGACTTTACCGAGGAGGACTGGGAACACTGTCTGGGCGGGATGCACGCGCTCATCTGGTACCACGGCATACTCATCGCCCACGCCGCTGTGGTGCAGCGCCGACTGCTGTACCAGGACCGCGTCCTGCGCACCGGGTATGTGGAAGGCGTTGCGGTGGATAGCGACTGGCGTGGAAACGGACTTGGTACCGCGATCATGGACGCGGCCGAGCAGGTGCTGCGGGGTGCTTACGAACTGGGGGCGTTGAGTGCCGGCGACGACGTCGCGCCGTTCTAC…
192	A2	Mycobacteroides abscessus	GCA_000524075.1	JAOK01000012.1	AAC(2')-Ib	62.222	2.31e-76	VSNMPTVPVIRTHTARLIHTADLDSETRCAARELLIEAFEGDFTEEDWEHCLGGMHALIWYHGILIAHAAVVQRRLLYQDRVLRTGYVEGVAVDSDWRGNGLGTAIMDAAEQVLRGAYELGALSAGDDVAPFYRARGWVPWLGSTPVMTADGIVPATDEGVHVLPMSSGVDPSGSLTCDWRAGDGW	GTGTCCAATATGCCAACCGTCCCCGTCATCCGCACGCACACCGCGCGGCTCATTCACACTGCCGACCTGGACAGTGAAACACGCTGTGCCGCACGTGAATTACTCATTGAGGCATTCGAAGGCGACTTTACCGAGGAGGACTGGGAACACTGTCTGGGCGGGATGCACGCGCTCATCTGGTACCACGGCATACTCATCGCCCACGCCGCTGTGGTGCAGCGCCGACTGCTGTACCAGGACCGCGTCCTGCGCACCGGGTATGTGGAAGGCGTTGCGGTGGATAGCGACTGGCGTGGAAACGGACTTGGTACCGCGATCATGGACGCGGCCGAGCAGGTGCTGCGGGGTGCCTACGAACTGGGGGCGTTGAGTGCCGGCGACGACGTCGCGCCGTTCTAC…
193	A2	Mycobacteroides abscessus	GCA_001050395.1	CP012044.1	AAC(2')-Ib	62.222	2.31e-76	VSNMPTVPVIRTHTARLIHTADLDSETRCAARELLIEAFEGDFTEEDWEHCLGGMHALIWYHGILIAHAAVVQRRLLYQDRVLRTGYVEGVAVDSDWRGNGLGTAIMDAAEQVLRGAYELGALSAGDDVAPFYRARGWVPWLGSTPVMTADGIVPATDEGVHVLPMSSGVDPSGSLTCDWRAGDGW	GTGTCCAATATGCCAACCGTCCCCGTCATCCGCACGCACACCGCGCGGCTCATTCACACTGCCGACCTGGACAGTGAAACACGCTGTGCCGCACGTGAATTACTCATTGAGGCATTCGAAGGCGACTTTACCGAGGAGGACTGGGAACACTGTCTGGGCGGGATGCACGCGCTCATCTGGTACCACGGCATACTCATCGCCCACGCCGCTGTGGTGCAGCGCCGACTGCTGTACCAGGACCGCGTCCTGCGCACCGGGTATGTGGAAGGCGTTGCGGTGGATAGCGACTGGCGTGGAAACGGACTTGGTACCGCGATTATGGACGCGGCCGAGCAGGTGCTGCGGGGTGCCTACGAACTGGGGGCGTTGAGTGCCGGCGACGACGTCGCGCCGTTCTAC…
194	A2	Mycobacteroides abscessus	GCA_001187745.1	LGCJ01000027.1	AAC(2')-Ib	62.222	2.31e-76	VSNMPTVPVIRTHTARLIHTADLDSETRCAARELLIEAFEGDFTEEDWEHCLGGMHALIWYHGILIAHAAVVQRRLLYQDRVLRTGYVEGVAVDSDWRGNGLGTAIMDAAEQVLRGAYELGALSAGDDVAPFYRARGWVPWLGSTPVMTADGIVPATDEGVHVLPMSSGVDPSGSLTCDWRAGDGW	GTGTCCAATATGCCAACCGTCCCCGTCATCCGCACGCACACCGCGCGGCTCATTCACACTGCCGACCTGGACAGTGAAACACGCTGTGCCGCACGTGAATTACTCATTGAGGCATTCGAAGGCGACTTTACCGAGGAGGACTGGGAACACTGTCTGGGCGGGATGCACGCGCTCATCTGGTACCACGGCATACTCATCGCCCACGCCGCTGTGGTGCAGCGCCGACTGCTGTACCAGGACCGCGTCCTGCGCACCGGGTATGTGGAAGGCGTTGCGGTGGATAGCGACTGGCGTGGAAACGGACTTGGTACCGCGATCATGGACGCGGCCGAGCAGGTGCTGCGGGGTGCCTACGAACTGGGGGCGTTGAGTGCCGGCGACGACGTCGCGCCGTTCTAC…
195	A2	Mycobacteroides abscessus	GCA_001212805.1	CSVB01000001.1	AAC(2')-Ib	62.222	2.31e-76	VSNMPTVPVIRTHTARLIHTADLDSETRCAARELLIEAFEGDFTEEDWEHCLGGMHALIWYHGILIAHAAVVQRRLLYQDRVLRTGYVEGVAVDSDWRGNGLGTAIMDAAEQVLRGAYELGALSAGDDVAPFYRARGWVPWLGSTPVMTADGIVPATDEGVHVLPMSSGVDPSGSLTCDWRAGDGW	GTGTCCAATATGCCAACCGTCCCCGTCATCCGCACGCACACCGCGCGGCTCATTCACACTGCCGACCTGGACAGTGAAACACGCTGTGCCGCACGTGAATTACTCATTGAGGCATTCGAAGGTGACTTTACCGAGGAGGACTGGGAACACTGTCTGGGCGGGATGCACGCGCTCATCTGGTACCACGGCATACTCATCGCCCACGCCGCTGTGGTGCAGCGCCGACTGCTGTACCAGGACCGCGTCCTGCGCACCGGGTATGTGGAAGGCGTTGCGGTGGATAGCGACTGGCGTGGAAACGGACTTGGTACCGCGATCATGGACGCGGCCGAGCAGGTGCTGCGGGGTGCTTACGAACTGGGGGCGTTGAGTGCCGGCGACGACGTCGCGCCGTTCTAC…
196	A2	Mycobacteroides abscessus	GCA_001212845.1	CSTP01000001.1	AAC(2')-Ib	62.222	2.31e-76	VSNMPTVPVIRTHTARLIHTADLDSETRCAARELLIEAFEGDFTEEDWEHCLGGMHALIWYHGILIAHAAVVQRRLLYQDRVLRTGYVEGVAVDSDWRGNGLGTAIMDAAEQVLRGAYELGALSAGDDVAPFYRARGWVPWLGSTPVMTADGIVPATDEGVHVLPMSSGVDPSGSLTCDWRAGDGW	GTGTCCAATATGCCAACCGTCCCCGTCATCCGCACGCACACCGCGCGGCTCATTCACACTGCCGACCTGGACAGTGAAACACGCTGTGCCGCACGTGAATTACTCATTGAGGCATTCGAAGGCGACTTTACCGAGGAGGACTGGGAACACTGTCTGGGCGGGATGCACGCGCTCATCTGGTACCACGGCATACTCATCGCCCACGCCGCTGTGGTGCAGCGCCGACTGCTGTACCAGGACCGCGTCCTGCGCACCGGGTATGTGGAAGGCGTTGCGGTGGATAGCGACTGGCGTGGAAACGGACTTGGTACCGCGATCATGGACGCGGCCGAGCAGGTGCTGCGGGGTGCCTACGAACTGGGGGCGTTGAGTGCCGGCGACGACGTCGCGCCGTTCTAC…
197	A2	Mycobacteroides abscessus	GCA_001212865.1	CSUN01000001.1	AAC(2')-Ib	62.222	2.31e-76	VSNMPTVPVIRTHTARLIHTADLDSETRCAARELLIEAFEGDFTEEDWEHCLGGMHALIWYHGILIAHAAVVQRRLLYQDRVLRTGYVEGVAVDSDWRGNGLGTAIMDAAEQVLRGAYELGALSAGDDVAPFYRARGWVPWLGSTPVMTADGIVPATDEGVHVLPMSSGVDPSGSLTCDWRAGDGW	GTGTCCAATATGCCAACCGTCCCCGTCATCCGCACGCACACCGCGCGGCTCATTCACACTGCCGACCTGGACAGTGAAACACGCTGTGCCGCACGTGAATTACTCATTGAGGCATTCGAAGGTGACTTTACCGAGGAGGACTGGGAACACTGTCTGGGCGGGATGCACGCGCTCATCTGGTACCACGGCATACTCATCGCCCACGCCGCTGTGGTGCAGCGCCGACTGCTGTACCAGGACCGCGTCCTGCGCACCGGGTATGTGGAAGGCGTTGCGGTGGATAGCGACTGGCGTGGAAACGGACTTGGTACCGCGATCATGGACGCGGCCGAGCAGGTGCTGCGGGGTGCTTACGAACTGGGGGCGTTGAGTGCCGGCGACGACGTCGCGCCGTTCTAC…
198	A2	Mycobacteroides abscessus	GCA_001212885.1	CSVL01000004.1	AAC(2')-Ib	62.222	2.31e-76	VSNMPTVPVIRTHTARLIHTADLDSETRCAARELLIEAFEGDFTEEDWEHCLGGMHALIWYHGILIAHAAVVQRRLLYQDRVLRTGYVEGVAVDSDWRGNGLGTAIMDAAEQVLRGAYELGALSAGDDVAPFYRARGWVPWLGSTPVMTADGIVPATDEGVHVLPMSSGVDPSGSLTCDWRAGDGW	GTGTCCAATATGCCAACCGTCCCCGTCATCCGCACGCACACCGCGCGGCTCATTCACACTGCCGACCTGGACAGTGAAACACGCTGTGCCGCACGTGAATTACTCATTGAGGCATTCGAAGGTGACTTTACCGAGGAGGACTGGGAACACTGTCTGGGCGGGATGCACGCGCTCATCTGGTACCACGGCATACTCATCGCCCACGCCGCTGTGGTGCAGCGCCGACTGCTGTACCAGGACCGCGTCCTGCGCACCGGGTATGTGGAAGGCGTTGCGGTGGATAGCGACTGGCGTGGAAACGGACTTGGTACCGCGATCATGGACGCGGCCGAGCAGGTGCTGCGGGGTGCTTACGAACTGGGGGCGTTGAGTGCCGGCGACGACGTCGCGCCGTTCTAC…
199	A2	Mycobacteroides abscessus	GCA_001212985.1	CSTW01000001.1	AAC(2')-Ib	62.222	2.31e-76	VSNMPTVPVIRTHTARLIHTADLDSETRCAARELLIEAFEGDFTEEDWEHCLGGMHALIWYHGILIAHAAVVQRRLLYQDRVLRTGYVEGVAVDSDWRGNGLGTAIMDAAEQVLRGAYELGALSAGDDVAPFYRARGWVPWLGSTPVMTADGIVPATDEGVHVLPMSSGVDPSGSLTCDWRAGDGW	GTGTCCAATATGCCAACCGTCCCCGTCATCCGCACGCACACCGCGCGGCTCATTCACACTGCCGACCTGGACAGTGAAACACGCTGTGCCGCACGTGAATTACTCATTGAGGCATTCGAAGGCGACTTTACCGAGGAGGACTGGGAACACTGTCTGGGCGGGATGCACGCGCTCATCTGGTACCACGGCATACTCATCGCCCACGCCGCTGTGGTGCAGCGCCGACTGCTGTACCAGGACCGCGTCCTGCGCACCGGGTATGTGGAAGGCGTTGCGGTGGATAGCGACTGGCGTGGAAACGGACTTGGTACCGCGATCATGGACGCGGCCGAGCAGGTGCTGCGGGGTGCCTACGAACTGGGGGCGTTGAGTGCCGGCGACGACGTCGCGCCGTTCTAC…
200	A2	Mycobacteroides abscessus	GCA_001213005.1	CSTU01000027.1	AAC(2')-Ib	62.222	2.31e-76	VSNMPTVPVIRTHTARLIHTADLDSETRCAARELLIEAFEGDFTEEDWEHCLGGMHALIWYHGILIAHAAVVQRRLLYQDRVLRTGYVEGVAVDSDWRGNGLGTAIMDAAEQVLRGAYELGALSAGDDVAPFYRARGWVPWLGSTPVMTADGIVPATDEGVHVLPMSSGVDPSGSLTCDWRAGDGW	GTGTCCAATATGCCAACCGTCCCCGTCATCCGCACGCACACCGCGCGGCTCATTCACACTGCCGACCTGGACAGTGAAACACGCTGTGCCGCACGTGAATTACTCATTGAGGCATTCGAAGGTGACTTTACCGAGGAGGACTGGGAACACTGTCTGGGCGGGATGCACGCGCTCATCTGGTACCACGGCATACTCATCGCCCACGCCGCTGTGGTGCAGCGCCGACTGCTGTACCAGGACCGCGTCCTGCGCACCGGGTATGTGGAAGGCGTTGCGGTGGATAGCGACTGGCGTGGAAACGGACTTGGTACCGCGATCATGGACGCGGCCGAGCAGGTGCTGCGGGGTGCTTACGAACTGGGGGCGTTGAGTGCCGGCGACGACGTCGCGCCGTTCTAC…
201	A2	Mycobacteroides abscessus	GCA_001213165.1	CSUI01000001.1	AAC(2')-Ib	62.222	2.31e-76	VSNMPTVPVIRTHTARLIHTADLDSETRCAARELLIEAFEGDFTEEDWEHCLGGMHALIWYHGILIAHAAVVQRRLLYQDRVLRTGYVEGVAVDSDWRGNGLGTAIMDAAEQVLRGAYELGALSAGDDVAPFYRARGWVPWLGSTPVMTADGIVPATDEGVHVLPMSSGVDPSGSLTCDWRAGDGW	GTGTCCAATATGCCAACCGTCCCCGTCATCCGCACGCACACCGCGCGGCTCATTCACACTGCCGACCTGGACAGTGAAACACGCTGTGCCGCACGTGAATTACTCATTGAGGCATTCGAAGGCGACTTTACCGAGGAGGACTGGGAACACTGTCTGGGCGGGATGCACGCGCTCATCTGGTACCACGGCATACTCATCGCCCACGCCGCTGTGGTGCAGCGCCGACTGCTGTACCAGGACCGCGTCCTGCGCACCGGGTATGTGGAAGGCGTTGCGGTGGATAGCGACTGGCGTGGAAACGGACTTGGTACCGCGATCATGGACGCGGCCGAGCAGGTGCTGCGGGGTGCCTACGAACTGGGGGCGTTGAGTGCCGGCGACGACGTCGCGCCGTTCTAC…
202	A2	Mycobacteroides abscessus	GCA_001213205.1	CSTO01000001.1	AAC(2')-Ib	62.222	2.31e-76	VSNMPTVPVIRTHTARLIHTADLDSETRCAARELLIEAFEGDFTEEDWEHCLGGMHALIWYHGILIAHAAVVQRRLLYQDRVLRTGYVEGVAVDSDWRGNGLGTAIMDAAEQVLRGAYELGALSAGDDVAPFYRARGWVPWLGSTPVMTADGIVPATDEGVHVLPMSSGVDPSGSLTCDWRAGDGW	GTGTCCAATATGCCAACCGTCCCCGTCATCCGCACGCACACCGCGCGGCTCATTCACACTGCCGACCTGGACAGTGAAACACGCTGTGCCGCACGTGAATTACTCATTGAGGCATTCGAAGGCGACTTTACCGAGGAGGACTGGGAACACTGTCTGGGCGGGATGCACGCGCTCATCTGGTACCACGGCATACTCATCGCCCACGCCGCTGTGGTGCAGCGCCGACTGCTGTACCAGGACCGCGTCCTGCGCACCGGGTATGTGGAAGGCGTTGCGGTGGATAGCGACTGGCGTGGAAACGGACTTGGTACCGCGATCATGGACGCGGCCGAGCAGGTGCTGCGGGGTGCCTACGAACTGGGGGCGTTGAGTGCCGGCGACGACGTCGCGCCGTTCTAC…
203	A2	Mycobacteroides abscessus	GCA_001213225.1	CSVA01000002.1	AAC(2')-Ib	62.222	2.31e-76	VSNMPTVPVIRTHTARLIHTADLDSETRCAARELLIEAFEGDFTEEDWEHCLGGMHALIWYHGILIAHAAVVQRRLLYQDRVLRTGYVEGVAVDSDWRGNGLGTAIMDAAEQVLRGAYELGALSAGDDVAPFYRARGWVPWLGSTPVMTADGIVPATDEGVHVLPMSSGVDPSGSLTCDWRAGDGW	GTGTCCAATATGCCAACCGTCCCCGTCATCCGCACGCACACCGCGCGGCTCATTCACACTGCCGACCTGGACAGTGAAACACGCTGTGCCGCACGTGAATTACTCATTGAGGCATTCGAAGGTGACTTTACCGAGGAGGACTGGGAACACTGTCTGGGCGGGATGCACGCGCTCATCTGGTACCACGGCATACTCATCGCCCACGCCGCTGTGGTGCAGCGCCGACTGCTGTACCAGGACCGCGTCCTGCGCACCGGGTATGTGGAAGGCGTTGCGGTGGATAGCGACTGGCGTGGAAACGGACTTGGTACCGCGATCATGGACGCGGCCGAGCAGGTGCTGCGGGGTGCTTACGAACTGGGGGCGTTGAGTGCCGGCGACGACGTCGCGCCGTTCTAC…
204	A2	Mycobacteroides abscessus	GCA_001213285.1	CSVU01000003.1	AAC(2')-Ib	62.222	2.31e-76	VSNMPTVPVIRTHTARLIHTADLDSETRCAARELLIEAFEGDFTEEDWEHCLGGMHALIWYHGILIAHAAVVQRRLLYQDRVLRTGYVEGVAVDSDWRGNGLGTAIMDAAEQVLRGAYELGALSAGDDVAPFYRARGWVPWLGSTPVMTADGIVPATDEGVHVLPMSSGVDPSGSLTCDWRAGDGW	GTGTCCAATATGCCAACCGTCCCCGTCATCCGCACGCACACCGCGCGGCTCATTCACACTGCCGACCTGGACAGTGAAACACGCTGTGCCGCACGTGAATTACTCATTGAGGCATTCGAAGGTGACTTTACCGAGGAGGACTGGGAACACTGTCTGGGCGGGATGCACGCGCTCATCTGGTACCACGGCATACTCATCGCCCACGCCGCTGTGGTGCAGCGCCGACTGCTGTACCAGGACCGCGTCCTGCGCACCGGGTATGTGGAAGGCGTTGCGGTGGATAGCGACTGGCGTGGAAACGGACTTGGTACCGCGATCATGGACGCGGCCGAGCAGGTGCTGCGGGGTGCTTACGAACTGGGGGCGTTGAGTGCCGGCGACGACGTCGCGCCGTTCTAC…
205	A2	Mycobacteroides abscessus	GCA_001213385.1	CSUA01000004.1	AAC(2')-Ib	62.222	2.31e-76	VSNMPTVPVIRTHTARLIHTADLDSETRCAARELLIEAFEGDFTEEDWEHCLGGMHALIWYHGILIAHAAVVQRRLLYQDRVLRTGYVEGVAVDSDWRGNGLGTAIMDAAEQVLRGAYELGALSAGDDVAPFYRARGWVPWLGSTPVMTADGIVPATDEGVHVLPMSSGVDPSGSLTCDWRAGDGW	GTGTCCAATATGCCAACCGTCCCCGTCATCCGCACGCACACCGCGCGGCTCATTCACACTGCCGACCTGGACAGTGAAACACGCTGTGCCGCACGTGAATTACTCATTGAGGCATTCGAAGGTGACTTTACCGAGGAGGACTGGGAACACTGTCTGGGCGGGATGCACGCGCTCATCTGGTACCACGGCATACTCATCGCCCACGCCGCTGTGGTGCAGCGCCGACTGCTGTACCAGGACCGCGTCCTGCGCACCGGGTATGTGGAAGGCGTTGCGGTGGATAGCGACTGGCGTGGAAACGGACTTGGTACCGCGATCATGGACGCGGCCGAGCAGGTGCTGCGGGGTGCTTACGAACTGGGGGCGTTGAGTGCCGGCGACGACGTCGCGCCGTTCTAC…
206	A2	Mycobacteroides abscessus	GCA_001213505.1	CSVG01000004.1	AAC(2')-Ib	62.222	2.31e-76	VSNMPTVPVIRTHTARLIHTADLDSETRCAARELLIEAFEGDFTEEDWEHCLGGMHALIWYHGILIAHAAVVQRRLLYQDRVLRTGYVEGVAVDSDWRGNGLGTAIMDAAEQVLRGAYELGALSAGDDVAPFYRARGWVPWLGSTPVMTADGIVPATDEGVHVLPMSSGVDPSGSLTCDWRAGDGW	GTGTCCAATATGCCAACCGTCCCCGTCATCCGCACGCACACCGCGCGGCTCATTCACACTGCCGACCTGGACAGTGAAACACGCTGTGCCGCACGTGAATTACTCATTGAGGCATTCGAAGGTGACTTTACCGAGGAGGACTGGGAACACTGTCTGGGCGGGATGCACGCGCTCATCTGGTACCACGGCATACTCATCGCCCACGCCGCTGTGGTGCAGCGCCGACTGCTGTACCAGGACCGCGTCCTGCGCACCGGGTATGTGGAAGGCGTTGCGGTGGATAGCGACTGGCGTGGAAACGGACTTGGTACCGCGATCATGGACGCGGCCGAGCAGGTGCTGCGGGGTGCTTACGAACTGGGGGCGTTGAGTGCCGGCGACGACGTCGCGCCGTTCTAC…
207	A2	Mycobacteroides abscessus	GCA_001213565.1	CSTS01000001.1	AAC(2')-Ib	62.222	2.31e-76	VSNMPTVPVIRTHTARLIHTADLDSETRCAARELLIEAFEGDFTEEDWEHCLGGMHALIWYHGILIAHAAVVQRRLLYQDRVLRTGYVEGVAVDSDWRGNGLGTAIMDAAEQVLRGAYELGALSAGDDVAPFYRARGWVPWLGSTPVMTADGIVPATDEGVHVLPMSSGVDPSGSLTCDWRAGDGW	GTGTCCAATATGCCAACCGTCCCCGTCATCCGCACGCACACCGCGCGGCTCATTCACACTGCCGACCTGGACAGTGAAACACGCTGTGCCGCACGTGAATTACTCATTGAGGCATTCGAAGGCGACTTTACCGAGGAGGACTGGGAACACTGTCTGGGCGGGATGCACGCGCTCATCTGGTACCACGGCATACTCATCGCCCACGCCGCTGTGGTGCAGCGCCGACTGCTGTACCAGGACCGCGTCCTGCGCACCGGGTATGTGGAAGGCGTTGCGGTGGATAGCGACTGGCGTGGAAACGGACTTGGTACCGCGATCATGGACGCGGCCGAGCAGGTGCTGCGGGGTGCCTACGAACTGGGGGCGTTGAGTGCCGGCGACGACGTCGCGCCGTTCTAC…
208	A2	Mycobacteroides abscessus	GCA_001213605.1	CSUW01000010.1	AAC(2')-Ib	62.222	2.31e-76	VSNMPTVPVIRTHTARLIHTADLDSETRCAARELLIEAFEGDFTEEDWEHCLGGMHALIWYHGILIAHAAVVQRRLLYQDRVLRTGYVEGVAVDSDWRGNGLGTAIMDAAEQVLRGAYELGALSAGDDVAPFYRARGWVPWLGSTPVMTADGIVPATDEGVHVLPMSSGVDPSGSLTCDWRAGDGW	GTGTCCAATATGCCAACCGTCCCCGTCATCCGCACGCACACCGCGCGGCTCATTCACACTGCCGACCTGGACAGTGAAACACGCTGTGCCGCACGTGAATTACTCATTGAGGCATTCGAAGGTGACTTTACCGAGGAGGACTGGGAACACTGTCTGGGCGGGATGCACGCGCTCATCTGGTACCACGGCATACTCATCGCCCACGCCGCTGTGGTGCAGCGCCGACTGCTGTACCAGGACCGCGTCCTGCGCACCGGGTATGTGGAAGGCGTTGCGGTGGATAGCGACTGGCGTGGAAACGGACTTGGTACCGCGATCATGGACGCGGCCGAGCAGGTGCTGCGGGGTGCTTACGAACTGGGGGCGTTGAGTGCCGGCGACGACGTCGCGCCGTTCTAC…
209	A2	Mycobacteroides abscessus	GCA_001213685.1	CSUR01000004.1	AAC(2')-Ib	62.222	2.31e-76	VSNMPTVPVIRTHTARLIHTADLDSETRCAARELLIEAFEGDFTEEDWEHCLGGMHALIWYHGILIAHAAVVQRRLLYQDRVLRTGYVEGVAVDSDWRGNGLGTAIMDAAEQVLRGAYELGALSAGDDVAPFYRARGWVPWLGSTPVMTADGIVPATDEGVHVLPMSSGVDPSGSLTCDWRAGDGW	GTGTCCAATATGCCAACCGTCCCCGTCATCCGCACGCACACCGCGCGGCTCATTCACACTGCCGACCTGGACAGTGAAACACGCTGTGCCGCACGTGAATTACTCATTGAGGCATTCGAAGGTGACTTTACCGAGGAGGACTGGGAACACTGTCTGGGCGGGATGCACGCGCTCATCTGGTACCACGGCATACTCATCGCCCACGCCGCTGTGGTGCAGCGCCGACTGCTGTACCAGGACCGCGTCCTGCGCACCGGGTATGTGGAAGGCGTTGCGGTGGATAGCGACTGGCGTGGAAACGGACTTGGTACCGCGATCATGGACGCGGCCGAGCAGGTGCTGCGGGGTGCTTACGAACTGGGGGCGTTGAGTGCCGGCGACGACGTCGCGCCGTTCTAC…
210	A2	Mycobacteroides abscessus	GCA_001213705.1	CSVR01000002.1	AAC(2')-Ib	62.222	2.31e-76	VSNMPTVPVIRTHTARLIHTADLDSETRCAARELLIEAFEGDFTEEDWEHCLGGMHALIWYHGILIAHAAVVQRRLLYQDRVLRTGYVEGVAVDSDWRGNGLGTAIMDAAEQVLRGAYELGALSAGDDVAPFYRARGWVPWLGSTPVMTADGIVPATDEGVHVLPMSSGVDPSGSLTCDWRAGDGW	GTGTCCAATATGCCAACCGTCCCCGTCATCCGCACGCACACCGCGCGGCTCATTCACACTGCCGACCTGGACAGTGAAACACGCTGTGCCGCACGTGAATTACTCATTGAGGCATTCGAAGGTGACTTTACCGAGGAGGACTGGGAACACTGTCTGGGCGGGATGCACGCGCTCATCTGGTACCACGGCATACTCATCGCCCACGCCGCTGTGGTGCAGCGCCGACTGCTGTACCAGGACCGCGTCCTGCGCACCGGGTATGTGGAAGGCGTTGCGGTGGATAGCGACTGGCGTGGAAACGGACTTGGTACCGCGATCATGGACGCGGCCGAGCAGGTGCTGCGGGGTGCTTACGAACTGGGGGCGTTGAGTGCCGGCGACGACGTCGCGCCGTTCTAC…
211	A2	Mycobacteroides abscessus	GCA_001213725.1	CSTY01000001.1	AAC(2')-Ib	62.222	2.31e-76	VSNMPTVPVIRTHTARLIHTADLDSETRCAARELLIEAFEGDFTEEDWEHCLGGMHALIWYHGILIAHAAVVQRRLLYQDRVLRTGYVEGVAVDSDWRGNGLGTAIMDAAEQVLRGAYELGALSAGDDVAPFYRARGWVPWLGSTPVMTADGIVPATDEGVHVLPMSSGVDPSGSLTCDWRAGDGW	GTGTCCAATATGCCAACCGTCCCCGTCATCCGCACGCACACCGCGCGGCTCATTCACACTGCCGACCTGGACAGTGAAACACGCTGTGCCGCACGTGAATTACTCATTGAGGCATTCGAAGGTGACTTTACCGAGGAGGACTGGGAACACTGTCTGGGCGGGATGCACGCGCTCATCTGGTACCACGGCATACTCATCGCCCACGCCGCTGTGGTGCAGCGCCGACTGCTGTACCAGGACCGCGTCCTGCGCACCGGGTATGTGGAAGGCGTTGCGGTGGATAGCGACTGGCGTGGAAACGGACTTGGTACCGCGATCATGGACGCGGCCGAGCAGGTGCTGCGGGGTGCTTACGAACTGGGGGCGTTGAGTGCCGGCGACGACGTCGCGCCGTTCTAC…
212	A2	Mycobacteroides abscessus	GCA_001213745.1	CSUY01000002.1	AAC(2')-Ib	62.222	2.31e-76	VSNMPTVPVIRTHTARLIHTADLDSETRCAARELLIEAFEGDFTEEDWEHCLGGMHALIWYHGILIAHAAVVQRRLLYQDRVLRTGYVEGVAVDSDWRGNGLGTAIMDAAEQVLRGAYELGALSAGDDVAPFYRARGWVPWLGSTPVMTADGIVPATDEGVHVLPMSSGVDPSGSLTCDWRAGDGW	GTGTCCAATATGCCAACCGTCCCCGTCATCCGCACGCACACCGCGCGGCTCATTCACACTGCCGACCTGGACAGTGAAACACGCTGTGCCGCACGTGAATTACTCATTGAGGCATTCGAAGGTGACTTTACCGAGGAGGACTGGGAACACTGTCTGGGCGGGATGCACGCGCTCATCTGGTACCACGGCATACTCATCGCCCACGCCGCTGTGGTGCAGCGCCGACTGCTGTACCAGGACCGCGTCCTGCGCACCGGGTATGTGGAAGGCGTTGCGGTGGATAGCGACTGGCGTGGAAACGGACTTGGTACCGCGATCATGGACGCGGCCGAGCAGGTGCTGCGGGGTGCTTACGAACTGGGGGCGTTGAGTGCCGGCGACGACGTCGCGCCGTTCTAC…
213	A2	Mycobacteroides abscessus	GCA_001213785.1	CSVV01000001.1	AAC(2')-Ib	62.222	2.31e-76	VSNMPTVPVIRTHTARLIHTADLDSETRCAARELLIEAFEGDFTEEDWEHCLGGMHALIWYHGILIAHAAVVQRRLLYQDRVLRTGYVEGVAVDSDWRGNGLGTAIMDAAEQVLRGAYELGALSAGDDVAPFYRARGWVPWLGSTPVMTADGIVPATDEGVHVLPMSSGVDPSGSLTCDWRAGDGW	GTGTCCAATATGCCAACCGTCCCCGTCATCCGCACGCACACCGCGCGGCTCATTCACACTGCCGACCTGGACAGTGAAACACGCTGTGCCGCACGTGAATTACTCATTGAGGCATTCGAAGGTGACTTTACCGAGGAGGACTGGGAACACTGTCTGGGCGGGATGCACGCGCTCATCTGGTACCACGGCATACTCATCGCCCACGCCGCTGTGGTGCAGCGCCGACTGCTGTACCAGGACCGCGTCCTGCGCACCGGGTATGTGGAAGGCGTTGCGGTGGATAGCGACTGGCGTGGAAACGGACTTGGTACCGCGATCATGGACGCGGCCGAGCAGGTGCTGCGGGGTGCTTACGAACTGGGGGCGTTGAGTGCCGGCGACGACGTCGCGCCGTTCTAC…
214	A2	Mycobacteroides abscessus	GCA_001213825.1	CSUG01000002.1	AAC(2')-Ib	62.222	2.31e-76	VSNMPTVPVIRTHTARLIHTADLDSETRCAARELLIEAFEGDFTEEDWEHCLGGMHALIWYHGILIAHAAVVQRRLLYQDRVLRTGYVEGVAVDSDWRGNGLGTAIMDAAEQVLRGAYELGALSAGDDVAPFYRARGWVPWLGSTPVMTADGIVPATDEGVHVLPMSSGVDPSGSLTCDWRAGDGW	GTGTCCAATATGCCAACCGTCCCCGTCATCCGCACGCACACCGCGCGGCTCATTCACACTGCCGACCTGGACAGTGAAACACGCTGTGCCGCACGTGAATTACTCATTGAGGCATTCGAAGGCGACTTTACCGAGGAGGACTGGGAACACTGTCTGGGCGGGATGCACGCGCTCATCTGGTACCACGGCATACTCATCGCCCACGCCGCTGTGGTGCAGCGCCGACTGCTGTACCAGGACCGCGTCCTGCGCACCGGGTATGTGGAAGGCGTTGCGGTGGATAGCGACTGGCGTGGAAACGGACTTGGTACCGCGATCATGGACGCGGCCGAGCAGGTGCTGCGGGGTGCCTACGAACTGGGGGCGTTGAGTGCCGGCGACGACGTCGCGCCGTTCTAC…
215	A2	Mycobacteroides abscessus	GCA_001213885.1	CSVN01000003.1	AAC(2')-Ib	62.222	2.31e-76	VSNMPTVPVIRTHTARLIHTADLDSETRCAARELLIEAFEGDFTEEDWEHCLGGMHALIWYHGILIAHAAVVQRRLLYQDRVLRTGYVEGVAVDSDWRGNGLGTAIMDAAEQVLRGAYELGALSAGDDVAPFYRARGWVPWLGSTPVMTADGIVPATDEGVHVLPMSSGVDPSGSLTCDWRAGDGW	GTGTCCAATATGCCAACCGTCCCCGTCATCCGCACGCACACCGCGCGGCTCATTCACACTGCCGACCTGGACAGTGAAACACGCTGTGCCGCACGTGAATTACTCATTGAGGCATTCGAAGGTGACTTTACCGAGGAGGACTGGGAACACTGTCTGGGCGGGATGCACGCGCTCATCTGGTACCACGGCATACTCATCGCCCACGCCGCTGTGGTGCAGCGCCGACTGCTGTACCAGGACCGCGTCCTGCGCACCGGGTATGTGGAAGGCGTTGCGGTGGATAGCGACTGGCGTGGAAACGGACTTGGTACCGCGATCATGGACGCGGCCGAGCAGGTGCTGCGGGGTGCTTACGAACTGGGGGCGTTGAGTGCCGGCGACGACGTCGCGCCGTTCTAC…
216	A2	Mycobacteroides abscessus	GCA_001213925.1	CSVM01000403.1	AAC(2')-Ib	62.222	2.31e-76	VSNMPTVPVIRTHTARLIHTADLDSETRCAARELLIEAFEGDFTEEDWEHCLGGMHALIWYHGILIAHAAVVQRRLLYQDRVLRTGYVEGVAVDSDWRGNGLGTAIMDAAEQVLRGAYELGALSAGDDVAPFYRARGWVPWLGSTPVMTADGIVPATDEGVHVLPMSSGVDPSGSLTCDWRAGDGW	GTGTCCAATATGCCAACCGTCCCCGTCATCCGCACGCACACCGCGCGGCTCATTCACACTGCCGACCTGGACAGTGAAACACGCTGTGCCGCACGTGAATTACTCATTGAGGCATTCGAAGGTGACTTTACCGAGGAGGACTGGGAACACTGTCTGGGCGGGATGCACGCGCTCATCTGGTACCACGGCATACTCATCGCCCACGCCGCTGTGGTGCAGCGCCGACTGCTGTACCAGGACCGCGTCCTGCGCACCGGGTATGTGGAAGGCGTTGCGGTGGATAGCGACTGGCGTGGAAACGGACTTGGTACCGCGATCATGGACGCGGCCGAGCAGGTGCTGCGGGGTGCTTACGAACTGGGGGCGTTGAGTGCCGGCGACGACGTCGCGCCGTTCTAC…
217	A2	Mycobacteroides abscessus	GCA_001213945.1	CSTX01000005.1	AAC(2')-Ib	62.222	2.31e-76	VSNMPTVPVIRTHTARLIHTADLDSETRCAARELLIEAFEGDFTEEDWEHCLGGMHALIWYHGILIAHAAVVQRRLLYQDRVLRTGYVEGVAVDSDWRGNGLGTAIMDAAEQVLRGAYELGALSAGDDVAPFYRARGWVPWLGSTPVMTADGIVPATDEGVHVLPMSSGVDPSGSLTCDWRAGDGW	GTGTCCAATATGCCAACCGTCCCCGTCATCCGCACGCACACCGCGCGGCTCATTCACACTGCCGACCTGGACAGTGAAACACGCTGTGCCGCACGTGAATTACTCATTGAGGCATTCGAAGGTGACTTTACCGAGGAGGACTGGGAACACTGTCTGGGCGGGATGCACGCGCTCATCTGGTACCACGGCATACTCATCGCCCACGCCGCTGTGGTGCAGCGCCGACTGCTGTACCAGGACCGCGTCCTGCGCACCGGGTATGTGGAAGGCGTTGCGGTGGATAGCGACTGGCGTGGAAACGGACTTGGTACCGCGATCATGGACGCGGCCGAGCAGGTGCTGCGGGGTGCTTACGAACTGGGGGCGTTGAGTGCCGGCGACGACGTCGCGCCGTTCTAC…
218	A2	Mycobacteroides abscessus	GCA_001213965.1	CSUP01000004.1	AAC(2')-Ib	62.222	2.31e-76	VSNMPTVPVIRTHTARLIHTADLDSETRCAARELLIEAFEGDFTEEDWEHCLGGMHALIWYHGILIAHAAVVQRRLLYQDRVLRTGYVEGVAVDSDWRGNGLGTAIMDAAEQVLRGAYELGALSAGDDVAPFYRARGWVPWLGSTPVMTADGIVPATDEGVHVLPMSSGVDPSGSLTCDWRAGDGW	GTGTCCAATATGCCAACCGTCCCCGTCATCCGCACGCACACCGCGCGGCTCATTCACACTGCCGACCTGGACAGTGAAACACGCTGTGCCGCACGTGAATTACTCATTGAGGCATTCGAAGGTGACTTTACCGAGGAGGACTGGGAACACTGTCTGGGCGGGATGCACGCGCTCATCTGGTACCACGGCATACTCATCGCCCACGCCGCTGTGGTGCAGCGCCGACTGCTGTACCAGGACCGCGTCCTGCGCACCGGGTATGTGGAAGGCGTTGCGGTGGATAGCGACTGGCGTGGAAACGGACTTGGTACCGCGATCATGGACGCGGCCGAGCAGGTGCTGCGGGGTGCTTACGAACTGGGGGCGTTGAGTGCCGGCGACGACGTCGCGCCGTTCTAC…
219	A2	Mycobacteroides abscessus	GCA_001214085.1	CSVF01000001.1	AAC(2')-Ib	62.222	2.31e-76	VSNMPTVPVIRTHTARLIHTADLDSETRCAARELLIEAFEGDFTEEDWEHCLGGMHALIWYHGILIAHAAVVQRRLLYQDRVLRTGYVEGVAVDSDWRGNGLGTAIMDAAEQVLRGAYELGALSAGDDVAPFYRARGWVPWLGSTPVMTADGIVPATDEGVHVLPMSSGVDPSGSLTCDWRAGDGW	GTGTCCAATATGCCAACCGTCCCCGTCATCCGCACGCACACCGCGCGGCTCATTCACACTGCCGACCTGGACAGTGAAACACGCTGTGCCGCACGTGAATTACTCATTGAGGCATTCGAAGGTGACTTTACCGAGGAGGACTGGGAACACTGTCTGGGCGGGATGCACGCGCTCATCTGGTACCACGGCATACTCATCGCCCACGCCGCTGTGGTGCAGCGCCGACTGCTGTACCAGGACCGCGTCCTGCGCACCGGGTATGTGGAAGGCGTTGCGGTGGATAGCGACTGGCGTGGAAACGGACTTGGTACCGCGATCATGGACGCGGCCGAGCAGGTGCTGCGGGGTGCTTACGAACTGGGGGCGTTGAGTGCCGGCGACGACGTCGCGCCGTTCTAC…
220	A2	Mycobacteroides abscessus	GCA_001214185.1	CSUH01000001.1	AAC(2')-Ib	62.222	2.31e-76	VSNMPTVPVIRTHTARLIHTADLDSETRCAARELLIEAFEGDFTEEDWEHCLGGMHALIWYHGILIAHAAVVQRRLLYQDRVLRTGYVEGVAVDSDWRGNGLGTAIMDAAEQVLRGAYELGALSAGDDVAPFYRARGWVPWLGSTPVMTADGIVPATDEGVHVLPMSSGVDPSGSLTCDWRAGDGW	GTGTCCAATATGCCAACCGTCCCCGTCATCCGCACGCACACCGCGCGGCTCATTCACACTGCCGACCTGGACAGTGAAACACGCTGTGCCGCACGTGAATTACTCATTGAGGCATTCGAAGGTGACTTTACCGAGGAGGACTGGGAACACTGTCTGGGCGGGATGCACGCGCTCATCTGGTACCACGGCATACTCATCGCCCACGCCGCTGTGGTGCAGCGCCGACTGCTGTACCAGGACCGCGTCCTGCGCACCGGGTATGTGGAAGGCGTTGCGGTGGATAGCGACTGGCGTGGAAACGGACTTGGTACCGCGATCATGGACGCGGCCGAGCAGGTGCTGCGGGGTGCTTACGAACTGGGGGCGTTGAGTGCCGGCGACGACGTCGCGCCGTTCTAC…
221	A2	Mycobacteroides abscessus	GCA_001214245.1	CSZT01000009.1	AAC(2')-Ib	62.222	2.31e-76	VSNMPTVPVIRTHTARLIHTADLDSETRCAARELLIEAFEGDFTEEDWEHCLGGMHALIWYHGILIAHAAVVQRRLLYQDRVLRTGYVEGVAVDSDWRGNGLGTAIMDAAEQVLRGAYELGALSAGDDVAPFYRARGWVPWLGSTPVMTADGIVPATDEGVHVLPMSSGVDPSGSLTCDWRAGDGW	GTGTCCAATATGCCAACCGTCCCCGTCATCCGCACGCACACCGCGCGGCTCATTCACACTGCCGACCTGGACAGTGAAACACGCTGTGCCGCACGTGAATTACTCATTGAGGCATTCGAAGGTGACTTTACCGAGGAGGACTGGGAACACTGTCTGGGCGGGATGCACGCGCTCATCTGGTACCACGGCATACTCATCGCCCACGCCGCTGTGGTGCAGCGCCGACTGCTGTACCAGGACCGCGTCCTGCGCACCGGGTATGTGGAAGGCGTTGCGGTGGATAGCGACTGGCGTGGAAACGGACTTGGTACCGCGATCATGGACGCGGCCGAGCAGGTGCTGCGGGGTGCTTACGAACTGGGGGCGTTGAGTGCCGGCGACGACGTCGCGCCGTTCTAC…
222	A2	Mycobacteroides abscessus	GCA_001214585.1	CSYM01000003.1	AAC(2')-Ib	62.222	2.31e-76	VSNMPTVPVIRTHTARLIHTADLDSETRCAARELLIEAFEGDFTEEDWEHCLGGMHALIWYHGILIAHAAVVQRRLLYQDRVLRTGYVEGVAVDSDWRGNGLGTAIMDAAEQVLRGAYELGALSAGDDVAPFYRARGWVPWLGSTPVMTADGIVPATDEGVHVLPMSSGVDPSGSLTCDWRAGDGW	GTGTCCAATATGCCAACCGTCCCCGTCATCCGCACGCACACCGCGCGGCTCATTCACACTGCCGACCTGGACAGTGAAACACGCTGTGCCGCACGTGAATTACTCATTGAGGCATTCGAAGGTGACTTTACCGAGGAGGACTGGGAACACTGTCTGGGCGGGATGCACGCGCTCATCTGGTACCACGGCATACTCATCGCCCACGCCGCTGTGGTGCAGCGCCGACTGCTGTACCAGGACCGCGTCCTGCGCACCGGGTATGTGGAAGGCGTTGCGGTGGATAGCGACTGGCGTGGAAACGGACTTGGTACCGCGATCATGGACGCGGCCGAGCAGGTGCTGCGGGGTGCTTACGAACTGGGGGCGTTGAGTGCCGGCGACGACGTCGCGCCGTTCTAC…
223	A2	Mycobacteroides abscessus	GCA_001214625.1	CSWN01000002.1	AAC(2')-Ib	62.222	2.31e-76	VSNMPTVPVIRTHTARLIHTADLDSETRCAARELLIEAFEGDFTEEDWEHCLGGMHALIWYHGILIAHAAVVQRRLLYQDRVLRTGYVEGVAVDSDWRGNGLGTAIMDAAEQVLRGAYELGALSAGDDVAPFYRARGWVPWLGSTPVMTADGIVPATDEGVHVLPMSSGVDPSGSLTCDWRAGDGW	GTGTCCAATATGCCAACCGTCCCCGTCATCCGCACGCACACCGCGCGGCTCATTCACACTGCCGACCTGGACAGTGAAACACGCTGTGCCGCACGTGAATTACTCATTGAGGCATTCGAAGGTGACTTTACCGAGGAGGACTGGGAACACTGTCTGGGCGGGATGCACGCGCTCATCTGGTACCACGGCATACTCATCGCCCACGCCGCTGTGGTGCAGCGCCGACTGCTGTACCAGGACCGCGTCCTGCGCACCGGGTATGTGGAAGGCGTTGCGGTGGATAGCGACTGGCGTGGAAACGGACTTGGTACCGCGATCATGGACGCGGCCGAGCAGGTGCTGCGGGGTGCTTACGAACTGGGGGCGTTGAGTGCCGGCGACGACGTCGCGCCGTTCTAC…
224	A2	Mycobacteroides abscessus	GCA_001214925.1	CSZO01000002.1	AAC(2')-Ib	62.222	2.31e-76	VSNMPTVPVIRTHTARLIHTADLDSETRCAARELLIEAFEGDFTEEDWEHCLGGMHALIWYHGILIAHAAVVQRRLLYQDRVLRTGYVEGVAVDSDWRGNGLGTAIMDAAEQVLRGAYELGALSAGDDVAPFYRARGWVPWLGSTPVMTADGIVPATDEGVHVLPMSSGVDPSGSLTCDWRAGDGW	GTGTCCAATATGCCAACCGTCCCCGTCATCCGCACGCACACCGCGCGGCTCATTCACACTGCCGACCTGGACAGTGAAACACGCTGTGCCGCACGTGAATTACTCATTGAGGCATTCGAAGGTGACTTTACCGAGGAGGACTGGGAACACTGTCTGGGCGGGATGCACGCGCTCATCTGGTACCACGGCATACTCATCGCCCACGCCGCTGTGGTGCAGCGCCGACTGCTGTACCAGGACCGCGTCCTGCGCACCGGGTATGTGGAAGGCGTTGCGGTGGATAGCGACTGGCGTGGAAACGGACTTGGTACCGCGATCATGGACGCGGCCGAGCAGGTGCTGCGGGGTGCTTACGAACTGGGGGCGTTGAGTGCCGGCGACGACGTCGCGCCGTTCTAC…
225	A2	Mycobacteroides abscessus	GCA_001214985.1	CSVY01000019.1	AAC(2')-Ib	62.222	2.31e-76	VSNMPTVPVIRTHTARLIHTADLDSETRCAARELLIEAFEGDFTEEDWEHCLGGMHALIWYHGILIAHAAVVQRRLLYQDRVLRTGYVEGVAVDSDWRGNGLGTAIMDAAEQVLRGAYELGALSAGDDVAPFYRARGWVPWLGSTPVMTADGIVPATDEGVHVLPMSSGVDPSGSLTCDWRAGDGW	GTGTCCAATATGCCAACCGTCCCCGTCATCCGCACGCACACCGCGCGGCTCATTCACACTGCCGACCTGGACAGTGAAACACGCTGTGCCGCACGTGAATTACTCATTGAGGCATTCGAAGGTGACTTTACCGAGGAGGACTGGGAACACTGTCTGGGCGGGATGCACGCGCTCATCTGGTACCACGGCATACTCATCGCCCACGCCGCTGTGGTGCAGCGCCGACTGCTGTACCAGGACCGCGTCCTGCGCACCGGGTATGTGGAAGGCGTTGCGGTGGATAGCGACTGGCGTGGAAACGGACTTGGTACCGCGATCATGGACGCGGCCGAGCAGGTGCTGCGGGGTGCTTACGAACTGGGGGCGTTGAGTGCCGGCGACGACGTCGCGCCGTTCTAC…
226	A2	Mycobacteroides abscessus	GCA_001215005.1	CSXH01000003.1	AAC(2')-Ib	62.222	2.31e-76	VSNMPTVPVIRTHTARLIHTADLDSETRCAARELLIEAFEGDFTEEDWEHCLGGMHALIWYHGILIAHAAVVQRRLLYQDRVLRTGYVEGVAVDSDWRGNGLGTAIMDAAEQVLRGAYELGALSAGDDVAPFYRARGWVPWLGSTPVMTADGIVPATDEGVHVLPMSSGVDPSGSLTCDWRAGDGW	GTGTCCAATATGCCAACCGTCCCCGTCATCCGCACGCACACCGCGCGGCTCATTCACACTGCCGACCTGGACAGTGAAACACGCTGTGCCGCACGTGAATTACTCATTGAGGCATTCGAAGGTGACTTTACCGAGGAGGACTGGGAACACTGTCTGGGCGGGATGCACGCGCTCATCTGGTACCACGGCATACTCATCGCCCACGCCGCTGTGGTGCAGCGCCGACTGCTGTACCAGGACCGCGTCCTGCGCACCGGGTATGTGGAAGGCGTTGCGGTGGATAGCGACTGGCGTGGAAACGGACTTGGTACCGCGATCATGGACGCGGCCGAGCAGGTGCTGCGGGGTGCTTACGAACTGGGGGCGTTGAGTGCCGGCGACGACGTCGCGCCGTTCTAC…
227	A2	Mycobacteroides abscessus	GCA_001215045.1	CSWD01000001.1	AAC(2')-Ib	62.222	2.31e-76	VSNMPTVPVIRTHTARLIHTADLDSETRCAARELLIEAFEGDFTEEDWEHCLGGMHALIWYHGILIAHAAVVQRRLLYQDRVLRTGYVEGVAVDSDWRGNGLGTAIMDAAEQVLRGAYELGALSAGDDVAPFYRARGWVPWLGSTPVMTADGIVPATDEGVHVLPMSSGVDPSGSLTCDWRAGDGW	GTGTCCAATATGCCAACCGTCCCCGTCATCCGCACGCACACCGCGCGGCTCATTCACACTGCCGACCTGGACAGTGAAACACGCTGTGCCGCACGTGAATTACTCATTGAGGCATTCGAAGGCGACTTTACCGAGGAGGACTGGGAACACTGTCTGGGCGGGATGCACGCGCTCATCTGGTACCACGGCATACTCATCGCCCACGCCGCTGTGGTGCAGCGCCGACTGCTGTACCAGGACCGCGTCCTGCGCACCGGGTATGTGGAAGGCGTTGCGGTGGATAGCGACTGGCGTGGAAACGGACTTGGTACCGCGATCATGGACGCGGCCGAGCAGGTGCTGCGGGGTGCCTACGAACTGGGGGCGTTGAGTGCCGGCGACGACGTCGCGCCGTTCTAC…
228	A2	Mycobacteroides abscessus	GCA_001215165.1	CSYU01000001.1	AAC(2')-Ib	62.222	2.31e-76	VSNMPTVPVIRTHTARLIHTADLDSETRCAARELLIEAFEGDFTEEDWEHCLGGMHALIWYHGILIAHAAVVQRRLLYQDRVLRTGYVEGVAVDSDWRGNGLGTAIMDAAEQVLRGAYELGALSAGDDVAPFYRARGWVPWLGSTPVMTADGIVPATDEGVHVLPMSSGVDPSGSLTCDWRAGDGW	GTGTCCAATATGCCAACCGTCCCCGTCATCCGCACGCACACCGCGCGGCTCATTCACACTGCCGACCTGGACAGTGAAACACGCTGTGCCGCACGTGAATTACTCATTGAGGCATTCGAAGGCGACTTTACCGAGGAGGACTGGGAACACTGTCTGGGCGGGATGCACGCGCTCATCTGGTACCACGGCATACTCATCGCCCACGCCGCTGTGGTGCAGCGCCGACTGCTGTACCAGGACCGCGTCCTGCGCACCGGGTATGTGGAAGGCGTTGCGGTGGATAGCGACTGGCGTGGAAACGGACTTGGTACCGCGATCATGGACGCGGCCGAGCAGGTGCTGCGGGGTGCCTACGAACTGGGGGCGTTGAGTGCCGGCGACGACGTCGCGCCGTTCTAC…
229	A2	Mycobacteroides abscessus	GCA_001215265.1	CSYK01000003.1	AAC(2')-Ib	62.222	2.31e-76	VSNMPTVPVIRTHTARLIHTADLDSETRCAARELLIEAFEGDFTEEDWEHCLGGMHALIWYHGILIAHAAVVQRRLLYQDRVLRTGYVEGVAVDSDWRGNGLGTAIMDAAEQVLRGAYELGALSAGDDVAPFYRARGWVPWLGSTPVMTADGIVPATDEGVHVLPMSSGVDPSGSLTCDWRAGDGW	GTGTCCAATATGCCAACCGTCCCCGTCATCCGCACGCACACCGCGCGGCTCATTCACACTGCCGACCTGGACAGTGAAACACGCTGTGCCGCACGTGAATTACTCATTGAGGCATTCGAAGGTGACTTTACCGAGGAGGACTGGGAACACTGTCTGGGCGGGATGCACGCGCTCATCTGGTACCACGGCATACTCATCGCCCACGCCGCTGTGGTGCAGCGCCGACTGCTGTACCAGGACCGCGTCCTGCGCACCGGGTATGTGGAAGGCGTTGCGGTGGATAGCGACTGGCGTGGAAACGGACTTGGTACCGCGATCATGGACGCGGCCGAGCAGGTGCTGCGGGGTGCTTACGAACTGGGGGCGTTGAGTGCCGGCGACGACGTCGCGCCGTTCTAC…
230	A2	Mycobacteroides abscessus	GCA_001215385.1	CSWL01000008.1	AAC(2')-Ib	62.222	2.31e-76	VSNMPTVPVIRTHTARLIHTADLDSETRCAARELLIEAFEGDFTEEDWEHCLGGMHALIWYHGILIAHAAVVQRRLLYQDRVLRTGYVEGVAVDSDWRGNGLGTAIMDAAEQVLRGAYELGALSAGDDVAPFYRARGWVPWLGSTPVMTADGIVPATDEGVHVLPMSSGVDPSGSLTCDWRAGDGW	GTGTCCAATATGCCAACCGTCCCCGTCATCCGCACGCACACCGCGCGGCTCATTCACACTGCCGACCTGGACAGTGAAACACGCTGTGCCGCACGTGAATTACTCATTGAGGCATTCGAAGGTGACTTTACCGAGGAGGACTGGGAACACTGTCTGGGCGGGATGCACGCGCTCATCTGGTACCACGGCATACTCATCGCCCACGCCGCTGTGGTGCAGCGCCGACTGCTGTACCAGGACCGCGTCCTGCGCACCGGGTATGTGGAAGGCGTTGCGGTGGATAGCGACTGGCGTGGAAACGGACTTGGTACCGCGATCATGGACGCGGCCGAGCAGGTGCTGCGGGGTGCTTACGAACTGGGGGCGTTGAGTGCCGGCGACGACGTCGCGCCGTTCTAC…
231	A2	Mycobacteroides abscessus	GCA_001215445.1	CSWC01000001.1	AAC(2')-Ib	62.222	2.31e-76	VSNMPTVPVIRTHTARLIHTADLDSETRCAARELLIEAFEGDFTEEDWEHCLGGMHALIWYHGILIAHAAVVQRRLLYQDRVLRTGYVEGVAVDSDWRGNGLGTAIMDAAEQVLRGAYELGALSAGDDVAPFYRARGWVPWLGSTPVMTADGIVPATDEGVHVLPMSSGVDPSGSLTCDWRAGDGW	GTGTCCAATATGCCAACCGTCCCCGTCATCCGCACGCACACCGCGCGGCTCATTCACACTGCCGACCTGGACAGTGAAACACGCTGTGCCGCACGTGAATTACTCATTGAGGCATTCGAAGGTGACTTTACCGAGGAGGACTGGGAACACTGTCTGGGCGGGATGCACGCGCTCATCTGGTACCACGGCATACTCATCGCCCACGCCGCTGTGGTGCAGCGCCGACTGCTGTACCAGGACCGCGTCCTGCGCACCGGGTATGTGGAAGGCGTTGCGGTGGATAGCGACTGGCGTGGAAACGGACTTGGTACCGCGATCATGGACGCGGCCGAGCAGGTGCTGCGGGGTGCTTACGAACTGGGGGCGTTGAGTGCCGGCGACGACGTCGCGCCGTTCTAC…
232	A2	Mycobacteroides abscessus	GCA_001215565.1	CSXL01000003.1	AAC(2')-Ib	62.222	2.31e-76	VSNMPTVPVIRTHTARLIHTADLDSETRCAARELLIEAFEGDFTEEDWEHCLGGMHALIWYHGILIAHAAVVQRRLLYQDRVLRTGYVEGVAVDSDWRGNGLGTAIMDAAEQVLRGAYELGALSAGDDVAPFYRARGWVPWLGSTPVMTADGIVPATDEGVHVLPMSSGVDPSGSLTCDWRAGDGW	GTGTCCAATATGCCAACCGTCCCCGTCATCCGCACGCACACCGCGCGGCTCATTCACACTGCCGACCTGGACAGTGAAACACGCTGTGCCGCACGTGAATTACTCATTGAGGCATTCGAAGGTGACTTTACCGAGGAGGACTGGGAACACTGTCTGGGCGGGATGCACGCGCTCATCTGGTACCACGGCATACTCATCGCCCACGCCGCTGTGGTGCAGCGCCGACTGCTGTACCAGGACCGCGTCCTGCGCACCGGGTATGTGGAAGGCGTTGCGGTGGATAGCGACTGGCGTGGAAACGGACTTGGTACCGCGATCATGGACGCGGCCGAGCAGGTGCTGCGGGGTGCTTACGAACTGGGGGCGTTGAGTGCCGGCGACGACGTCGCGCCGTTCTAC…
233	A2	Mycobacteroides abscessus	GCA_001215625.1	CSWZ01000002.1	AAC(2')-Ib	62.222	2.31e-76	VSNMPTVPVIRTHTARLIHTADLDSETRCAARELLIEAFEGDFTEEDWEHCLGGMHALIWYHGILIAHAAVVQRRLLYQDRVLRTGYVEGVAVDSDWRGNGLGTAIMDAAEQVLRGAYELGALSAGDDVAPFYRARGWVPWLGSTPVMTADGIVPATDEGVHVLPMSSGVDPSGSLTCDWRAGDGW	GTGTCCAATATGCCAACCGTCCCCGTCATCCGCACGCACACCGCGCGGCTCATTCACACTGCCGACCTGGACAGTGAAACACGCTGTGCCGCACGTGAATTACTCATTGAGGCATTCGAAGGTGACTTTACCGAGGAGGACTGGGAACACTGTCTGGGCGGGATGCACGCGCTCATCTGGTACCACGGCATACTCATCGCCCACGCCGCTGTGGTGCAGCGCCGACTGCTGTACCAGGACCGCGTCCTGCGCACCGGGTATGTGGAAGGCGTTGCGGTGGATAGCGACTGGCGTGGAAACGGACTTGGTACCGCGATCATGGACGCGGCCGAGCAGGTGCTGCGGGGTGCTTACGAACTGGGGGCGTTGAGTGCCGGCGACGACGTCGCGCCGTTCTAC…
234	A2	Mycobacteroides abscessus	GCA_001215805.1	CSZP01000036.1	AAC(2')-Ib	62.222	2.31e-76	VSNMPTVPVIRTHTARLIHTADLDSETRCAARELLIEAFEGDFTEEDWEHCLGGMHALIWYHGILIAHAAVVQRRLLYQDRVLRTGYVEGVAVDSDWRGNGLGTAIMDAAEQVLRGAYELGALSAGDDVAPFYRARGWVPWLGSTPVMTADGIVPATDEGVHVLPMSSGVDPSGSLTCDWRAGDGW	GTGTCCAATATGCCAACCGTCCCCGTCATCCGCACGCACACCGCGCGGCTCATTCACACTGCCGACCTGGACAGTGAAACACGCTGTGCCGCACGTGAATTACTCATTGAGGCATTCGAAGGTGACTTTACCGAGGAGGACTGGGAACACTGTCTGGGCGGGATGCACGCGCTCATCTGGTACCACGGCATACTCATCGCCCACGCCGCTGTGGTGCAGCGCCGACTGCTGTACCAGGACCGCGTCCTGCGCACCGGGTATGTGGAAGGCGTTGCGGTGGATAGCGACTGGCGTGGAAACGGACTTGGTACCGCGATCATGGACGCGGCCGAGCAGGTGCTGCGGGGTGCTTACGAACTGGGGGCGTTGAGTGCCGGCGACGACGTCGCGCCGTTCTAC…
235	A2	Mycobacteroides abscessus	GCA_001215845.1	CSWE01000010.1	AAC(2')-Ib	62.222	2.31e-76	VSNMPTVPVIRTHTARLIHTADLDSETRCAARELLIEAFEGDFTEEDWEHCLGGMHALIWYHGILIAHAAVVQRRLLYQDRVLRTGYVEGVAVDSDWRGNGLGTAIMDAAEQVLRGAYELGALSAGDDVAPFYRARGWVPWLGSTPVMTADGIVPATDEGVHVLPMSSGVDPSGSLTCDWRAGDGW	GTGTCCAATATGCCAACCGTCCCCGTCATCCGCACGCACACCGCGCGGCTCATTCACACTGCCGACCTGGACAGTGAAACACGCTGTGCCGCACGTGAATTACTCATTGAGGCATTCGAAGGTGACTTTACCGAGGAGGACTGGGAACACTGTCTGGGCGGGATGCACGCGCTCATCTGGTACCACGGCATACTCATCGCCCACGCCGCTGTGGTGCAGCGCCGACTGCTGTACCAGGACCGCGTCCTGCGCACCGGGTATGTGGAAGGCGTTGCGGTGGATAGCGACTGGCGTGGAAACGGACTTGGTACCGCGATCATGGACGCGGCCGAGCAGGTGCTGCGGGGTGCTTACGAACTGGGGGCGTTGAGTGCCGGCGACGACGTCGCGCCGTTCTAC…
236	A2	Mycobacteroides abscessus	GCA_001215945.1	CSZX01000012.1	AAC(2')-Ib	62.222	2.31e-76	VSNMPTVPVIRTHTARLIHTADLDSETRCAARELLIEAFEGDFTEEDWEHCLGGMHALIWYHGILIAHAAVVQRRLLYQDRVLRTGYVEGVAVDSDWRGNGLGTAIMDAAEQVLRGAYELGALSAGDDVAPFYRARGWVPWLGSTPVMTADGIVPATDEGVHVLPMSSGVDPSGSLTCDWRAGDGW	GTGTCCAATATGCCAACCGTCCCCGTCATCCGCACGCACACCGCGCGGCTCATTCACACTGCCGACCTGGACAGTGAAACACGCTGTGCCGCACGTGAATTACTCATTGAGGCATTCGAAGGTGACTTTACCGAGGAGGACTGGGAACACTGTCTGGGCGGGATGCACGCGCTCATCTGGTACCACGGCATACTCATCGCCCACGCCGCTGTGGTGCAGCGCCGACTGCTGTACCAGGACCGCGTCCTGCGCACCGGGTATGTGGAAGGCGTTGCGGTGGATAGCGACTGGCGTGGAAACGGACTTGGTACCGCGATCATGGACGCGGCCGAGCAGGTGCTGCGGGGTGCTTACGAACTGGGGGCGTTGAGTGCCGGCGACGACGTCGCGCCGTTCTAC…
237	A2	Mycobacteroides abscessus	GCA_001215965.1	CSXX01000011.1	AAC(2')-Ib	62.222	2.31e-76	VSNMPTVPVIRTHTARLIHTADLDSETRCAARELLIEAFEGDFTEEDWEHCLGGMHALIWYHGILIAHAAVVQRRLLYQDRVLRTGYVEGVAVDSDWRGNGLGTAIMDAAEQVLRGAYELGALSAGDDVAPFYRARGWVPWLGSTPVMTADGIVPATDEGVHVLPMSSGVDPSGSLTCDWRAGDGW	GTGTCCAATATGCCAACCGTCCCCGTCATCCGCACGCACACCGCGCGGCTCATTCACACTGCCGACCTGGACAGTGAAACACGCTGTGCCGCACGTGAATTACTCATTGAGGCATTCGAAGGTGACTTTACCGAGGAGGACTGGGAACACTGTCTGGGCGGGATGCACGCGCTCATCTGGTACCACGGCATACTCATCGCCCACGCCGCTGTGGTGCAGCGCCGACTGCTGTACCAGGACCGCGTCCTGCGCACCGGGTATGTGGAAGGCGTTGCGGTGGATAGCGACTGGCGTGGAAACGGACTTGGTACCGCGATCATGGACGCGGCCGAGCAGGTGCTGCGGGGTGCTTACGAACTGGGGGCGTTGAGTGCCGGCGACGACGTCGCGCCGTTCTAC…
238	A2	Mycobacteroides abscessus	GCA_001216065.1	CSYS01000001.1	AAC(2')-Ib	62.222	2.31e-76	VSNMPTVPVIRTHTARLIHTADLDSETRCAARELLIEAFEGDFTEEDWEHCLGGMHALIWYHGILIAHAAVVQRRLLYQDRVLRTGYVEGVAVDSDWRGNGLGTAIMDAAEQVLRGAYELGALSAGDDVAPFYRARGWVPWLGSTPVMTADGIVPATDEGVHVLPMSSGVDPSGSLTCDWRAGDGW	GTGTCCAATATGCCAACCGTCCCCGTCATCCGCACGCACACCGCGCGGCTCATTCACACTGCCGACCTGGACAGTGAAACACGCTGTGCCGCACGTGAATTACTCATTGAGGCATTCGAAGGCGACTTTACCGAGGAGGACTGGGAACACTGTCTGGGCGGGATGCACGCGCTCATCTGGTACCACGGCATACTCATCGCCCACGCCGCTGTGGTGCAGCGCCGACTGCTGTACCAGGACCGCGTCCTGCGCACCGGGTATGTGGAAGGCGTTGCGGTGGATAGCGACTGGCGTGGAAACGGACTTGGTACCGCGATCATGGACGCGGCCGAGCAGGTGCTGCGGGGTGCCTACGAACTGGGGGCGTTGAGTGCCGGCGACGACGTCGCGCCGTTCTAC…
239	A2	Mycobacteroides abscessus	GCA_001216145.1	CSXT01000009.1	AAC(2')-Ib	62.222	2.31e-76	VSNMPTVPVIRTHTARLIHTADLDSETRCAARELLIEAFEGDFTEEDWEHCLGGMHALIWYHGILIAHAAVVQRRLLYQDRVLRTGYVEGVAVDSDWRGNGLGTAIMDAAEQVLRGAYELGALSAGDDVAPFYRARGWVPWLGSTPVMTADGIVPATDEGVHVLPMSSGVDPSGSLTCDWRAGDGW	GTGTCCAATATGCCAACCGTCCCCGTCATCCGCACGCACACCGCGCGGCTCATTCACACTGCCGACCTGGACAGTGAAACACGCTGTGCCGCACGTGAATTACTCATTGAGGCATTCGAAGGTGACTTTACCGAGGAGGACTGGGAACACTGTCTGGGCGGGATGCACGCGCTCATCTGGTACCACGGCATACTCATCGCCCACGCCGCTGTGGTGCAGCGCCGACTGCTGTACCAGGACCGCGTCCTGCGCACCGGGTATGTGGAAGGCGTTGCGGTGGATAGCGACTGGCGTGGAAACGGACTTGGTACCGCGATCATGGACGCGGCCGAGCAGGTGCTGCGGGGTGCTTACGAACTGGGGGCGTTGAGTGCCGGCGACGACGTCGCGCCGTTCTAC…
240	A2	Mycobacteroides abscessus	GCA_001216305.1	CSWK01000001.1	AAC(2')-Ib	62.222	2.31e-76	VSNMPTVPVIRTHTARLIHTADLDSETRCAARELLIEAFEGDFTEEDWEHCLGGMHALIWYHGILIAHAAVVQRRLLYQDRVLRTGYVEGVAVDSDWRGNGLGTAIMDAAEQVLRGAYELGALSAGDDVAPFYRARGWVPWLGSTPVMTADGIVPATDEGVHVLPMSSGVDPSGSLTCDWRAGDGW	GTGTCCAATATGCCAACCGTCCCCGTCATCCGCACGCACACCGCGCGGCTCATTCACACTGCCGACCTGGACAGTGAAACACGCTGTGCCGCACGTGAATTACTCATTGAGGCATTCGAAGGTGACTTTACCGAGGAGGACTGGGAACACTGTCTGGGCGGGATGCACGCGCTCATCTGGTACCACGGCATACTCATCGCCCACGCCGCTGTGGTGCAGCGCCGACTGCTGTACCAGGACCGCGTCCTGCGCACCGGGTATGTGGAAGGCGTTGCGGTGGATAGCGACTGGCGTGGAAACGGACTTGGTACCGCGATCATGGACGCGGCCGAGCAGGTGCTGCGGGGTGCTTACGAACTGGGGGCGTTGAGTGCCGGCGACGACGTCGCGCCGTTCTAC…
241	A2	Mycobacteroides abscessus	GCA_001216745.1	CSZS01000074.1	AAC(2')-Ib	62.222	2.31e-76	VSNMPTVPVIRTHTARLIHTADLDSETRCAARELLIEAFEGDFTEEDWEHCLGGMHALIWYHGILIAHAAVVQRRLLYQDRVLRTGYVEGVAVDSDWRGNGLGTAIMDAAEQVLRGAYELGALSAGDDVAPFYRARGWVPWLGSTPVMTADGIVPATDEGVHVLPMSSGVDPSGSLTCDWRAGDGW	GTGTCCAATATGCCAACCGTCCCCGTCATCCGCACGCACACCGCGCGGCTCATTCACACTGCCGACCTGGACAGTGAAACACGCTGTGCCGCACGTGAATTACTCATTGAGGCATTCGAAGGTGACTTTACCGAGGAGGACTGGGAACACTGTCTGGGCGGGATGCACGCGCTCATCTGGTACCACGGCATACTCATCGCCCACGCCGCTGTGGTGCAGCGCCGACTGCTGTACCAGGACCGCGTCCTGCGCACCGGGTATGTGGAAGGCGTTGCGGTGGATAGCGACTGGCGTGGAAACGGACTTGGTACCGCGATCATGGACGCGGCCGAGCAGGTGCTGCGGGGTGCTTACGAACTGGGGGCGTTGAGTGCCGGCGACGACGTCGCGCCGTTCTAC…
242	A2	Mycobacteroides abscessus	GCA_001217145.1	CSWH01000004.1	AAC(2')-Ib	62.222	2.31e-76	VSNMPTVPVIRTHTARLIHTADLDSETRCAARELLIEAFEGDFTEEDWEHCLGGMHALIWYHGILIAHAAVVQRRLLYQDRVLRTGYVEGVAVDSDWRGNGLGTAIMDAAEQVLRGAYELGALSAGDDVAPFYRARGWVPWLGSTPVMTADGIVPATDEGVHVLPMSSGVDPSGSLTCDWRAGDGW	GTGTCCAATATGCCAACCGTCCCCGTCATCCGCACGCACACCGCGCGGCTCATTCACACTGCCGACCTGGACAGTGAAACACGCTGTGCCGCACGTGAATTACTCATTGAGGCATTCGAAGGTGACTTTACCGAGGAGGACTGGGAACACTGTCTGGGCGGGATGCACGCGCTCATCTGGTACCACGGCATACTCATCGCCCACGCCGCTGTGGTGCAGCGCCGACTGCTGTACCAGGACCGCGTCCTGCGCACCGGGTATGTGGAAGGCGTTGCGGTGGATAGCGACTGGCGTGGAAACGGACTTGGTACCGCGATCATGGACGCGGCCGAGCAGGTGCTGCGGGGTGCTTACGAACTGGGGGCGTTGAGTGCCGGCGACGACGTCGCGCCGTTCTAC…
243	A2	Mycobacteroides abscessus	GCA_001217185.1	CSZR01000002.1	AAC(2')-Ib	62.222	2.31e-76	VSNMPTVPVIRTHTARLIHTADLDSETRCAARELLIEAFEGDFTEEDWEHCLGGMHALIWYHGILIAHAAVVQRRLLYQDRVLRTGYVEGVAVDSDWRGNGLGTAIMDAAEQVLRGAYELGALSAGDDVAPFYRARGWVPWLGSTPVMTADGIVPATDEGVHVLPMSSGVDPSGSLTCDWRAGDGW	GTGTCCAATATGCCAACCGTCCCCGTCATCCGCACGCACACCGCGCGGCTCATTCACACTGCCGACCTGGACAGTGAAACACGCTGTGCCGCACGTGAATTACTCATTGAGGCATTCGAAGGTGACTTTACCGAGGAGGACTGGGAACACTGTCTGGGCGGGATGCACGCGCTCATCTGGTACCACGGCATACTCATCGCCCACGCCGCTGTGGTGCAGCGCCGACTGCTGTACCAGGACCGCGTCCTGCGCACCGGGTATGTGGAAGGCGTTGCGGTGGATAGCGACTGGCGTGGAAACGGACTTGGTACCGCGATCATGGACGCGGCCGAGCAGGTGCTGCGGGGTGCTTACGAACTGGGGGCGTTGAGTGCCGGCGACGACGTCGCGCCGTTCTAC…
244	A2	Mycobacteroides abscessus	GCA_001217525.1	CSYL01000001.1	AAC(2')-Ib	62.222	2.31e-76	VSNMPTVPVIRTHTARLIHTADLDSETRCAARELLIEAFEGDFTEEDWEHCLGGMHALIWYHGILIAHAAVVQRRLLYQDRVLRTGYVEGVAVDSDWRGNGLGTAIMDAAEQVLRGAYELGALSAGDDVAPFYRARGWVPWLGSTPVMTADGIVPATDEGVHVLPMSSGVDPSGSLTCDWRAGDGW	GTGTCCAATATGCCAACCGTCCCCGTCATCCGCACGCACACCGCGCGGCTCATTCACACTGCCGACCTGGACAGTGAAACACGCTGTGCCGCACGTGAATTACTCATTGAGGCATTCGAAGGTGACTTTACCGAGGAGGACTGGGAACACTGTCTGGGCGGGATGCACGCGCTCATCTGGTACCACGGCATACTCATCGCCCACGCCGCTGTGGTGCAGCGCCGACTGCTGTACCAGGACCGCGTCCTGCGCACCGGGTATGTGGAAGGCGTTGCGGTGGATAGCGACTGGCGTGGAAACGGACTTGGTACCGCGATCATGGACGCGGCCGAGCAGGTGCTGCGGGGTGCTTACGAACTGGGGGCGTTGAGTGCCGGCGACGACGTCGCGCCGTTCTAC…
245	A2	Mycobacteroides abscessus	GCA_001350895.1	CVMI01000009.1	AAC(2')-Ib	62.222	2.31e-76	VSNMPTVPVIRTHTARLIHTADLDSETRCAARELLIEAFEGDFTEEDWEHCLGGMHALIWYHGILIAHAAVVQRRLLYQDRVLRTGYVEGVAVDSDWRGNGLGTAIMDAAEQVLRGAYELGALSAGDDVAPFYRARGWVPWLGSTPVMTADGIVPATDEGVHVLPMSSGVDPSGSLTCDWRAGDGW	GTGTCCAATATGCCAACCGTCCCCGTCATCCGCACGCACACCGCGCGGCTCATTCACACTGCCGACCTGGACAGTGAAACACGCTGTGCCGCACGTGAATTACTCATTGAGGCATTCGAAGGTGACTTTACCGAGGAGGACTGGGAACACTGTCTGGGCGGGATGCACGCGCTCATCTGGTACCACGGCATACTCATCGCCCACGCCGCTGTGGTGCAGCGCCGACTGCTGTACCAGGACCGCGTCCTGCGCACCGGGTATGTGGAAGGCGTTGCGGTGGATAGCGACTGGCGTGGAAACGGACTTGGTACCGCGATCATGGACGCGGCCGAGCAGGTGCTGCGGGGTGCTTACGAACTGGGGGCGTTGAGTGCCGGCGACGACGTCGCGCCGTTCTAC…
246	A2	Mycobacteroides abscessus	GCA_001430775.1	CP013049.1	AAC(2')-Ib	62.222	2.31e-76	VSNMPTVPVIRTHTARLIHTADLDSETRCAARELLIEAFEGDFTEEDWEHCLGGMHALIWYHGILIAHAAVVQRRLLYQDRVLRTGYVEGVAVDSDWRGNGLGTAIMDAAEQVLRGAYELGALSAGDDVAPFYRARGWVPWLGSTPVMTADGIVPATDEGVHVLPMSSGVDPSGSLTCDWRAGDGW	GTGTCCAATATGCCAACCGTCCCCGTCATCCGCACGCACACCGCGCGGCTCATTCACACTGCCGACCTGGACAGTGAAACACGCTGTGCCGCACGTGAATTACTCATTGAGGCATTCGAAGGCGACTTTACCGAGGAGGACTGGGAACACTGTCTGGGCGGGATGCACGCGCTCATCTGGTACCACGGCATACTCATCGCCCACGCCGCTGTGGTGCAGCGCCGACTGCTGTACCAGGACCGCGTCCTGCGCACCGGGTATGTGGAAGGCGTTGCGGTGGATAGCGACTGGCGTGGAAACGGACTTGGTACCGCGATCATGGACGCGGCCGAGCAGGTGCTGCGGGGTGCCTACGAACTGGGGGCGTTGAGTGCCGGCGACGACGTCGCGCCGTTCTAC…
247	A2	Mycobacteroides abscessus	GCA_001606295.1	CP014955.1	AAC(2')-Ib	62.222	2.31e-76	VSNMPTVPVIRTHTARLIHTADLDSETRCAARELLIEAFEGDFTEEDWEHCLGGMHALIWYHGILIAHAAVVQRRLLYQDRVLRTGYVEGVAVDSDWRGNGLGTAIMDAAEQVLRGAYELGALSAGDDVAPFYRARGWVPWLGSTPVMTADGIVPATDEGVHVLPMSSGVDPSGSLTCDWRAGDGW	GTGTCCAATATGCCAACCGTCCCCGTCATCCGCACGCACACCGCGCGGCTCATTCACACTGCCGACCTGGACAGTGAAACACGCTGTGCCGCACGTGAATTACTCATTGAGGCATTCGAAGGCGACTTTACCGAGGAGGACTGGGAACACTGTCTGGGCGGGATGCACGCGCTCATCTGGTACCACGGCATACTCATCGCCCACGCCGCTGTGGTGCAGCGCCGACTGCTGTACCAGGACCGCGTCCTGCGCACCGGGTATGTGGAAGGCGTTGCGGTGGATAGCGACTGGCGTGGAAACGGACTTGGTACCGCGATCATGGACGCGGCCGAGCAGGTGCTGCGGGGTGCCTACGAACTGGGGGCGTTGAGTGCCGGCGACGACGTCGCGCCGTTCTAC…
248	A2	Mycobacteroides abscessus	GCA_001606315.1	CP014956.1	AAC(2')-Ib	62.222	2.31e-76	VSNMPTVPVIRTHTARLIHTADLDSETRCAARELLIEAFEGDFTEEDWEHCLGGMHALIWYHGILIAHAAVVQRRLLYQDRVLRTGYVEGVAVDSDWRGNGLGTAIMDAAEQVLRGAYELGALSAGDDVAPFYRARGWVPWLGSTPVMTADGIVPATDEGVHVLPMSSGVDPSGSLTCDWRAGDGW	GTGTCCAATATGCCAACCGTCCCCGTCATCCGCACGCACACCGCGCGGCTCATTCACACTGCCGACCTGGACAGTGAAACACGCTGTGCCGCACGTGAATTACTCATTGAGGCATTCGAAGGCGACTTTACCGAGGAGGACTGGGAACACTGTCTGGGCGGGATGCACGCGCTCATCTGGTACCACGGCATACTCATCGCCCACGCCGCTGTGGTGCAGCGCCGACTGCTGTACCAGGACCGCGTCCTGCGCACCGGGTATGTGGAAGGCGTTGCGGTGGATAGCGACTGGCGTGGAAACGGACTTGGTACCGCGATCATGGACGCGGCCGAGCAGGTGCTGCGGGGTGCCTACGAACTGGGGGCGTTGAGTGCCGGCGACGACGTCGCGCCGTTCTAC…
249	A2	Mycobacteroides abscessus	GCA_001610655.1	CP014960.1	AAC(2')-Ib	62.222	2.31e-76	VSNMPTVPVIRTHTARLIHTADLDSETRCAARELLIEAFEGDFTEEDWEHCLGGMHALIWYHGILIAHAAVVQRRLLYQDRVLRTGYVEGVAVDSDWRGNGLGTAIMDAAEQVLRGAYELGALSAGDDVAPFYRARGWVPWLGSTPVMTADGIVPATDEGVHVLPMSSGVDPSGSLTCDWRAGDGW	GTGTCCAATATGCCAACCGTCCCCGTCATCCGCACGCACACCGCGCGGCTCATTCACACTGCCGACCTGGACAGTGAAACACGCTGTGCCGCACGTGAATTACTCATTGAGGCATTCGAAGGCGACTTTACCGAGGAGGACTGGGAACACTGTCTGGGCGGGATGCACGCGCTCATCTGGTACCACGGCATACTCATCGCCCACGCCGCTGTGGTGCAGCGCCGACTGCTGTACCAGGACCGCGTCCTGCGCACCGGGTATGTGGAAGGCGTTGCGGTGGATAGCGACTGGCGTGGAAACGGACTTGGTACCGCGATCATGGACGCGGCCGAGCAGGTGCTGCGGGGTGCCTACGAACTGGGGGCGTTGAGTGCCGGCGACGACGTCGCGCCGTTCTAC…
250	A2	Mycobacteroides abscessus	GCA_001677155.1	CP016190.1	AAC(2')-Ib	62.222	2.31e-76	VSNMPTVPVIRTHTARLIHTADLDSETRCAARELLIEAFEGDFTEEDWEHCLGGMHALIWYHGILIAHAAVVQRRLLYQDRVLRTGYVEGVAVDSDWRGNGLGTAIMDAAEQVLRGAYELGALSAGDDVAPFYRARGWVPWLGSTPVMTADGIVPATDEGVHVLPMSSGVDPSGSLTCDWRAGDGW	GTGTCCAATATGCCAACCGTCCCCGTCATCCGCACGCACACCGCGCGGCTCATTCACACTGCCGACCTGGACAGTGAAACACGCTGTGCCGCACGTGAATTACTCATTGAGGCATTCGAAGGCGACTTTACCGAGGAGGACTGGGAACACTGTCTGGGCGGGATGCACGCGCTCATCTGGTACCACGGCATACTCATCGCCCACGCCGCTGTGGTGCAGCGCCGACTGCTGTACCAGGACCGCGTCCTGCGCACCGGGTATGTGGAAGGCGTTGCGGTGGATAGCGACTGGCGTGGAAACGGACTTGGTACCGCGATCATGGACGCGGCCGAGCAGGTGCTGCGGGGTGCCTACGAACTGGGGGCGTTGAGTGCCGGCGACGACGTCGCGCCGTTCTAC…
251	A2	Mycobacteroides abscessus	GCA_001677195.1	CP016192.1	AAC(2')-Ib	62.222	2.31e-76	VSNMPTVPVIRTHTARLIHTADLDSETRCAARELLIEAFEGDFTEEDWEHCLGGMHALIWYHGILIAHAAVVQRRLLYQDRVLRTGYVEGVAVDSDWRGNGLGTAIMDAAEQVLRGAYELGALSAGDDVAPFYRARGWVPWLGSTPVMTADGIVPATDEGVHVLPMSSGVDPSGSLTCDWRAGDGW	GTGTCCAATATGCCAACCGTCCCCGTCATCCGCACGCACACCGCGCGGCTCATTCACACTGCCGACCTGGACAGTGAAACACGCTGTGCCGCACGTGAATTACTCATTGAGGCATTCGAAGGCGACTTTACCGAGGAGGACTGGGAACACTGTCTGGGCGGGATGCACGCGCTCATCTGGTACCACGGCATACTCATCGCCCACGCCGCTGTGGTGCAGCGCCGACTGCTGTACCAGGACCGCGTCCTGCGCACCGGGTATGTGGAAGGCGTTGCGGTGGATAGCGACTGGCGTGGAAACGGACTTGGTACCGCGATCATGGACGCGGCCGAGCAGGTGCTGCGGGGTGCCTACGAACTGGGGGCGTTGAGTGCCGGCGACGACGTCGCGCCGTTCTAC…
252	A2	Mycobacteroides abscessus	GCA_001792645.1	JRME01000170.1	AAC(2')-Ib	62.222	2.31e-76	VSNMPTVPVIRTHTARLIHTADLDSETRCAARELLIEAFEGDFTEEDWEHCLGGMHALIWYHGILIAHAAVVQRRLLYQDRVLRTGYVEGVAVDSDWRGNGLGTAIMDAAEQVLRGAYELGALSAGDDVAPFYRARGWVPWLGSTPVMTADGIVPATDEGVHVLPMSSGVDPSGSLTCDWRAGDGW	GTGTCCAATATGCCAACCGTCCCCGTCATCCGCACGCACACCGCGCGGCTCATTCACACTGCCGACCTGGACAGTGAAACACGCTGTGCCGCACGTGAATTACTCATTGAGGCATTCGAAGGCGACTTTACCGAGGAGGACTGGGAACACTGTCTGGGCGGGATGCACGCGCTCATCTGGTACCACGGCATACTCATCGCCCACGCCGCTGTGGTGCAGCGCCGACTGCTGTACCAGGACCGCGTCCTGCGCACCGGGTATGTGGAAGGCGTTGCGGTGGATAGCGACTGGCGTGGAAACGGACTTGGTACCGCGATTATGGACGCGGCCGAGCAGGTGCTGCGGGGTGCCTACGAACTGGGGGCGTTGAGTGCCGGCGACGACGTCGCGCCGTTCTAC…
253	A2	Mycobacteroides abscessus	GCA_001942505.1	MLCG01000001.1	AAC(2')-Ib	62.222	2.31e-76	VSNMPTVPVIRTHTARLIHTADLDSETRCAARELLIEAFEGDFTEEDWEHCLGGMHALIWYHGILIAHAAVVQRRLLYQDRVLRTGYVEGVAVDSDWRGNGLGTAIMDAAEQVLRGAYELGALSAGDDVAPFYRARGWVPWLGSTPVMTADGIVPATDEGVHVLPMSSGVDPSGSLTCDWRAGDGW	GTGTCCAATATGCCAACCGTCCCCGTCATCCGCACGCACACCGCGCGGCTCATTCACACTGCCGACCTGGACAGTGAAACACGCTGTGCCGCACGTGAATTACTCATTGAGGCATTCGAAGGCGACTTTACCGAGGAGGACTGGGAACACTGTCTGGGCGGGATGCACGCGCTCATCTGGTACCACGGCATACTCATCGCCCACGCCGCTGTGGTGCAGCGCCGACTGCTGTACCAGGACCGCGTCCTGCGCACCGGGTATGTGGAAGGCGTTGCGGTGGATAGCGACTGGCGTGGAAACGGACTTGGTACCGCGATCATGGACGCGGCCGAGCAGGTGCTGCGGGGTGCCTACGAACTGGGGGCGTTGAGTGCCGGCGACGACGTCGCGCCGTTCTAC…
254	A2	Mycobacteroides abscessus	GCA_001942565.1	MLCJ01000032.1	AAC(2')-Ib	62.222	2.31e-76	VSNMPTVPVIRTHTARLIHTADLDSETRCAARELLIEAFEGDFTEEDWEHCLGGMHALIWYHGILIAHAAVVQRRLLYQDRVLRTGYVEGVAVDSDWRGNGLGTAIMDAAEQVLRGAYELGALSAGDDVAPFYRARGWVPWLGSTPVMTADGIVPATDEGVHVLPMSSGVDPSGSLTCDWRAGDGW	GTGTCCAATATGCCAACCGTCCCCGTCATCCGCACGCACACCGCGCGGCTCATTCACACTGCCGACCTGGACAGTGAAACACGCTGTGCCGCACGTGAATTACTCATTGAGGCATTCGAAGGCGACTTTACCGAGGAGGACTGGGAACACTGTCTGGGCGGGATGCACGCGCTCATCTGGTACCACGGCATACTCATCGCCCACGCCGCTGTGGTGCAGCGCCGACTGCTGTACCAGGACCGCGTCCTGCGCACCGGGTATGTGGAAGGCGTTGCGGTGGATAGCGACTGGCGTGGAAACGGACTTGGTACCGCGATTATGGACGCGGCCGAGCAGGTGCTGCGGGGTGCCTACGAACTGGGGGCGTTGAGTGCCGGCGACGACGTCGCGCCGTTCTAC…
255	A2	Mycobacteroides abscessus	GCA_002072635.1	MVDX01000012.1	AAC(2')-Ib	62.222	2.31e-76	VSNMPTVPVIRTHTARLIHTADLDSETRCAARELLIEAFEGDFTEEDWEHCLGGMHALIWYHGILIAHAAVVQRRLLYQDRVLRTGYVEGVAVDSDWRGNGLGTAIMDAAEQVLRGAYELGALSAGDDVAPFYRARGWVPWLGSTPVMTADGIVPATDEGVHVLPMSSGVDPSGSLTCDWRAGDGW	GTGTCCAATATGCCAACCGTCCCCGTCATCCGCACGCACACCGCGCGGCTCATTCACACTGCCGACCTGGACAGTGAAACACGCTGTGCCGCACGTGAATTACTCATTGAGGCATTCGAAGGTGACTTTACCGAGGAGGACTGGGAACACTGTCTGGGCGGGATGCACGCGCTCATCTGGTACCACGGCATACTCATCGCCCACGCCGCTGTGGTGCAGCGCCGACTGCTGTACCAGGACCGCGTCCTGCGCACCGGGTATGTGGAAGGCGTTGCGGTGGATAGCGACTGGCGTGGAAACGGACTTGGTACCGCGATCATGGACGCGGCCGAGCAGGTGCTGCGGGGTGCTTACGAACTGGGGGCGTTGAGTGCCGGCGACGACGTCGCGCCGTTCTAC…
256	A2	Mycobacteroides abscessus	GCA_002142775.1	NEGP01000036.1	AAC(2')-Ib	62.222	2.31e-76	VSNMPTVPVIRTHTARLIHTADLDSETRCAARELLIEAFEGDFTEEDWEHCLGGMHALIWYHGILIAHAAVVQRRLLYQDRVLRTGYVEGVAVDSDWRGNGLGTAIMDAAEQVLRGAYELGALSAGDDVAPFYRARGWVPWLGSTPVMTADGIVPATDEGVHVLPMSSGVDPSGSLTCDWRAGDGW	GTGTCCAATATGCCAACCGTCCCCGTCATCCGCACGCACACCGCGCGGCTCATTCACACTGCCGACCTGGACAGTGAAACACGCTGTGCCGCACGTGAATTACTCATTGAGGCATTCGAAGGCGACTTTACCGAGGAGGACTGGGAACACTGTCTGGGCGGGATGCACGCGCTCATCTGGTACCACGGCATACTCATCGCCCACGCCGCTGTGGTGCAGCGCCGACTGCTGTACCAGGACCGCGTCCTGCGCACCGGGTATGTGGAAGGCGTTGCGGTGGATAGCGACTGGCGTGGAAACGGACTTGGTACCGCGATCATGGACGCGGCCGAGCAGGTGCTGCGGGGTGCCTACGAACTGGGGGCGTTGAGTGCCGGCGACGACGTCGCGCCGTTCTAC…
257	A2	Mycobacteroides abscessus	GCA_002142845.1	NEGU01000002.1	AAC(2')-Ib	62.222	2.31e-76	VSNMPTVPVIRTHTARLIHTADLDSETRCAARELLIEAFEGDFTEEDWEHCLGGMHALIWYHGILIAHAAVVQRRLLYQDRVLRTGYVEGVAVDSDWRGNGLGTAIMDAAEQVLRGAYELGALSAGDDVAPFYRARGWVPWLGSTPVMTADGIVPATDEGVHVLPMSSGVDPSGSLTCDWRAGDGW	GTGTCCAATATGCCAACCGTCCCCGTCATCCGCACGCACACCGCGCGGCTCATTCACACTGCCGACCTGGACAGTGAAACACGCTGTGCCGCACGTGAATTACTCATTGAGGCATTCGAAGGTGACTTTACCGAGGAGGACTGGGAACACTGTCTGGGCGGGATGCACGCGCTCATCTGGTACCACGGCATACTCATCGCCCACGCCGCTGTGGTGCAGCGCCGACTGCTGTACCAGGACCGCGTCCTGCGCACCGGGTATGTGGAAGGCGTTGCGGTGGATAGCGACTGGCGTGGAAACGGACTTGGTACCGCGATCATGGACGCGGCCGAGCAGGTGCTGCGGGGTGCTTACGAACTGGGGGCGTTGAGTGCCGGCGACGACGTCGCGCCGTTCTAC…
258	A2	Mycobacteroides abscessus	GCA_002142865.1	NEGV01000008.1	AAC(2')-Ib	62.222	2.31e-76	VSNMPTVPVIRTHTARLIHTADLDSETRCAARELLIEAFEGDFTEEDWEHCLGGMHALIWYHGILIAHAAVVQRRLLYQDRVLRTGYVEGVAVDSDWRGNGLGTAIMDAAEQVLRGAYELGALSAGDDVAPFYRARGWVPWLGSTPVMTADGIVPATDEGVHVLPMSSGVDPSGSLTCDWRAGDGW	GTGTCCAATATGCCAACCGTCCCCGTCATCCGCACGCACACCGCGCGGCTCATTCACACTGCCGACCTGGACAGTGAAACACGCTGTGCCGCACGTGAATTACTCATTGAGGCATTCGAAGGCGACTTTACCGAGGAGGACTGGGAACACTGTCTGGGCGGGATGCACGCGCTCATCTGGTACCACGGCATACTCATCGCCCACGCCGCTGTGGTGCAGCGCCGACTGCTGTACCAGGACCGCGTCCTGCGCACCGGGTATGTGGAAGGCGTTGCGGTGGATAGCGACTGGCGTGGAAACGGACTTGGTACCGCGATCATGGACGCGGCCGAGCAGGTGCTGCGGGGTGCCTACGAACTGGGGGCGTTGAGTGCCGGCGACGACGTCGCGCCGTTCTAC…
259	A2	Mycobacteroides abscessus	GCA_002800165.1	NQQJ01000008.1	AAC(2')-Ib	62.222	2.31e-76	VSNMPTVPVIRTHTARLIHTADLDSETRCAARELLIEAFEGDFTEEDWEHCLGGMHALIWYHGILIAHAAVVQRRLLYQDRVLRTGYVEGVAVDSDWRGNGLGTAIMDAAEQVLRGAYELGALSAGDDVAPFYRARGWVPWLGSTPVMTADGIVPATDEGVHVLPMSSGVDPSGSLTCDWRAGDGW	GTGTCCAATATGCCAACCGTCCCCGTCATCCGCACGCACACCGCGCGGCTCATTCACACTGCCGACCTGGACAGTGAAACACGCTGTGCCGCACGTGAATTACTCATTGAGGCATTCGAAGGTGACTTTACCGAGGAGGACTGGGAACACTGTCTGGGCGGGATGCACGCGCTCATCTGGTACCACGGCATACTCATCGCCCACGCCGCTGTGGTGCAGCGCCGACTGCTGTACCAGGACCGCGTCCTGCGCACCGGGTATGTGGAAGGCGTTGCGGTGGATAGCGACTGGCGTGGAAACGGACTTGGTACCGCGATCATGGACGCGGCCGAGCAGGTGCTGCGGGGTGCTTACGAACTGGGGGCGTTGAGTGCCGGCGACGACGTCGCGCCGTTCTAC…
260	A2	Mycobacteroides abscessus	GCA_002800205.1	NQQK01000008.1	AAC(2')-Ib	62.222	2.31e-76	VSNMPTVPVIRTHTARLIHTADLDSETRCAARELLIEAFEGDFTEEDWEHCLGGMHALIWYHGILIAHAAVVQRRLLYQDRVLRTGYVEGVAVDSDWRGNGLGTAIMDAAEQVLRGAYELGALSAGDDVAPFYRARGWVPWLGSTPVMTADGIVPATDEGVHVLPMSSGVDPSGSLTCDWRAGDGW	GTGTCCAATATGCCAACCGTCCCCGTCATCCGCACGCACACCGCGCGGCTCATTCACACTGCCGACCTGGACAGTGAAACACGCTGTGCCGCACGTGAATTACTCATTGAGGCATTCGAAGGCGACTTTACCGAGGAGGACTGGGAACACTGTCTGGGCGGGATGCACGCGCTCATCTGGTACCACGGCATACTCATCGCCCACGCCGCTGTGGTGCAGCGCCGACTGCTGTACCAGGACCGCGTCCTGCGCACCGGGTATGTGGAAGGCGTTGCGGTGGATAGCGACTGGCGTGGAAACGGACTTGGTACCGCGATTATGGACGCGGCCGAGCAGGTGCTGCGGGGTGCCTACGAACTGGGGGCGTTGAGTGCCGGCGACGACGTCGCGCCGTTCTAC…
261	A2	Mycobacteroides abscessus	GCA_002800225.1	NQQL01000008.1	AAC(2')-Ib	62.222	2.31e-76	VSNMPTVPVIRTHTARLIHTADLDSETRCAARELLIEAFEGDFTEEDWEHCLGGMHALIWYHGILIAHAAVVQRRLLYQDRVLRTGYVEGVAVDSDWRGNGLGTAIMDAAEQVLRGAYELGALSAGDDVAPFYRARGWVPWLGSTPVMTADGIVPATDEGVHVLPMSSGVDPSGSLTCDWRAGDGW	GTGTCCAATATGCCAACCGTCCCCGTCATCCGCACGCACACCGCGCGGCTCATTCACACTGCCGACCTGGACAGTGAAACACGCTGTGCCGCACGTGAATTACTCATTGAGGCATTCGAAGGCGACTTTACCGAGGAGGACTGGGAACACTGTCTGGGCGGGATGCACGCGCTCATCTGGTACCACGGCATACTCATCGCCCACGCCGCTGTGGTGCAGCGCCGACTGCTGTACCAGGACCGCGTCCTGCGCACCGGGTATGTGGAAGGCGTTGCGGTGGATAGCGACTGGCGTGGAAACGGACTTGGTACCGCGATTATGGACGCGGCCGAGCAGGTGCTGCGGGGTGCCTACGAACTGGGGGCGTTGAGTGCCGGCGACGACGTCGCGCCGTTCTAC…
262	A2	Mycobacteroides abscessus	GCA_002800235.1	NQQM01000001.1	AAC(2')-Ib	62.222	2.31e-76	VSNMPTVPVIRTHTARLIHTADLDSETRCAARELLIEAFEGDFTEEDWEHCLGGMHALIWYHGILIAHAAVVQRRLLYQDRVLRTGYVEGVAVDSDWRGNGLGTAIMDAAEQVLRGAYELGALSAGDDVAPFYRARGWVPWLGSTPVMTADGIVPATDEGVHVLPMSSGVDPSGSLTCDWRAGDGW	GTGTCCAATATGCCAACCGTCCCCGTCATCCGCACGCACACCGCGCGGCTCATTCACACTGCCGACCTGGACAGTGAAACACGCTGTGCCGCACGTGAATTACTCATTGAGGCATTCGAAGGCGACTTTACCGAGGAGGACTGGGAACACTGTCTGGGCGGGATGCACGCGCTCATCTGGTACCACGGCATACTCATCGCCCACGCCGCTGTGGTGCAGCGCCGACTGCTGTACCAGGACCGCGTCCTGCGCACCGGGTATGTGGAAGGCGTTGCGGTGGATAGCGACTGGCGTGGAAACGGACTTGGTACCGCGATTATGGACGCGGCCGAGCAGGTGCTGCGGGGTGCCTACGAACTGGGGGCGTTGAGTGCCGGCGACGACGTCGCGCCGTTCTAC…
263	A2	Mycobacteroides abscessus	GCA_002800255.1	NQQN01000011.1	AAC(2')-Ib	62.222	2.31e-76	VSNMPTVPVIRTHTARLIHTADLDSETRCAARELLIEAFEGDFTEEDWEHCLGGMHALIWYHGILIAHAAVVQRRLLYQDRVLRTGYVEGVAVDSDWRGNGLGTAIMDAAEQVLRGAYELGALSAGDDVAPFYRARGWVPWLGSTPVMTADGIVPATDEGVHVLPMSSGVDPSGSLTCDWRAGDGW	GTGTCCAATATGCCAACCGTCCCCGTCATCCGCACGCACACCGCGCGGCTCATTCACACTGCCGACCTGGACAGTGAAACACGCTGTGCCGCACGTGAATTACTCATTGAGGCATTCGAAGGCGACTTTACCGAGGAGGACTGGGAACACTGTCTGGGCGGGATGCACGCGCTCATCTGGTACCACGGCATACTCATCGCCCACGCCGCTGTGGTGCAGCGCCGACTGCTGTACCAGGACCGCGTCCTGCGCACCGGGTATGTGGAAGGCGTTGCGGTGGATAGCGACTGGCGTGGAAACGGACTTGGTACCGCGATTATGGACGCGGCCGAGCAGGTGCTGCGGGGTGCCTACGAACTGGGGGCGTTGAGTGCCGGCGACGACGTCGCGCCGTTCTAC…
264	A2	Mycobacteroides abscessus	GCA_002800275.1	NQQO01000008.1	AAC(2')-Ib	62.222	2.31e-76	VSNMPTVPVIRTHTARLIHTADLDSETRCAARELLIEAFEGDFTEEDWEHCLGGMHALIWYHGILIAHAAVVQRRLLYQDRVLRTGYVEGVAVDSDWRGNGLGTAIMDAAEQVLRGAYELGALSAGDDVAPFYRARGWVPWLGSTPVMTADGIVPATDEGVHVLPMSSGVDPSGSLTCDWRAGDGW	GTGTCCAATATGCCAACCGTCCCCGTCATCCGCACGCACACCGCGCGGCTCATTCACACTGCCGACCTGGACAGTGAAACACGCTGTGCCGCACGTGAATTACTCATTGAGGCATTCGAAGGCGACTTTACCGAGGAGGACTGGGAACACTGTCTGGGCGGGATGCACGCGCTCATCTGGTACCACGGCATACTCATCGCCCACGCCGCTGTGGTGCAGCGCCGACTGCTGTACCAGGACCGCGTCCTGCGCACCGGGTATGTGGAAGGCGTTGCGGTGGATAGCGACTGGCGTGGAAACGGACTTGGTACCGCGATTATGGACGCGGCCGAGCAGGTGCTGCGGGGTGCCTACGAACTGGGGGCGTTGAGTGCCGGCGACGACGTCGCGCCGTTCTAC…
265	A2	Mycobacteroides abscessus	GCA_002800305.1	NQQQ01000010.1	AAC(2')-Ib	62.222	2.31e-76	VSNMPTVPVIRTHTARLIHTADLDSETRCAARELLIEAFEGDFTEEDWEHCLGGMHALIWYHGILIAHAAVVQRRLLYQDRVLRTGYVEGVAVDSDWRGNGLGTAIMDAAEQVLRGAYELGALSAGDDVAPFYRARGWVPWLGSTPVMTADGIVPATDEGVHVLPMSSGVDPSGSLTCDWRAGDGW	GTGTCCAATATGCCAACCGTCCCCGTCATCCGCACGCACACCGCGCGGCTCATTCACACTGCCGACCTGGACAGTGAAACACGCTGTGCCGCACGTGAATTACTCATTGAGGCATTCGAAGGCGACTTTACCGAGGAGGACTGGGAACACTGTCTGGGCGGGATGCACGCGCTCATCTGGTACCACGGCATACTCATCGCCCACGCCGCTGTGGTGCAGCGCCGACTGCTGTACCAGGACCGCGTCCTGCGCACCGGGTATGTGGAAGGCGTTGCGGTGGATAGCGACTGGCGTGGAAACGGACTTGGTACCGCGATTATGGACGCGGCCGAGCAGGTGCTGCGGGGTGCCTACGAACTGGGGGCGTTGAGTGCCGGCGACGACGTCGCGCCGTTCTAC…
266	A2	Mycobacteroides abscessus	GCA_002800315.1	NQQP01000009.1	AAC(2')-Ib	62.222	2.31e-76	VSNMPTVPVIRTHTARLIHTADLDSETRCAARELLIEAFEGDFTEEDWEHCLGGMHALIWYHGILIAHAAVVQRRLLYQDRVLRTGYVEGVAVDSDWRGNGLGTAIMDAAEQVLRGAYELGALSAGDDVAPFYRARGWVPWLGSTPVMTADGIVPATDEGVHVLPMSSGVDPSGSLTCDWRAGDGW	GTGTCCAATATGCCAACCGTCCCCGTCATCCGCACGCACACCGCGCGGCTCATTCACACTGCCGACCTGGACAGTGAAACACGCTGTGCCGCACGTGAATTACTCATTGAGGCATTCGAAGGCGACTTTACCGAGGAGGACTGGGAACACTGTCTGGGCGGGATGCACGCGCTCATCTGGTACCACGGCATACTCATCGCCCACGCCGCTGTGGTGCAGCGCCGACTGCTGTACCAGGACCGCGTCCTGCGCACCGGGTATGTGGAAGGCGTTGCGGTGGATAGCGACTGGCGTGGAAACGGACTTGGTACCGCGATTATGGACGCGGCCGAGCAGGTGCTGCGGGGTGCCTACGAACTGGGGGCGTTGAGTGCCGGCGACGACGTCGCGCCGTTCTAC…
267	A2	Mycobacteroides abscessus	GCA_002800345.1	NQQR01000016.1	AAC(2')-Ib	62.222	2.31e-76	VSNMPTVPVIRTHTARLIHTADLDSETRCAARELLIEAFEGDFTEEDWEHCLGGMHALIWYHGILIAHAAVVQRRLLYQDRVLRTGYVEGVAVDSDWRGNGLGTAIMDAAEQVLRGAYELGALSAGDDVAPFYRARGWVPWLGSTPVMTADGIVPATDEGVHVLPMSSGVDPSGSLTCDWRAGDGW	GTGTCCAATATGCCAACCGTCCCCGTCATCCGCACGCACACCGCGCGGCTCATTCACACTGCCGACCTGGACAGTGAAACACGCTGTGCCGCACGTGAATTACTCATTGAGGCATTCGAAGGCGACTTTACCGAGGAGGACTGGGAACACTGTCTGGGCGGGATGCACGCGCTCATCTGGTACCACGGCATACTCATCGCCCACGCCGCTGTGGTGCAGCGCCGACTGCTGTACCAGGACCGCGTCCTGCGCACCGGGTATGTGGAAGGCGTTGCGGTGGATAGCGACTGGCGTGGAAACGGACTTGGTACCGCGATTATGGACGCGGCCGAGCAGGTGCTGCGGGGTGCCTACGAACTGGGGGCGTTGAGTGCCGGCGACGACGTCGCGCCGTTCTAC…
268	A2	Mycobacteroides abscessus	GCA_002800365.1	NQQU01000024.1	AAC(2')-Ib	62.222	2.31e-76	VSNMPTVPVIRTHTARLIHTADLDSETRCAARELLIEAFEGDFTEEDWEHCLGGMHALIWYHGILIAHAAVVQRRLLYQDRVLRTGYVEGVAVDSDWRGNGLGTAIMDAAEQVLRGAYELGALSAGDDVAPFYRARGWVPWLGSTPVMTADGIVPATDEGVHVLPMSSGVDPSGSLTCDWRAGDGW	GTGTCCAATATGCCAACCGTCCCCGTCATCCGCACGCACACCGCGCGGCTCATTCACACTGCCGACCTGGACAGTGAAACACGCTGTGCCGCACGTGAATTACTCATTGAGGCATTCGAAGGCGACTTTACCGAGGAGGACTGGGAACACTGTCTGGGCGGGATGCACGCGCTCATCTGGTACCACGGCATACTCATCGCCCACGCCGCTGTGGTGCAGCGCCGACTGCTGTACCAGGACCGCGTCCTGCGCACCGGGTATGTGGAAGGCGTTGCGGTGGATAGCGACTGGCGTGGAAACGGACTTGGTACCGCGATTATGGACGCGGCCGAGCAGGTGCTGCGGGGTGCCTACGAACTGGGGGCGTTGAGTGCCGGCGACGACGTCGCGCCGTTCTAC…
269	A2	Mycobacteroides abscessus	GCA_002800385.1	NQQX01000009.1	AAC(2')-Ib	62.222	2.31e-76	VSNMPTVPVIRTHTARLIHTADLDSETRCAARELLIEAFEGDFTEEDWEHCLGGMHALIWYHGILIAHAAVVQRRLLYQDRVLRTGYVEGVAVDSDWRGNGLGTAIMDAAEQVLRGAYELGALSAGDDVAPFYRARGWVPWLGSTPVMTADGIVPATDEGVHVLPMSSGVDPSGSLTCDWRAGDGW	GTGTCCAATATGCCAACCGTCCCCGTCATCCGCACGCACACCGCGCGGCTCATTCACACTGCCGACCTGGACAGTGAAACACGCTGTGCCGCACGTGAATTACTCATTGAGGCATTCGAAGGCGACTTTACCGAGGAGGACTGGGAACACTGTCTGGGCGGGATGCACGCGCTCATCTGGTACCACGGCATACTCATCGCCCACGCCGCTGTGGTGCAGCGCCGACTGCTGTACCAGGACCGCGTCCTGCGCACCGGGTATGTGGAAGGCGTTGCGGTGGATAGCGACTGGCGTGGAAACGGACTTGGTACCGCGATTATGGACGCGGCCGAGCAGGTGCTGCGGGGTGCCTACGAACTGGGGGCGTTGAGTGCCGGCGACGACGTCGCGCCGTTCTAC…
270	A2	Mycobacteroides abscessus	GCA_002800405.1	NQQZ01000001.1	AAC(2')-Ib	62.222	2.31e-76	VSNMPTVPVIRTHTARLIHTADLDSETRCAARELLIEAFEGDFTEEDWEHCLGGMHALIWYHGILIAHAAVVQRRLLYQDRVLRTGYVEGVAVDSDWRGNGLGTAIMDAAEQVLRGAYELGALSAGDDVAPFYRARGWVPWLGSTPVMTADGIVPATDEGVHVLPMSSGVDPSGSLTCDWRAGDGW	GTGTCCAATATGCCAACCGTCCCCGTCATCCGCACGCACACCGCGCGGCTCATTCACACTGCCGACCTGGACAGTGAAACACGCTGTGCCGCACGTGAATTACTCATTGAGGCATTCGAAGGCGACTTTACCGAGGAGGACTGGGAACACTGTCTGGGCGGGATGCACGCGCTCATCTGGTACCACGGCATACTCATCGCCCACGCCGCTGTGGTGCAGCGCCGACTGCTGTACCAGGACCGCGTCCTGCGCACCGGGTATGTGGAAGGCGTTGCGGTGGATAGCGACTGGCGTGGAAACGGACTTGGTACCGCGATCATGGACGCGGCCGAGCAGGTGCTGCGGGGTGCCTACGAACTGGGGGCGTTGAGTGCCGGCGACGACGTCGCGCCGTTCTAC…
271	A2	Mycobacteroides abscessus	GCA_002800415.1	NQRA01000004.1	AAC(2')-Ib	62.222	2.31e-76	VSNMPTVPVIRTHTARLIHTADLDSETRCAARELLIEAFEGDFTEEDWEHCLGGMHALIWYHGILIAHAAVVQRRLLYQDRVLRTGYVEGVAVDSDWRGNGLGTAIMDAAEQVLRGAYELGALSAGDDVAPFYRARGWVPWLGSTPVMTADGIVPATDEGVHVLPMSSGVDPSGSLTCDWRAGDGW	GTGTCCAATATGCCAACCGTCCCCGTCATCCGCACGCACACCGCGCGGCTCATTCACACTGCCGACCTGGACAGTGAAACACGCTGTGCCGCACGTGAATTACTCATTGAGGCATTCGAAGGCGACTTTACCGAGGAGGACTGGGAACACTGTCTGGGCGGGATGCACGCGCTCATCTGGTACCACGGCATACTCATCGCCCACGCCGCTGTGGTGCAGCGCCGACTGCTGTACCAGGACCGCGTCCTGCGCACCGGGTATGTGGAAGGCGTTGCGGTGGATAGCGACTGGCGTGGAAACGGACTTGGTACCGCGATTATGGACGCGGCCGAGCAGGTGCTGCGGGGTGCCTACGAACTGGGGGCGTTGAGTGCCGGCGACGACGTCGCGCCGTTCTAC…
272	A2	Mycobacteroides abscessus	GCA_002800445.1	NQRB01000004.1	AAC(2')-Ib	62.222	2.31e-76	VSNMPTVPVIRTHTARLIHTADLDSETRCAARELLIEAFEGDFTEEDWEHCLGGMHALIWYHGILIAHAAVVQRRLLYQDRVLRTGYVEGVAVDSDWRGNGLGTAIMDAAEQVLRGAYELGALSAGDDVAPFYRARGWVPWLGSTPVMTADGIVPATDEGVHVLPMSSGVDPSGSLTCDWRAGDGW	GTGTCCAATATGCCAACCGTCCCCGTCATCCGCACGCACACCGCGCGGCTCATTCACACTGCCGACCTGGACAGTGAAACACGCTGTGCCGCACGTGAATTACTCATTGAGGCATTCGAAGGCGACTTTACCGAGGAGGACTGGGAACACTGTCTGGGCGGGATGCACGCGCTCATCTGGTACCACGGCATACTCATCGCCCACGCCGCTGTGGTGCAGCGCCGACTGCTGTACCAGGACCGCGTCCTGCGCACCGGGTATGTGGAAGGCGTTGCGGTGGATAGCGACTGGCGTGGAAACGGACTTGGTACCGCGATCATGGACGCGGCCGAGCAGGTGCTGCGGGGTGCCTACGAACTGGGGGCGTTGAGTGCCGGCGACGACGTCGCGCCGTTCTAC…
273	A2	Mycobacteroides abscessus	GCA_002800465.1	NQRC01000001.1	AAC(2')-Ib	62.222	2.31e-76	VSNMPTVPVIRTHTARLIHTADLDSETRCAARELLIEAFEGDFTEEDWEHCLGGMHALIWYHGILIAHAAVVQRRLLYQDRVLRTGYVEGVAVDSDWRGNGLGTAIMDAAEQVLRGAYELGALSAGDDVAPFYRARGWVPWLGSTPVMTADGIVPATDEGVHVLPMSSGVDPSGSLTCDWRAGDGW	GTGTCCAATATGCCAACCGTCCCCGTCATCCGCACGCACACCGCGCGGCTCATTCACACTGCCGACCTGGACAGTGAAACACGCTGTGCCGCACGTGAATTACTCATTGAGGCATTCGAAGGCGACTTTACCGAGGAGGACTGGGAACACTGTCTGGGCGGGATGCACGCGCTCATCTGGTACCACGGCATACTCATCGCCCACGCCGCTGTGGTGCAGCGCCGACTGCTGTACCAGGACCGCGTCCTGCGCACCGGGTATGTGGAAGGCGTTGCGGTGGATAGCGACTGGCGTGGAAACGGACTTGGTACCGCGATCATGGACGCGGCCGAGCAGGTGCTGCGGGGTGCCTACGAACTGGGGGCGTTGAGTGCCGGCGACGACGTCGCGCCGTTCTAC…
274	A2	Mycobacteroides abscessus	GCA_002800485.1	NQRD01000004.1	AAC(2')-Ib	62.222	2.31e-76	VSNMPTVPVIRTHTARLIHTADLDSETRCAARELLIEAFEGDFTEEDWEHCLGGMHALIWYHGILIAHAAVVQRRLLYQDRVLRTGYVEGVAVDSDWRGNGLGTAIMDAAEQVLRGAYELGALSAGDDVAPFYRARGWVPWLGSTPVMTADGIVPATDEGVHVLPMSSGVDPSGSLTCDWRAGDGW	GTGTCCAATATGCCAACCGTCCCCGTCATCCGCACGCACACCGCGCGGCTCATTCACACTGCCGACCTGGACAGTGAAACACGCTGTGCCGCACGTGAATTACTCATTGAGGCATTCGAAGGCGACTTTACCGAGGAGGACTGGGAACACTGTCTGGGCGGGATGCACGCGCTCATCTGGTACCACGGCATACTCATCGCCCACGCCGCTGTGGTGCAGCGCCGACTGCTGTACCAGGACCGCGTCCTGCGCACCGGGTATGTGGAAGGCGTTGCGGTGGATAGCGACTGGCGTGGAAACGGACTTGGTACCGCGATTATGGACGCGGCCGAGCAGGTGCTGCGGGGTGCCTACGAACTGGGGGCGTTGAGTGCCGGCGACGACGTCGCGCCGTTCTAC…
275	A2	Mycobacteroides abscessus	GCA_002800495.1	NQRF01000003.1	AAC(2')-Ib	62.222	2.31e-76	VSNMPTVPVIRTHTARLIHTADLDSETRCAARELLIEAFEGDFTEEDWEHCLGGMHALIWYHGILIAHAAVVQRRLLYQDRVLRTGYVEGVAVDSDWRGNGLGTAIMDAAEQVLRGAYELGALSAGDDVAPFYRARGWVPWLGSTPVMTADGIVPATDEGVHVLPMSSGVDPSGSLTCDWRAGDGW	GTGTCCAATATGCCAACCGTCCCCGTCATCCGCACGCACACCGCGCGGCTCATTCACACTGCCGACCTGGACAGTGAAACACGCTGTGCCGCACGTGAATTACTCATTGAGGCATTCGAAGGCGACTTTACCGAGGAGGACTGGGAACACTGTCTGGGCGGGATGCACGCGCTCATCTGGTACCACGGCATACTCATCGCCCACGCCGCTGTGGTGCAGCGCCGACTGCTGTACCAGGACCGCGTCCTGCGCACCGGGTATGTGGAAGGCGTTGCGGTGGATAGCGACTGGCGTGGAAACGGACTTGGTACCGCGATCATGGACGCGGCCGAGCAGGTGCTGCGGGGTGCCTACGAACTGGGGGCGTTGAGTGCCGGCGACGACGTCGCGCCGTTCTAC…
276	A2	Mycobacteroides abscessus	GCA_002800525.1	NQRG01000001.1	AAC(2')-Ib	62.222	2.31e-76	VSNMPTVPVIRTHTARLIHTADLDSETRCAARELLIEAFEGDFTEEDWEHCLGGMHALIWYHGILIAHAAVVQRRLLYQDRVLRTGYVEGVAVDSDWRGNGLGTAIMDAAEQVLRGAYELGALSAGDDVAPFYRARGWVPWLGSTPVMTADGIVPATDEGVHVLPMSSGVDPSGSLTCDWRAGDGW	GTGTCCAATATGCCAACCGTCCCCGTCATCCGCACGCACACCGCGCGGCTCATTCACACTGCCGACCTGGACAGTGAAACACGCTGTGCCGCACGTGAATTACTCATTGAGGCATTCGAAGGCGACTTTACCGAGGAGGACTGGGAACACTGTCTGGGCGGGATGCACGCGCTCATCTGGTACCACGGCATACTCATCGCCCACGCCGCTGTGGTGCAGCGCCGACTGCTGTACCAGGACCGCGTCCTGCGCACCGGGTATGTGGAAGGCGTTGCGGTGGATAGCGACTGGCGTGGAAACGGACTTGGTACCGCGATCATGGACGCGGCCGAGCAGGTGCTGCGGGGTGCCTACGAACTGGGGGCGTTGAGTGCCGGCGACGACGTCGCGCCGTTCTAC…
277	A2	Mycobacteroides abscessus	GCA_002800545.1	NQRH01000003.1	AAC(2')-Ib	62.222	2.31e-76	VSNMPTVPVIRTHTARLIHTADLDSETRCAARELLIEAFEGDFTEEDWEHCLGGMHALIWYHGILIAHAAVVQRRLLYQDRVLRTGYVEGVAVDSDWRGNGLGTAIMDAAEQVLRGAYELGALSAGDDVAPFYRARGWVPWLGSTPVMTADGIVPATDEGVHVLPMSSGVDPSGSLTCDWRAGDGW	GTGTCCAATATGCCAACCGTCCCCGTCATCCGCACGCACACCGCGCGGCTCATTCACACTGCCGACCTGGACAGTGAAACACGCTGTGCCGCACGTGAATTACTCATTGAGGCATTCGAAGGCGACTTTACCGAGGAGGACTGGGAACACTGTCTGGGCGGGATGCACGCGCTCATCTGGTACCACGGCATACTCATCGCCCACGCCGCTGTGGTGCAGCGCCGACTGCTGTACCAGGACCGCGTCCTGCGCACCGGGTATGTGGAAGGCGTTGCGGTGGATAGCGACTGGCGTGGAAACGGACTTGGTACCGCGATCATGGACGCGGCCGAGCAGGTGCTGCGGGGTGCCTACGAACTGGGGGCGTTGAGTGCCGGCGACGACGTCGCGCCGTTCTAC…
278	A2	Mycobacteroides abscessus	GCA_002800555.1	NQRI01000005.1	AAC(2')-Ib	62.222	2.31e-76	VSNMPTVPVIRTHTARLIHTADLDSETRCAARELLIEAFEGDFTEEDWEHCLGGMHALIWYHGILIAHAAVVQRRLLYQDRVLRTGYVEGVAVDSDWRGNGLGTAIMDAAEQVLRGAYELGALSAGDDVAPFYRARGWVPWLGSTPVMTADGIVPATDEGVHVLPMSSGVDPSGSLTCDWRAGDGW	GTGTCCAATATGCCAACCGTCCCCGTCATCCGCACGCACACCGCGCGGCTCATTCACACTGCCGACCTGGACAGTGAAACACGCTGTGCCGCACGTGAATTACTCATTGAGGCATTCGAAGGCGACTTTACCGAGGAGGACTGGGAACACTGTCTGGGCGGGATGCACGCGCTCATCTGGTACCACGGCATACTCATCGCCCACGCCGCTGTGGTGCAGCGCCGACTGCTGTACCAGGACCGCGTCCTGCGCACCGGGTATGTGGAAGGCGTTGCGGTGGATAGCGACTGGCGTGGAAACGGACTTGGTACCGCGATCATGGACGCGGCCGAGCAGGTGCTGCGGGGTGCCTACGAACTGGGGGCGTTGAGTGCCGGCGACGACGTCGCGCCGTTCTAC…
279	A2	Mycobacteroides abscessus	GCA_002800605.1	NQRL01000004.1	AAC(2')-Ib	62.222	2.31e-76	VSNMPTVPVIRTHTARLIHTADLDSETRCAARELLIEAFEGDFTEEDWEHCLGGMHALIWYHGILIAHAAVVQRRLLYQDRVLRTGYVEGVAVDSDWRGNGLGTAIMDAAEQVLRGAYELGALSAGDDVAPFYRARGWVPWLGSTPVMTADGIVPATDEGVHVLPMSSGVDPSGSLTCDWRAGDGW	GTGTCCAATATGCCAACCGTCCCCGTCATCCGCACGCACACCGCGCGGCTCATTCACACTGCCGACCTGGACAGTGAAACACGCTGTGCCGCACGTGAATTACTCATTGAGGCATTCGAAGGCGACTTTACCGAGGAGGACTGGGAACACTGTCTGGGCGGGATGCACGCGCTCATCTGGTACCACGGCATACTCATCGCCCACGCCGCTGTGGTGCAGCGCCGACTGCTGTACCAGGACCGCGTCCTGCGCACCGGGTATGTGGAAGGCGTTGCGGTGGATAGCGACTGGCGTGGAAACGGACTTGGTACCGCGATTATGGACGCGGCCGAGCAGGTGCTGCGGGGTGCCTACGAACTGGGGGCGTTGAGTGCCGGCGACGACGTCGCGCCGTTCTAC…
280	A2	Mycobacteroides abscessus	GCA_002800615.1	NQRO01000001.1	AAC(2')-Ib	62.222	2.31e-76	VSNMPTVPVIRTHTARLIHTADLDSETRCAARELLIEAFEGDFTEEDWEHCLGGMHALIWYHGILIAHAAVVQRRLLYQDRVLRTGYVEGVAVDSDWRGNGLGTAIMDAAEQVLRGAYELGALSAGDDVAPFYRARGWVPWLGSTPVMTADGIVPATDEGVHVLPMSSGVDPSGSLTCDWRAGDGW	GTGTCCAATATGCCAACCGTCCCCGTCATCCGCACGCACACCGCGCGGCTCATTCACACTGCCGACCTGGACAGTGAAACACGCTGTGCCGCACGTGAATTACTCATTGAGGCATTCGAAGGCGACTTTACCGAGGAGGACTGGGAACACTGTCTGGGCGGGATGCACGCGCTCATCTGGTACCACGGCATACTCATCGCCCACGCCGCTGTGGTGCAGCGCCGACTGCTGTACCAGGACCGCGTCCTGCGCACCGGGTATGTGGAAGGCGTTGCGGTGGATAGCGACTGGCGTGGAAACGGACTTGGTACCGCGATTATGGACGCGGCCGAGCAGGTGCTGCGGGGTGCCTACGAACTGGGGGCGTTGAGTGCCGGCGACGACGTCGCGCCGTTCTAC…
281	A2	Mycobacteroides abscessus	GCA_002800625.1	NQRR01000001.1	AAC(2')-Ib	62.222	2.31e-76	VSNMPTVPVIRTHTARLIHTADLDSETRCAARELLIEAFEGDFTEEDWEHCLGGMHALIWYHGILIAHAAVVQRRLLYQDRVLRTGYVEGVAVDSDWRGNGLGTAIMDAAEQVLRGAYELGALSAGDDVAPFYRARGWVPWLGSTPVMTADGIVPATDEGVHVLPMSSGVDPSGSLTCDWRAGDGW	GTGTCCAATATGCCAACCGTCCCCGTCATCCGCACGCACACCGCGCGGCTCATTCACACTGCCGACCTGGACAGTGAAACACGCTGTGCCGCACGTGAATTACTCATTGAGGCATTCGAAGGCGACTTTACCGAGGAGGACTGGGAACACTGTCTGGGCGGGATGCACGCGCTCATCTGGTACCACGGCATACTCATCGCCCACGCCGCTGTGGTGCAGCGCCGACTGCTGTACCAGGACCGCGTCCTGCGCACCGGGTATGTGGAAGGCGTTGCGGTGGATAGCGACTGGCGTGGAAACGGACTTGGTACCGCGATCATGGACGCGGCCGAGCAGGTGCTGCGGGGTGCCTACGAACTGGGGGCGTTGAGTGCCGGCGACGACGTCGCGCCGTTCTAC…
282	A2	Mycobacteroides abscessus	GCA_002800665.2	NQRS02000005.1	AAC(2')-Ib	62.222	2.31e-76	VSNMPTVPVIRTHTARLIHTADLDSETRCAARELLIEAFEGDFTEEDWEHCLGGMHALIWYHGILIAHAAVVQRRLLYQDRVLRTGYVEGVAVDSDWRGNGLGTAIMDAAEQVLRGAYELGALSAGDDVAPFYRARGWVPWLGSTPVMTADGIVPATDEGVHVLPMSSGVDPSGSLTCDWRAGDGW	GTGTCCAATATGCCAACCGTCCCCGTCATCCGCACGCACACCGCGCGGCTCATTCACACTGCCGACCTGGACAGTGAAACACGCTGTGCCGCACGTGAATTACTCATTGAGGCATTCGAAGGCGACTTTACCGAGGAGGACTGGGAACACTGTCTGGGCGGGATGCACGCGCTCATCTGGTACCACGGCATACTCATCGCCCACGCCGCTGTGGTGCAGCGCCGACTGCTGTACCAGGACCGCGTCCTGCGCACCGGGTATGTGGAAGGCGTTGCGGTGGATAGCGACTGGCGTGGAAACGGACTTGGTACCGCGATCATGGACGCGGCCGAGCAGGTGCTGCGGGGTGCCTACGAACTGGGGGCGTTGAGTGCCGGCGACGACGTCGCGCCGTTCTAC…
283	A2	Mycobacteroides abscessus	GCA_002800705.1	NQRX01000003.1	AAC(2')-Ib	62.222	2.31e-76	VSNMPTVPVIRTHTARLIHTADLDSETRCAARELLIEAFEGDFTEEDWEHCLGGMHALIWYHGILIAHAAVVQRRLLYQDRVLRTGYVEGVAVDSDWRGNGLGTAIMDAAEQVLRGAYELGALSAGDDVAPFYRARGWVPWLGSTPVMTADGIVPATDEGVHVLPMSSGVDPSGSLTCDWRAGDGW	GTGTCCAATATGCCAACCGTCCCCGTCATCCGCACGCACACCGCGCGGCTCATTCACACTGCCGACCTGGACAGTGAAACACGCTGTGCCGCACGTGAATTACTCATTGAGGCATTCGAAGGCGACTTTACCGAGGAGGACTGGGAACACTGTCTGGGCGGGATGCACGCGCTCATCTGGTACCACGGCATACTCATCGCCCACGCCGCTGTGGTGCAGCGCCGACTGCTGTACCAGGACCGCGTCCTGCGCACCGGGTATGTGGAAGGCGTTGCGGTGGATAGCGACTGGCGTGGAAACGGACTTGGTACCGCGATCATGGACGCGGCCGAGCAGGTGCTGCGGGGTGCCTACGAACTGGGGGCGTTGAGTGCCGGCGACGACGTCGCGCCGTTCTAC…
284	A2	Mycobacteroides abscessus	GCA_002800715.1	NQRZ01000015.1	AAC(2')-Ib	62.222	2.31e-76	VSNMPTVPVIRTHTARLIHTADLDSETRCAARELLIEAFEGDFTEEDWEHCLGGMHALIWYHGILIAHAAVVQRRLLYQDRVLRTGYVEGVAVDSDWRGNGLGTAIMDAAEQVLRGAYELGALSAGDDVAPFYRARGWVPWLGSTPVMTADGIVPATDEGVHVLPMSSGVDPSGSLTCDWRAGDGW	GTGTCCAATATGCCAACCGTCCCCGTCATCCGCACGCACACCGCGCGGCTCATTCACACTGCCGACCTGGACAGTGAAACACGCTGTGCCGCACGTGAATTACTCATTGAGGCATTCGAAGGCGACTTTACCGAGGAGGACTGGGAACACTGTCTGGGCGGGATGCACGCGCTCATCTGGTACCACGGCATACTCATCGCCCACGCCGCTGTGGTGCAGCGCCGACTGCTGTACCAGGACCGCGTCCTGCGCACCGGGTATGTGGAAGGCGTTGCGGTGGATAGCGACTGGCGTGGAAACGGACTTGGTACCGCGATCATGGACGCGGCCGAGCAGGTGCTGCGGGGTGCCTACGAACTGGGGGCGTTGAGTGCCGGCGACGACGTCGCGCCGTTCTAC…
285	A2	Mycobacteroides abscessus	GCA_002800725.1	NQRY01000001.1	AAC(2')-Ib	62.222	2.31e-76	VSNMPTVPVIRTHTARLIHTADLDSETRCAARELLIEAFEGDFTEEDWEHCLGGMHALIWYHGILIAHAAVVQRRLLYQDRVLRTGYVEGVAVDSDWRGNGLGTAIMDAAEQVLRGAYELGALSAGDDVAPFYRARGWVPWLGSTPVMTADGIVPATDEGVHVLPMSSGVDPSGSLTCDWRAGDGW	GTGTCCAATATGCCAACCGTCCCCGTCATCCGCACGCACACCGCGCGGCTCATTCACACTGCCGACCTGGACAGTGAAACACGCTGTGCCGCACGTGAATTACTCATTGAGGCATTCGAAGGCGACTTTACCGAGGAGGACTGGGAACACTGTCTGGGCGGGATGCACGCGCTCATCTGGTACCACGGCATACTCATCGCCCACGCCGCTGTGGTGCAGCGCCGACTGCTGTACCAGGACCGCGTCCTGCGCACCGGGTATGTGGAAGGCGTTGCGGTGGATAGCGACTGGCGTGGAAACGGACTTGGTACCGCGATCATGGACGCGGCCGAGCAGGTGCTGCGGGGTGCCTACGAACTGGGGGCGTTGAGTGCCGGCGACGACGTCGCGCCGTTCTAC…
286	A2	Mycobacteroides abscessus	GCA_002800765.1	NQSA01000001.1	AAC(2')-Ib	62.222	2.31e-76	VSNMPTVPVIRTHTARLIHTADLDSETRCAARELLIEAFEGDFTEEDWEHCLGGMHALIWYHGILIAHAAVVQRRLLYQDRVLRTGYVEGVAVDSDWRGNGLGTAIMDAAEQVLRGAYELGALSAGDDVAPFYRARGWVPWLGSTPVMTADGIVPATDEGVHVLPMSSGVDPSGSLTCDWRAGDGW	GTGTCCAATATGCCAACCGTCCCCGTCATCCGCACGCACACCGCGCGGCTCATTCACACTGCCGACCTGGACAGTGAAACACGCTGTGCCGCACGTGAATTACTCATTGAGGCATTCGAAGGCGACTTTACCGAGGAGGACTGGGAACACTGTCTGGGCGGGATGCACGCGCTCATCTGGTACCACGGCATACTCATCGCCCACGCCGCTGTGGTGCAGCGCCGACTGCTGTACCAGGACCGCGTCCTGCGCACCGGGTATGTGGAAGGCGTTGCGGTGGATAGCGACTGGCGTGGAAACGGACTTGGTACCGCGATCATGGACGCGGCCGAGCAGGTGCTGCGGGGTGCCTACGAACTGGGGGCGTTGAGTGCCGGCGACGACGTCGCGCCGTTCTAC…
287	A2	Mycobacteroides abscessus	GCA_002800775.1	NQSB01000001.1	AAC(2')-Ib	62.222	2.31e-76	VSNMPTVPVIRTHTARLIHTADLDSETRCAARELLIEAFEGDFTEEDWEHCLGGMHALIWYHGILIAHAAVVQRRLLYQDRVLRTGYVEGVAVDSDWRGNGLGTAIMDAAEQVLRGAYELGALSAGDDVAPFYRARGWVPWLGSTPVMTADGIVPATDEGVHVLPMSSGVDPSGSLTCDWRAGDGW	GTGTCCAATATGCCAACCGTCCCCGTCATCCGCACGCACACCGCGCGGCTCATTCACACTGCCGACCTGGACAGTGAAACACGCTGTGCCGCACGTGAATTACTCATTGAGGCATTCGAAGGCGACTTTACCGAGGAGGACTGGGAACACTGTCTGGGCGGGATGCACGCGCTCATCTGGTACCACGGCATACTCATCGCCCACGCCGCTGTGGTGCAGCGCCGACTGCTGTACCAGGACCGCGTCCTGCGCACCGGGTATGTGGAAGGCGTTGCGGTGGATAGCGACTGGCGTGGAAACGGACTTGGTACCGCGATCATGGACGCGGCCGAGCAGGTGCTGCGGGGTGCCTACGAACTGGGGGCGTTGAGTGCCGGCGACGACGTCGCGCCGTTCTAC…
288	A2	Mycobacteroides abscessus	GCA_002800805.1	NQSE01000003.1	AAC(2')-Ib	62.222	2.31e-76	VSNMPTVPVIRTHTARLIHTADLDSETRCAARELLIEAFEGDFTEEDWEHCLGGMHALIWYHGILIAHAAVVQRRLLYQDRVLRTGYVEGVAVDSDWRGNGLGTAIMDAAEQVLRGAYELGALSAGDDVAPFYRARGWVPWLGSTPVMTADGIVPATDEGVHVLPMSSGVDPSGSLTCDWRAGDGW	GTGTCCAATATGCCAACCGTCCCCGTCATCCGCACGCACACCGCGCGGCTCATTCACACTGCCGACCTGGACAGTGAAACACGCTGTGCCGCACGTGAATTACTCATTGAGGCATTCGAAGGTGACTTTACCGAGGAGGACTGGGAACACTGTCTGGGCGGGATGCACGCGCTCATCTGGTACCACGGCATACTCATCGCCCACGCCGCTGTGGTGCAGCGCCGACTGCTGTACCAGGACCGCGTCCTGCGCACCGGGTATGTGGAAGGCGTTGCGGTGGATAGCGACTGGCGTGGAAACGGACTTGGTACCGCGATCATGGACGCGGCCGAGCAGGTGCTGCGGGGTGCTTACGAACTGGGGGCGTTGAGTGCCGGCGACGACGTCGCGCCGTTCTAC…
289	A2	Mycobacteroides abscessus	GCA_002800815.1	NQSF01000001.1	AAC(2')-Ib	62.222	2.31e-76	VSNMPTVPVIRTHTARLIHTADLDSETRCAARELLIEAFEGDFTEEDWEHCLGGMHALIWYHGILIAHAAVVQRRLLYQDRVLRTGYVEGVAVDSDWRGNGLGTAIMDAAEQVLRGAYELGALSAGDDVAPFYRARGWVPWLGSTPVMTADGIVPATDEGVHVLPMSSGVDPSGSLTCDWRAGDGW	GTGTCCAATATGCCAACCGTCCCCGTCATCCGCACGCACACCGCGCGGCTCATTCACACTGCCGACCTGGACAGTGAAACACGCTGTGCCGCACGTGAATTACTCATTGAGGCATTCGAAGGTGACTTTACCGAGGAGGACTGGGAACACTGTCTGGGCGGGATGCACGCGCTCATCTGGTACCACGGCATACTCATCGCCCACGCCGCTGTGGTGCAGCGCCGACTGCTGTACCAGGACCGCGTCCTGCGCACCGGGTATGTGGAAGGCGTTGCGGTGGATAGCGACTGGCGTGGAAACGGACTTGGTACCGCGATCATGGACGCGGCCGAGCAGGTGCTGCGGGGTGCTTACGAACTGGGGGCGTTGAGTGCCGGCGACGACGTCGCGCCGTTCTAC…
290	A2	Mycobacteroides abscessus	GCA_002800845.1	NQSG01000005.1	AAC(2')-Ib	62.222	2.31e-76	VSNMPTVPVIRTHTARLIHTADLDSETRCAARELLIEAFEGDFTEEDWEHCLGGMHALIWYHGILIAHAAVVQRRLLYQDRVLRTGYVEGVAVDSDWRGNGLGTAIMDAAEQVLRGAYELGALSAGDDVAPFYRARGWVPWLGSTPVMTADGIVPATDEGVHVLPMSSGVDPSGSLTCDWRAGDGW	GTGTCCAATATGCCAACCGTCCCCGTCATCCGCACGCACACCGCGCGGCTCATTCACACTGCCGACCTGGACAGTGAAACACGCTGTGCCGCACGTGAATTACTCATTGAGGCATTCGAAGGTGACTTTACCGAGGAGGACTGGGAACACTGTCTGGGCGGGATGCACGCGCTCATCTGGTACCACGGCATACTCATCGCCCACGCCGCTGTGGTGCAGCGCCGACTGCTGTACCAGGACCGCGTCCTGCGCACCGGGTATGTGGAAGGCGTTGCGGTGGATAGCGACTGGCGTGGAAACGGACTTGGTACCGCGATCATGGACGCGGCCGAGCAGGTGCTGCGGGGTGCTTACGAACTGGGGGCGTTGAGTGCCGGCGACGACGTCGCGCCGTTCTAC…
291	A2	Mycobacteroides abscessus	GCA_002800855.1	NQSJ01000005.1	AAC(2')-Ib	62.222	2.31e-76	VSNMPTVPVIRTHTARLIHTADLDSETRCAARELLIEAFEGDFTEEDWEHCLGGMHALIWYHGILIAHAAVVQRRLLYQDRVLRTGYVEGVAVDSDWRGNGLGTAIMDAAEQVLRGAYELGALSAGDDVAPFYRARGWVPWLGSTPVMTADGIVPATDEGVHVLPMSSGVDPSGSLTCDWRAGDGW	GTGTCCAATATGCCAACCGTCCCCGTCATCCGCACGCACACCGCGCGGCTCATTCACACTGCCGACCTGGACAGTGAAACACGCTGTGCCGCACGTGAATTACTCATTGAGGCATTCGAAGGCGACTTTACCGAGGAGGACTGGGAACACTGTCTGGGCGGGATGCACGCGCTCATCTGGTACCACGGCATACTCATCGCCCACGCCGCTGTGGTGCAGCGCCGACTGCTGTACCAGGACCGCGTCCTGCGCACCGGGTATGTGGAAGGCGTTGCGGTGGATAGCGACTGGCGTGGAAACGGACTTGGTACCGCGATCATGGACGCGGCCGAGCAGGTGCTGCGGGGTGCCTACGAACTGGGGGCGTTGAGTGCCGGCGACGACGTCGCGCCGTTCTAC…
292	A2	Mycobacteroides abscessus	GCA_002800875.1	NQSL01000006.1	AAC(2')-Ib	62.222	2.31e-76	VSNMPTVPVIRTHTARLIHTADLDSETRCAARELLIEAFEGDFTEEDWEHCLGGMHALIWYHGILIAHAAVVQRRLLYQDRVLRTGYVEGVAVDSDWRGNGLGTAIMDAAEQVLRGAYELGALSAGDDVAPFYRARGWVPWLGSTPVMTADGIVPATDEGVHVLPMSSGVDPSGSLTCDWRAGDGW	GTGTCCAATATGCCAACCGTCCCCGTCATCCGCACGCACACCGCGCGGCTCATTCACACTGCCGACCTGGACAGTGAAACACGCTGTGCCGCACGTGAATTACTCATTGAGGCATTCGAAGGCGACTTTACCGAGGAGGACTGGGAACACTGTCTGGGCGGGATGCACGCGCTCATCTGGTACCACGGCATACTCATCGCCCACGCCGCTGTGGTGCAGCGCCGACTGCTGTACCAGGACCGCGTCCTGCGCACCGGGTATGTGGAAGGCGTTGCGGTGGATAGCGACTGGCGTGGAAACGGACTTGGTACCGCGATTATGGACGCGGCCGAGCAGGTGCTGCGGGGTGCCTACGAACTGGGGGCGTTGAGTGCCGGCGACGACGTCGCGCCGTTCTAC…
293	A2	Mycobacteroides abscessus	GCA_002800885.1	NQSO01000001.1	AAC(2')-Ib	62.222	2.31e-76	VSNMPTVPVIRTHTARLIHTADLDSETRCAARELLIEAFEGDFTEEDWEHCLGGMHALIWYHGILIAHAAVVQRRLLYQDRVLRTGYVEGVAVDSDWRGNGLGTAIMDAAEQVLRGAYELGALSAGDDVAPFYRARGWVPWLGSTPVMTADGIVPATDEGVHVLPMSSGVDPSGSLTCDWRAGDGW	GTGTCCAATATGCCAACCGTCCCCGTCATCCGCACGCACACCGCGCGGCTCATTCACACTGCCGACCTGGACAGTGAAACACGCTGTGCCGCACGTGAATTACTCATTGAGGCATTCGAAGGCGACTTTACCGAGGAGGACTGGGAACACTGTCTGGGCGGGATGCACGCGCTCATCTGGTACCACGGCATACTCATCGCCCACGCCGCTGTGGTGCAGCGCCGACTGCTGTACCAGGACCGCGTCCTGCGCACCGGGTATGTGGAAGGCGTTGCGGTGGATAGCGACTGGCGTGGAAACGGACTTGGTACCGCGATCATGGACGCGGCCGAGCAGGTGCTGCGGGGTGCCTACGAACTGGGGGCGTTGAGTGCCGGCGACGACGTCGCGCCGTTCTAC…
294	A2	Mycobacteroides abscessus	GCA_002800925.1	NQSQ01000001.1	AAC(2')-Ib	62.222	2.31e-76	VSNMPTVPVIRTHTARLIHTADLDSETRCAARELLIEAFEGDFTEEDWEHCLGGMHALIWYHGILIAHAAVVQRRLLYQDRVLRTGYVEGVAVDSDWRGNGLGTAIMDAAEQVLRGAYELGALSAGDDVAPFYRARGWVPWLGSTPVMTADGIVPATDEGVHVLPMSSGVDPSGSLTCDWRAGDGW	GTGTCCAATATGCCAACCGTCCCCGTCATCCGCACGCACACCGCGCGGCTCATTCACACTGCCGACCTGGACAGTGAAACACGCTGTGCCGCACGTGAATTACTCATTGAGGCATTCGAAGGCGACTTTACCGAGGAGGACTGGGAACACTGTCTGGGCGGGATGCACGCGCTCATCTGGTACCACGGCATACTCATCGCCCACGCCGCTGTGGTGCAGCGCCGACTGCTGTACCAGGACCGCGTCCTGCGCACCGGGTATGTGGAAGGCGTTGCGGTGGATAGCGACTGGCGTGGAAACGGACTTGGTACCGCGATCATGGACGCGGCCGAGCAGGTGCTGCGGGGTGCCTACGAACTGGGGGCGTTGAGTGCCGGCGACGACGTCGCGCCGTTCTAC…
295	A2	Mycobacteroides abscessus	GCA_002800945.1	NQSS01000001.1	AAC(2')-Ib	62.222	2.31e-76	VSNMPTVPVIRTHTARLIHTADLDSETRCAARELLIEAFEGDFTEEDWEHCLGGMHALIWYHGILIAHAAVVQRRLLYQDRVLRTGYVEGVAVDSDWRGNGLGTAIMDAAEQVLRGAYELGALSAGDDVAPFYRARGWVPWLGSTPVMTADGIVPATDEGVHVLPMSSGVDPSGSLTCDWRAGDGW	GTGTCCAATATGCCAACCGTCCCCGTCATCCGCACGCACACCGCGCGGCTCATTCACACTGCCGACCTGGACAGTGAAACACGCTGTGCCGCACGTGAATTACTCATTGAGGCATTCGAAGGCGACTTTACCGAGGAGGACTGGGAACACTGTCTGGGCGGGATGCACGCGCTCATCTGGTACCACGGCATACTCATCGCCCACGCCGCTGTGGTGCAGCGCCGACTGCTGTACCAGGACCGCGTCCTGCGCACCGGGTATGTGGAAGGCGTTGCGGTGGATAGCGACTGGCGTGGAAACGGACTTGGTACCGCGATCATGGACGCGGCCGAGCAGGTGCTGCGGGGTGCCTACGAACTGGGGGCGTTGAGTGCCGGCGACGACGTCGCGCCGTTCTAC…
296	A2	Mycobacteroides abscessus	GCA_002800955.1	NQSR01000002.1	AAC(2')-Ib	62.222	2.31e-76	VSNMPTVPVIRTHTARLIHTADLDSETRCAARELLIEAFEGDFTEEDWEHCLGGMHALIWYHGILIAHAAVVQRRLLYQDRVLRTGYVEGVAVDSDWRGNGLGTAIMDAAEQVLRGAYELGALSAGDDVAPFYRARGWVPWLGSTPVMTADGIVPATDEGVHVLPMSSGVDPSGSLTCDWRAGDGW	GTGTCCAATATGCCAACCGTCCCCGTCATCCGCACGCACACCGCGCGGCTCATTCACACTGCCGACCTGGACAGTGAAACACGCTGTGCCGCACGTGAATTACTCATTGAGGCATTCGAAGGCGACTTTACCGAGGAGGACTGGGAACACTGTCTGGGCGGGATGCACGCGCTCATCTGGTACCACGGCATACTCATCGCCCACGCCGCTGTGGTGCAGCGCCGACTGCTGTACCAGGACCGCGTCCTGCGCACCGGGTATGTGGAAGGCGTTGCGGTGGATAGCGACTGGCGTGGAAACGGACTTGGTACCGCGATCATGGACGCGGCCGAGCAGGTGCTGCGGGGTGCCTACGAACTGGGGGCGTTGAGTGCCGGCGACGACGTCGCGCCGTTCTAC…
297	A2	Mycobacteroides abscessus	GCA_002800965.1	NQSU01000005.1	AAC(2')-Ib	62.222	2.31e-76	VSNMPTVPVIRTHTARLIHTADLDSETRCAARELLIEAFEGDFTEEDWEHCLGGMHALIWYHGILIAHAAVVQRRLLYQDRVLRTGYVEGVAVDSDWRGNGLGTAIMDAAEQVLRGAYELGALSAGDDVAPFYRARGWVPWLGSTPVMTADGIVPATDEGVHVLPMSSGVDPSGSLTCDWRAGDGW	GTGTCCAATATGCCAACCGTCCCCGTCATCCGCACGCACACCGCGCGGCTCATTCACACTGCCGACCTGGACAGTGAAACACGCTGTGCCGCACGTGAATTACTCATTGAGGCATTCGAAGGTGACTTTACCGAGGAGGACTGGGAACACTGTCTGGGCGGGATGCACGCGCTCATCTGGTACCACGGCATACTCATCGCCCACGCCGCTGTGGTGCAGCGCCGACTGCTGTACCAGGACCGCGTCCTGCGCACCGGGTATGTGGAAGGCGTTGCGGTGGATAGCGACTGGCGTGGAAACGGACTTGGTACCGCGATCATGGACGCGGCCGAGCAGGTGCTGCGGGGTGCTTACGAACTGGGGGCGTTGAGTGCCGGCGACGACGTCGCGCCGTTCTAC…
298	A2	Mycobacteroides abscessus	GCA_002801085.1	NQTF01000002.1	AAC(2')-Ib	62.222	2.31e-76	VSNMPTVPVIRTHTARLIHTADLDSETRCAARELLIEAFEGDFTEEDWEHCLGGMHALIWYHGILIAHAAVVQRRLLYQDRVLRTGYVEGVAVDSDWRGNGLGTAIMDAAEQVLRGAYELGALSAGDDVAPFYRARGWVPWLGSTPVMTADGIVPATDEGVHVLPMSSGVDPSGSLTCDWRAGDGW	GTGTCCAATATGCCAACCGTCCCCGTCATCCGCACGCACACCGCGCGGCTCATTCACACTGCCGACCTGGACAGTGAAACACGCTGTGCCGCACGTGAATTACTCATTGAGGCATTCGAAGGCGACTTTACCGAGGAGGACTGGGAACACTGTCTGGGCGGGATGCACGCGCTCATCTGGTACCACGGCATACTCATCGCCCACGCCGCTGTGGTGCAGCGCCGACTGCTGTACCAGGACCGCGTCCTGCGCACCGGGTATGTGGAAGGCGTTGCGGTGGATAGCGACTGGCGTGGAAACGGACTTGGTACCGCGATCATGGACGCGGCCGAGCAGGTGCTGCGGGGTGCCTACGAACTGGGGGCGTTGAGTGCCGGCGACGACGTCGCGCCGTTCTAC…
299	A2	Mycobacteroides abscessus	GCA_002801095.1	NQTG01000001.1	AAC(2')-Ib	62.222	2.31e-76	VSNMPTVPVIRTHTARLIHTADLDSETRCAARELLIEAFEGDFTEEDWEHCLGGMHALIWYHGILIAHAAVVQRRLLYQDRVLRTGYVEGVAVDSDWRGNGLGTAIMDAAEQVLRGAYELGALSAGDDVAPFYRARGWVPWLGSTPVMTADGIVPATDEGVHVLPMSSGVDPSGSLTCDWRAGDGW	GTGTCCAATATGCCAACCGTCCCCGTCATCCGCACGCACACCGCGCGGCTCATTCACACTGCCGACCTGGACAGTGAAACACGCTGTGCCGCACGTGAATTACTCATTGAGGCATTCGAAGGCGACTTTACCGAGGAGGACTGGGAACACTGTCTGGGCGGGATGCACGCGCTCATCTGGTACCACGGCATACTCATCGCCCACGCCGCTGTGGTGCAGCGCCGACTGCTGTACCAGGACCGCGTCCTGCGCACCGGGTATGTGGAAGGCGTTGCGGTGGATAGCGACTGGCGTGGAAACGGACTTGGTACCGCGATCATGGACGCGGCCGAGCAGGTGCTGCGGGGTGCCTACGAACTGGGGGCGTTGAGTGCCGGCGACGACGTCGCGCCGTTCTAC…
300	A2	Mycobacteroides abscessus	GCA_002801115.1	NQTJ01000001.1	AAC(2')-Ib	62.222	2.31e-76	VSNMPTVPVIRTHTARLIHTADLDSETRCAARELLIEAFEGDFTEEDWEHCLGGMHALIWYHGILIAHAAVVQRRLLYQDRVLRTGYVEGVAVDSDWRGNGLGTAIMDAAEQVLRGAYELGALSAGDDVAPFYRARGWVPWLGSTPVMTADGIVPATDEGVHVLPMSSGVDPSGSLTCDWRAGDGW	GTGTCCAATATGCCAACCGTCCCCGTCATCCGCACGCACACCGCGCGGCTCATTCACACTGCCGACCTGGACAGTGAAACACGCTGTGCCGCACGTGAATTACTCATTGAGGCATTCGAAGGCGACTTTACCGAGGAGGACTGGGAACACTGTCTGGGCGGGATGCACGCGCTCATCTGGTACCACGGCATACTCATCGCCCACGCCGCTGTGGTGCAGCGCCGACTGCTGTACCAGGACCGCGTCCTGCGCACCGGGTATGTGGAAGGCGTTGCGGTGGATAGCGACTGGCGTGGAAACGGACTTGGTACCGCGATCATGGACGCGGCCGAGCAGGTGCTGCGGGGTGCCTACGAACTGGGGGCGTTGAGTGCCGGCGACGACGTCGCGCCGTTCTAC…
301	A2	Mycobacteroides abscessus	GCA_002801165.1	NQTP01000005.1	AAC(2')-Ib	62.222	2.31e-76	VSNMPTVPVIRTHTARLIHTADLDSETRCAARELLIEAFEGDFTEEDWEHCLGGMHALIWYHGILIAHAAVVQRRLLYQDRVLRTGYVEGVAVDSDWRGNGLGTAIMDAAEQVLRGAYELGALSAGDDVAPFYRARGWVPWLGSTPVMTADGIVPATDEGVHVLPMSSGVDPSGSLTCDWRAGDGW	GTGTCCAATATGCCAACCGTCCCCGTCATCCGCACGCACACCGCGCGGCTCATTCACACTGCCGACCTGGACAGTGAAACACGCTGTGCCGCACGTGAATTACTCATTGAGGCATTCGAAGGCGACTTTACCGAGGAGGACTGGGAACACTGTCTGGGCGGGATGCACGCGCTCATCTGGTACCACGGCATACTCATCGCCCACGCCGCTGTGGTGCAGCGCCGACTGCTGTACCAGGACCGCGTCCTGCGCACCGGGTATGTGGAAGGCGTTGCGGTGGATAGCGACTGGCGTGGAAACGGACTTGGTACCGCGATCATGGACGCGGCCGAGCAGGTGCTGCGGGGTGCCTACGAACTGGGGGCGTTGAGTGCCGGCGACGACGTCGCGCCGTTCTAC…
302	A2	Mycobacteroides abscessus	GCA_002801175.1	NQTL01000005.1	AAC(2')-Ib	62.222	2.31e-76	VSNMPTVPVIRTHTARLIHTADLDSETRCAARELLIEAFEGDFTEEDWEHCLGGMHALIWYHGILIAHAAVVQRRLLYQDRVLRTGYVEGVAVDSDWRGNGLGTAIMDAAEQVLRGAYELGALSAGDDVAPFYRARGWVPWLGSTPVMTADGIVPATDEGVHVLPMSSGVDPSGSLTCDWRAGDGW	GTGTCCAATATGCCAACCGTCCCCGTCATCCGCACGCACACCGCGCGGCTCATTCACACTGCCGACCTGGACAGTGAAACACGCTGTGCCGCACGTGAATTACTCATTGAGGCATTCGAAGGTGACTTTACCGAGGAGGACTGGGAACACTGTCTGGGCGGGATGCACGCGCTCATCTGGTACCACGGCATACTCATCGCCCACGCCGCTGTGGTGCAGCGCCGACTGCTGTACCAGGACCGCGTCCTGCGCACCGGGTATGTGGAAGGCGTTGCGGTGGATAGCGACTGGCGTGGAAACGGACTTGGTACCGCGATCATGGACGCGGCCGAGCAGGTGCTGCGGGGTGCTTACGAACTGGGGGCGTTGAGTGCCGGCGACGACGTCGCGCCGTTCTAC…
303	A2	Mycobacteroides abscessus	GCA_002801255.1	NQTT01000006.1	AAC(2')-Ib	62.222	2.31e-76	VSNMPTVPVIRTHTARLIHTADLDSETRCAARELLIEAFEGDFTEEDWEHCLGGMHALIWYHGILIAHAAVVQRRLLYQDRVLRTGYVEGVAVDSDWRGNGLGTAIMDAAEQVLRGAYELGALSAGDDVAPFYRARGWVPWLGSTPVMTADGIVPATDEGVHVLPMSSGVDPSGSLTCDWRAGDGW	GTGTCCAATATGCCAACCGTCCCCGTCATCCGCACGCACACCGCGCGGCTCATTCACACTGCCGACCTGGACAGTGAAACACGCTGTGCCGCACGTGAATTACTCATTGAGGCATTCGAAGGCGACTTTACCGAGGAGGACTGGGAACACTGTCTGGGCGGGATGCACGCGCTCATCTGGTACCACGGCATACTCATCGCCCACGCCGCTGTGGTGCAGCGCCGACTGCTGTACCAGGACCGCGTCCTGCGCACCGGGTATGTGGAAGGCGTTGCGGTGGATAGCGACTGGCGTGGAAACGGACTTGGTACCGCGATCATGGACGCGGCCGAGCAGGTGCTGCGGGGTGCCTACGAACTGGGGGCGTTGAGTGCCGGCGACGACGTCGCGCCGTTCTAC…
304	A2	Mycobacteroides abscessus	GCA_002801265.1	NQTU01000007.1	AAC(2')-Ib	62.222	2.31e-76	VSNMPTVPVIRTHTARLIHTADLDSETRCAARELLIEAFEGDFTEEDWEHCLGGMHALIWYHGILIAHAAVVQRRLLYQDRVLRTGYVEGVAVDSDWRGNGLGTAIMDAAEQVLRGAYELGALSAGDDVAPFYRARGWVPWLGSTPVMTADGIVPATDEGVHVLPMSSGVDPSGSLTCDWRAGDGW	GTGTCCAATATGCCAACCGTCCCCGTCATCCGCACGCACACCGCGCGGCTCATTCACACTGCCGACCTGGACAGTGAAACACGCTGTGCCGCACGTGAATTACTCATTGAGGCATTCGAAGGTGACTTTACCGAGGAGGACTGGGAACACTGTCTGGGCGGGATGCACGCGCTCATCTGGTACCACGGCATACTCATCGCCCACGCCGCTGTGGTGCAGCGCCGACTGCTGTACCAGGACCGCGTCCTGCGCACCGGGTATGTGGAAGGCGTTGCGGTGGATAGCGACTGGCGTGGAAACGGACTTGGTACCGCGATCATGGACGCGGCCGAGCAGGTGCTGCGGGGTGCTTACGAACTGGGGGCGTTGAGTGCCGGCGACGACGTCGCGCCGTTCTAC…
305	A2	Mycobacteroides abscessus	GCA_002801275.1	NQTV01000001.1	AAC(2')-Ib	62.222	2.31e-76	VSNMPTVPVIRTHTARLIHTADLDSETRCAARELLIEAFEGDFTEEDWEHCLGGMHALIWYHGILIAHAAVVQRRLLYQDRVLRTGYVEGVAVDSDWRGNGLGTAIMDAAEQVLRGAYELGALSAGDDVAPFYRARGWVPWLGSTPVMTADGIVPATDEGVHVLPMSSGVDPSGSLTCDWRAGDGW	GTGTCCAATATGCCAACCGTCCCCGTCATCCGCACGCACACCGCGCGGCTCATTCACACTGCCGACCTGGACAGTGAAACACGCTGTGCCGCACGTGAATTACTCATTGAGGCATTCGAAGGCGACTTTACCGAGGAGGACTGGGAACACTGTCTGGGCGGGATGCACGCGCTCATCTGGTACCACGGCATACTCATCGCCCACGCCGCTGTGGTGCAGCGCCGACTGCTGTACCAGGACCGCGTCCTGCGCACCGGGTATGTGGAAGGCGTTGCGGTGGATAGCGACTGGCGTGGAAACGGACTTGGTACCGCGATCATGGACGCGGCCGAGCAGGTGCTGCGGGGTGCCTACGAACTGGGGGCGTTGAGTGCCGGCGACGACGTCGCGCCGTTCTAC…
306	A2	Mycobacteroides abscessus	GCA_002801325.1	NQTX01000003.1	AAC(2')-Ib	62.222	2.31e-76	VSNMPTVPVIRTHTARLIHTADLDSETRCAARELLIEAFEGDFTEEDWEHCLGGMHALIWYHGILIAHAAVVQRRLLYQDRVLRTGYVEGVAVDSDWRGNGLGTAIMDAAEQVLRGAYELGALSAGDDVAPFYRARGWVPWLGSTPVMTADGIVPATDEGVHVLPMSSGVDPSGSLTCDWRAGDGW	GTGTCCAATATGCCAACCGTCCCCGTCATCCGCACGCACACCGCGCGGCTCATTCACACTGCCGACCTGGACAGTGAAACACGCTGTGCCGCACGTGAATTACTCATTGAGGCATTCGAAGGCGACTTTACCGAGGAGGACTGGGAACACTGTCTGGGCGGGATGCACGCGCTCATCTGGTACCACGGCATACTCATCGCCCACGCCGCTGTGGTGCAGCGCCGACTGCTGTACCAGGACCGCGTCCTGCGCACCGGGTATGTGGAAGGCGTTGCGGTGGATAGCGACTGGCGTGGAAACGGACTTGGTACCGCGATTATGGACGCGGCCGAGCAGGTGCTGCGGGGTGCCTACGAACTGGGGGCGTTGAGTGCCGGCGACGACGTCGCGCCGTTCTAC…
307	A2	Mycobacteroides abscessus	GCA_002801345.1	NQUC01000001.1	AAC(2')-Ib	62.222	2.31e-76	VSNMPTVPVIRTHTARLIHTADLDSETRCAARELLIEAFEGDFTEEDWEHCLGGMHALIWYHGILIAHAAVVQRRLLYQDRVLRTGYVEGVAVDSDWRGNGLGTAIMDAAEQVLRGAYELGALSAGDDVAPFYRARGWVPWLGSTPVMTADGIVPATDEGVHVLPMSSGVDPSGSLTCDWRAGDGW	GTGTCCAATATGCCAACCGTCCCCGTCATCCGCACGCACACCGCGCGGCTCATTCACACTGCCGACCTGGACAGTGAAACACGCTGTGCCGCACGTGAATTACTCATTGAGGCATTCGAAGGCGACTTTACCGAGGAGGACTGGGAACACTGTCTGGGCGGGATGCACGCGCTCATCTGGTACCACGGCATACTCATCGCCCACGCCGCTGTGGTGCAGCGCCGACTGCTGTACCAGGACCGCGTCCTGCGCACCGGGTATGTGGAAGGCGTTGCGGTGGATAGCGACTGGCGTGGAAACGGACTTGGTACCGCGATCATGGACGCGGCCGAGCAGGTGCTGCGGGGTGCCTACGAACTGGGGGCGTTGAGTGCCGGCGACGACGTCGCGCCGTTCTAC…
308	A2	Mycobacteroides abscessus	GCA_002801355.1	NQTW01000006.1	AAC(2')-Ib	62.222	2.31e-76	VSNMPTVPVIRTHTARLIHTADLDSETRCAARELLIEAFEGDFTEEDWEHCLGGMHALIWYHGILIAHAAVVQRRLLYQDRVLRTGYVEGVAVDSDWRGNGLGTAIMDAAEQVLRGAYELGALSAGDDVAPFYRARGWVPWLGSTPVMTADGIVPATDEGVHVLPMSSGVDPSGSLTCDWRAGDGW	GTGTCCAATATGCCAACCGTCCCCGTCATCCGCACGCACACCGCGCGGCTCATTCACACTGCCGACCTGGACAGTGAAACACGCTGTGCCGCACGTGAATTACTCATTGAGGCATTCGAAGGTGACTTTACCGAGGAGGACTGGGAACACTGTCTGGGCGGGATGCACGCGCTCATCTGGTACCACGGCATACTCATCGCCCACGCCGCTGTGGTGCAGCGCCGACTGCTGTACCAGGACCGCGTCCTGCGCACCGGGTATGTGGAAGGCGTTGCGGTGGATAGCGACTGGCGTGGAAACGGACTTGGTACCGCGATCATGGACGCGGCCGAGCAGGTGCTGCGGGGTGCCTACGAACTGGGGGCGTTGAGTGCCGGCGACGACGTCGCGCCGTTCTAC…
309	A2	Mycobacteroides abscessus	GCA_002801365.1	NQUB01000005.1	AAC(2')-Ib	62.222	2.31e-76	VSNMPTVPVIRTHTARLIHTADLDSETRCAARELLIEAFEGDFTEEDWEHCLGGMHALIWYHGILIAHAAVVQRRLLYQDRVLRTGYVEGVAVDSDWRGNGLGTAIMDAAEQVLRGAYELGALSAGDDVAPFYRARGWVPWLGSTPVMTADGIVPATDEGVHVLPMSSGVDPSGSLTCDWRAGDGW	GTGTCCAATATGCCAACCGTCCCCGTCATCCGCACGCACACCGCGCGGCTCATTCACACCGCCGACCTGGACAGTGAAACACGCTGTGCCGCACGTGAATTACTCATTGAGGCATTCGAAGGCGACTTTACCGAGGAGGACTGGGAACACTGTCTGGGCGGGATGCACGCGCTCATCTGGTACCACGGCATACTCATCGCCCACGCCGCTGTGGTGCAGCGCCGACTGCTGTACCAGGACCGCGTCCTGCGCACCGGGTATGTGGAAGGCGTTGCGGTGGATAGCGACTGGCGTGGAAACGGACTTGGTACCGCGATCATGGACGCGGCCGAGCAGGTGCTGCGGGGTGCCTACGAACTGGGGGCGTTGAGTGCCGGCGACGACGTCGCGCCGTTCTAC…
310	A2	Mycobacteroides abscessus	GCA_002801425.1	NQUJ01000005.1	AAC(2')-Ib	62.222	2.31e-76	VSNMPTVPVIRTHTARLIHTADLDSETRCAARELLIEAFEGDFTEEDWEHCLGGMHALIWYHGILIAHAAVVQRRLLYQDRVLRTGYVEGVAVDSDWRGNGLGTAIMDAAEQVLRGAYELGALSAGDDVAPFYRARGWVPWLGSTPVMTADGIVPATDEGVHVLPMSSGVDPSGSLTCDWRAGDGW	GTGTCCAATATGCCAACCGTCCCCGTCATCCGCACGCACACCGCGCGGCTCATTCACACCGCCGACCTGGACAGTGAAACACGCTGTGCCGCACGTGAATTACTCATTGAGGCATTCGAAGGCGACTTTACCGAGGAGGACTGGGAACACTGTCTGGGCGGGATGCACGCGCTCATCTGGTACCACGGCATACTCATCGCCCACGCCGCTGTGGTGCAGCGCCGACTGCTGTACCAGGACCGCGTCCTGCGCACCGGGTATGTGGAAGGCGTTGCGGTGGATAGCGACTGGCGTGGAAACGGACTTGGTACCGCGATCATGGACGCGGCCGAGCAGGTGCTGCGGGGTGCCTACGAACTGGGGGCGTTGAGTGCCGGCGACGACGTCGCGCCGTTCTAC…
311	A2	Mycobacteroides abscessus	GCA_002801435.1	NQUI01000005.1	AAC(2')-Ib	62.222	2.31e-76	VSNMPTVPVIRTHTARLIHTADLDSETRCAARELLIEAFEGDFTEEDWEHCLGGMHALIWYHGILIAHAAVVQRRLLYQDRVLRTGYVEGVAVDSDWRGNGLGTAIMDAAEQVLRGAYELGALSAGDDVAPFYRARGWVPWLGSTPVMTADGIVPATDEGVHVLPMSSGVDPSGSLTCDWRAGDGW	GTGTCCAATATGCCAACCGTCCCCGTCATCCGCACGCACACCGCGCGGCTCATTCACACTGCCGACCTGGACAGTGAAACACGCTGTGCCGCACGTGAATTACTCATTGAGGCATTCGAAGGCGACTTTACCGAGGAGGACTGGGAACACTGTCTGGGCGGGATGCACGCGCTCATCTGGTACCACGGCATACTCATCGCCCACGCCGCTGTGGTGCAGCGCCGACTGCTGTACCAGGACCGCGTCCTGCGCACCGGGTATGTGGAAGGCGTTGCGGTGGATAGCGACTGGCGTGGAAACGGACTTGGTACCGCGATCATGGACGCGGCCGAGCAGGTGCTGCGGGGTGCCTACGAACTGGGGGCGTTGAGTGCCGGCGACGACGTCGCGCCGTTCTAC…
312	A2	Mycobacteroides abscessus	GCA_002801465.1	NREM01000006.1	AAC(2')-Ib	62.222	2.31e-76	VSNMPTVPVIRTHTARLIHTADLDSETRCAARELLIEAFEGDFTEEDWEHCLGGMHALIWYHGILIAHAAVVQRRLLYQDRVLRTGYVEGVAVDSDWRGNGLGTAIMDAAEQVLRGAYELGALSAGDDVAPFYRARGWVPWLGSTPVMTADGIVPATDEGVHVLPMSSGVDPSGSLTCDWRAGDGW	GTGTCCAATATGCCAACCGTCCCCGTCATCCGCACGCACACCGCGCGGCTCATTCACACTGCCGACCTGGACAGTGAAACACGCTGTGCCGCACGTGAATTACTCATTGAGGCATTCGAAGGCGACTTTACCGAGGAGGACTGGGAACACTGTCTGGGCGGGATGCACGCGCTCATCTGGTACCACGGCATACTCATCGCCCACGCCGCTGTGGTGCAGCGCCGACTGCTGTACCAGGACCGCGTCCTGCGCACCGGGTATGTGGAAGGCGTTGCGGTGGATAGCGACTGGCGTGGAAACGGACTTGGTACCGCGATCATGGACGCGGCCGAGCAGGTGCTGCGGGGTGCCTACGAACTGGGGGCGTTGAGTGCCGGCGACGACGTCGCGCCGTTCTAC…
313	A2	Mycobacteroides abscessus	GCA_002801485.1	NQUK01000007.1	AAC(2')-Ib	62.222	2.31e-76	VSNMPTVPVIRTHTARLIHTADLDSETRCAARELLIEAFEGDFTEEDWEHCLGGMHALIWYHGILIAHAAVVQRRLLYQDRVLRTGYVEGVAVDSDWRGNGLGTAIMDAAEQVLRGAYELGALSAGDDVAPFYRARGWVPWLGSTPVMTADGIVPATDEGVHVLPMSSGVDPSGSLTCDWRAGDGW	GTGTCCAATATGCCAACCGTCCCCGTCATCCGCACGCACACCGCGCGGCTCATTCACACTGCCGACCTGGACAGTGAAACACGCTGTGCCGCACGTGAATTACTCATTGAGGCATTCGAAGGCGACTTTACCGAGGAGGACTGGGAACACTGTCTGGGCGGGATGCACGCGCTCATCTGGTACCACGGCATACTCATCGCCCACGCCGCTGTGGTGCAGCGCCGACTGCTGTACCAGGACCGCGTCCTGCGCACCGGGTATGTGGAAGGCGTTGCGGTGGATAGCGACTGGCGTGGAAACGGACTTGGTACCGCGATCATGGACGCGGCCGAGCAGGTGCTGCGGGGTGCCTACGAACTGGGGGCGTTGAGTGCCGGCGACGACGTCGCGCCGTTCTAC…
314	A2	Mycobacteroides abscessus	GCA_002801495.1	NQUL01000005.1	AAC(2')-Ib	62.222	2.31e-76	VSNMPTVPVIRTHTARLIHTADLDSETRCAARELLIEAFEGDFTEEDWEHCLGGMHALIWYHGILIAHAAVVQRRLLYQDRVLRTGYVEGVAVDSDWRGNGLGTAIMDAAEQVLRGAYELGALSAGDDVAPFYRARGWVPWLGSTPVMTADGIVPATDEGVHVLPMSSGVDPSGSLTCDWRAGDGW	GTGTCCAATATGCCAACCGTCCCCGTCATCCGCACGCACACCGCGCGGCTCATTCACACTGCCGACCTGGACAGTGAAACACGCTGTGCCGCACGTGAATTACTCATTGAGGCATTCGAAGGCGACTTTACCGAGGAGGACTGGGAACACTGTCTGGGCGGGATGCACGCGCTCATCTGGTACCACGGCATACTCATCGCCCACGCCGCTGTGGTGCAGCGCCGACTGCTGTACCAGGACCGCGTCCTGCGCACCGGGTATGTGGAAGGCGTTGCGGTGGATAGCGACTGGCGTGGAAACGGACTTGGTACCGCGATCATGGACGCGGCCGAGCAGGTGCTGCGGGGTGCCTACGAACTGGGGGCGTTGAGTGCCGGCGACGACGTCGCGCCGTTCTAC…
315	A2	Mycobacteroides abscessus	GCA_002801525.1	NQUM01000006.1	AAC(2')-Ib	62.222	2.31e-76	VSNMPTVPVIRTHTARLIHTADLDSETRCAARELLIEAFEGDFTEEDWEHCLGGMHALIWYHGILIAHAAVVQRRLLYQDRVLRTGYVEGVAVDSDWRGNGLGTAIMDAAEQVLRGAYELGALSAGDDVAPFYRARGWVPWLGSTPVMTADGIVPATDEGVHVLPMSSGVDPSGSLTCDWRAGDGW	GTGTCCAATATGCCAACCGTCCCCGTCATCCGCACGCACACCGCGCGGCTCATTCACACCGCCGACCTGGACAGTGAAACACGCTGTGCCGCACGTGAATTACTCATTGAGGCATTCGAAGGCGACTTTACCGAGGAGGACTGGGAACACTGTCTGGGCGGGATGCACGCGCTCATCTGGTACCACGGCATACTCATCGCCCACGCCGCTGTGGTGCAGCGCCGACTGCTGTACCAGGACCGCGTCCTGCGCACCGGGTATGTGGAAGGCGTTGCGGTGGATAGCGACTGGCGTGGAAACGGACTTGGTACCGCGATCATGGACGCGGCCGAGCAGGTGCTGCGGGGTGCCTACGAACTGGGGGCGTTGAGTGCCGGCGACGACGTCGCGCCGTTCTAC…
316	A2	Mycobacteroides abscessus	GCA_002801535.1	NQUN01000011.1	AAC(2')-Ib	62.222	2.31e-76	VSNMPTVPVIRTHTARLIHTADLDSETRCAARELLIEAFEGDFTEEDWEHCLGGMHALIWYHGILIAHAAVVQRRLLYQDRVLRTGYVEGVAVDSDWRGNGLGTAIMDAAEQVLRGAYELGALSAGDDVAPFYRARGWVPWLGSTPVMTADGIVPATDEGVHVLPMSSGVDPSGSLTCDWRAGDGW	GTGTCCAATATGCCAACCGTCCCCGTCATCCGCACGCACACCGCGCGGCTCATTCACACTGCCGACCTGGACAGTGAAACACGCTGTGCCGCACGTGAATTACTCATTGAGGCATTCGAAGGCGACTTTACCGAGGAGGACTGGGAACACTGTCTGGGCGGGATGCACGCGCTCATCTGGTACCACGGCATACTCATCGCCCACGCCGCTGTGGTGCAGCGCCGACTGCTGTACCAGGACCGCGTCCTGCGCACCGGGTATGTGGAAGGCGTTGCGGTGGATAGCGACTGGCGTGGAAACGGACTTGGTACCGCGATCATGGACGCGGCCGAGCAGGTGCTGCGGGGTGCCTACGAACTGGGGGCGTTGAGTGCCGGCGACGACGTCGCGCCGTTCTAC…
317	A2	Mycobacteroides abscessus	GCA_002801565.1	NQUO01000005.1	AAC(2')-Ib	62.222	2.31e-76	VSNMPTVPVIRTHTARLIHTADLDSETRCAARELLIEAFEGDFTEEDWEHCLGGMHALIWYHGILIAHAAVVQRRLLYQDRVLRTGYVEGVAVDSDWRGNGLGTAIMDAAEQVLRGAYELGALSAGDDVAPFYRARGWVPWLGSTPVMTADGIVPATDEGVHVLPMSSGVDPSGSLTCDWRAGDGW	GTGTCCAATATGCCAACCGTCCCCGTCATCCGCACGCACACCGCGCGGCTCATTCACACCGCCGACCTGGACAGTGAAACACGCTGTGCCGCACGTGAATTACTCATTGAGGCATTCGAAGGCGACTTTACCGAGGAGGACTGGGAACACTGTCTGGGCGGGATGCACGCGCTCATCTGGTACCACGGCATACTCATCGCCCACGCCGCTGTGGTGCAGCGCCGACTGCTGTACCAGGACCGCGTCCTGCGCACCGGGTATGTGGAAGGCGTTGCGGTGGATAGCGACTGGCGTGGAAACGGACTTGGTACCGCGATCATGGACGCGGCCGAGCAGGTGCTGCGGGGTGCCTACGAACTGGGGGCGTTGAGTGCCGGCGACGACGTCGCGCCGTTCTAC…
318	A2	Mycobacteroides abscessus	GCA_002801695.1	NQUX01000002.1	AAC(2')-Ib	62.222	2.31e-76	VSNMPTVPVIRTHTARLIHTADLDSETRCAARELLIEAFEGDFTEEDWEHCLGGMHALIWYHGILIAHAAVVQRRLLYQDRVLRTGYVEGVAVDSDWRGNGLGTAIMDAAEQVLRGAYELGALSAGDDVAPFYRARGWVPWLGSTPVMTADGIVPATDEGVHVLPMSSGVDPSGSLTCDWRAGDGW	GTGTCCAATATGCCAACCGTCCCCGTCATCCGCACGCACACCGCGCGGCTCATTCACACTGCCGACCTGGACAGTGAAACACGCTGTGCCGCACGTGAATTACTCATTGAGGCATTCGAAGGCGACTTTACCGAGGAGGACTGGGAACACTGTCTGGGCGGGATGCACGCGCTCATCTGGTACCACGGCATACTCATCGCCCACGCCGCTGTGGTGCAGCGCCGACTGCTGTACCAGGACCGCGTCCTGCGCACCGGGTATGTGGAAGGCGTTGCGGTGGATAGCGACTGGCGTGGAAACGGACTTGGTACCGCGATCATGGACGCGGCCGAGCAGGTGCTGCGGGGTGCCTACGAACTGGGGGCGTTGAGTGCCGGCGACGACGTCGCGCCGTTCTAC…
319	A2	Mycobacteroides abscessus	GCA_002801945.1	NQQS01000009.1	AAC(2')-Ib	62.222	2.31e-76	VSNMPTVPVIRTHTARLIHTADLDSETRCAARELLIEAFEGDFTEEDWEHCLGGMHALIWYHGILIAHAAVVQRRLLYQDRVLRTGYVEGVAVDSDWRGNGLGTAIMDAAEQVLRGAYELGALSAGDDVAPFYRARGWVPWLGSTPVMTADGIVPATDEGVHVLPMSSGVDPSGSLTCDWRAGDGW	GTGTCCAATATGCCAACCGTCCCCGTCATCCGCACGCACACCGCGCGGCTCATTCACACTGCCGACCTGGACAGTGAAACACGCTGTGCCGCACGTGAATTACTCATTGAGGCATTCGAAGGCGACTTTACCGAGGAGGACTGGGAACACTGTCTGGGCGGGATGCACGCGCTCATCTGGTACCACGGCATACTCATCGCCCACGCCGCTGTGGTGCAGCGCCGACTGCTGTACCAGGACCGCGTCCTGCGCACCGGGTATGTGGAAGGCGTTGCGGTGGATAGCGACTGGCGTGGAAACGGACTTGGTACCGCGATTATGGACGCGGCCGAGCAGGTGCTGCGGGGTGCCTACGAACTGGGGGCGTTGAGTGCCGGCGACGACGTCGCGCCGTTCTAC…
320	A2	Mycobacteroides abscessus	GCA_002801965.1	NQQT01000009.1	AAC(2')-Ib	62.222	2.31e-76	VSNMPTVPVIRTHTARLIHTADLDSETRCAARELLIEAFEGDFTEEDWEHCLGGMHALIWYHGILIAHAAVVQRRLLYQDRVLRTGYVEGVAVDSDWRGNGLGTAIMDAAEQVLRGAYELGALSAGDDVAPFYRARGWVPWLGSTPVMTADGIVPATDEGVHVLPMSSGVDPSGSLTCDWRAGDGW	GTGTCCAATATGCCAACCGTCCCCGTCATCCGCACGCACACCGCGCGGCTCATTCACACTGCCGACCTGGACAGTGAAACACGCTGTGCCGCACGTGAATTACTCATTGAGGCATTCGAAGGCGACTTTACCGAGGAGGACTGGGAACACTGTCTGGGCGGGATGCACGCGCTCATCTGGTACCACGGCATACTCATCGCCCACGCCGCTGTGGTGCAGCGCCGACTGCTGTACCAGGACCGCGTCCTGCGCACCGGGTATGTGGAAGGCGTTGCGGTGGATAGCGACTGGCGTGGAAACGGACTTGGTACCGCGATTATGGACGCGGCCGAGCAGGTGCTGCGGGGTGCCTACGAACTGGGGGCGTTGAGTGCCGGCGACGACGTCGCGCCGTTCTAC…
321	A2	Mycobacteroides abscessus	GCA_002801975.1	NQQV01000008.1	AAC(2')-Ib	62.222	2.31e-76	VSNMPTVPVIRTHTARLIHTADLDSETRCAARELLIEAFEGDFTEEDWEHCLGGMHALIWYHGILIAHAAVVQRRLLYQDRVLRTGYVEGVAVDSDWRGNGLGTAIMDAAEQVLRGAYELGALSAGDDVAPFYRARGWVPWLGSTPVMTADGIVPATDEGVHVLPMSSGVDPSGSLTCDWRAGDGW	GTGTCCAATATGCCAACCGTCCCCGTCATCCGCACGCACACCGCGCGGCTCATTCACACTGCCGACCTGGACAGTGAAACACGCTGTGCCGCACGTGAATTACTCATTGAGGCATTCGAAGGCGACTTTACCGAGGAGGACTGGGAACACTGTCTGGGCGGGATGCACGCGCTCATCTGGTACCACGGCATACTCATCGCCCACGCCGCTGTGGTGCAGCGCCGACTGCTGTACCAGGACCGCGTCCTGCGCACCGGGTATGTGGAAGGCGTTGCGGTGGATAGCGACTGGCGTGGAAACGGACTTGGTACCGCGATTATGGACGCGGCCGAGCAGGTGCTGCGGGGTGCCTACGAACTGGGGGCGTTGAGTGCCGGCGACGACGTCGCGCCGTTCTAC…
322	A2	Mycobacteroides abscessus	GCA_002801985.1	NQQW01000009.1	AAC(2')-Ib	62.222	2.31e-76	VSNMPTVPVIRTHTARLIHTADLDSETRCAARELLIEAFEGDFTEEDWEHCLGGMHALIWYHGILIAHAAVVQRRLLYQDRVLRTGYVEGVAVDSDWRGNGLGTAIMDAAEQVLRGAYELGALSAGDDVAPFYRARGWVPWLGSTPVMTADGIVPATDEGVHVLPMSSGVDPSGSLTCDWRAGDGW	GTGTCCAATATGCCAACCGTCCCCGTCATCCGCACGCACACCGCGCGGCTCATTCACACTGCCGACCTGGACAGTGAAACACGCTGTGCCGCACGTGAATTACTCATTGAGGCATTCGAAGGCGACTTTACCGAGGAGGACTGGGAACACTGTCTGGGCGGGATGCACGCGCTCATCTGGTACCACGGCATACTCATCGCCCACGCCGCTGTGGTGCAGCGCCGACTGCTGTACCAGGACCGCGTCCTGCGCACCGGGTATGTGGAAGGCGTTGCGGTGGATAGCGACTGGCGTGGAAACGGACTTGGTACCGCGATTATGGACGCGGCCGAGCAGGTGCTGCGGGGTGCCTACGAACTGGGGGCGTTGAGTGCCGGCGACGACGTCGCGCCGTTCTAC…
323	A2	Mycobacteroides abscessus	GCA_002802025.1	NQQY01000001.1	AAC(2')-Ib	62.222	2.31e-76	VSNMPTVPVIRTHTARLIHTADLDSETRCAARELLIEAFEGDFTEEDWEHCLGGMHALIWYHGILIAHAAVVQRRLLYQDRVLRTGYVEGVAVDSDWRGNGLGTAIMDAAEQVLRGAYELGALSAGDDVAPFYRARGWVPWLGSTPVMTADGIVPATDEGVHVLPMSSGVDPSGSLTCDWRAGDGW	GTGTCCAATATGCCAACCGTCCCCGTCATCCGCACGCACACCGCGCGGCTCATTCACACTGCCGACCTGGACAGTGAAACACGCTGTGCCGCACGTGAATTACTCATTGAGGCATTCGAAGGCGACTTTACCGAGGAGGACTGGGAACACTGTCTGGGCGGGATGCACGCGCTCATCTGGTACCACGGCATACTCATCGCCCACGCCGCTGTGGTGCAGCGCCGACTGCTGTACCAGGACCGCGTCCTGCGCACCGGGTATGTGGAAGGCGTTGCGGTGGATAGCGACTGGCGTGGAAACGGACTTGGTACCGCGATCATGGACGCGGCCGAGCAGGTGCTGCGGGGTGCCTACGAACTGGGGGCGTTGAGTGCCGGCGACGACGTCGCGCCGTTCTAC…
324	A2	Mycobacteroides abscessus	GCA_002802045.1	NQRK01000001.1	AAC(2')-Ib	62.222	2.31e-76	VSNMPTVPVIRTHTARLIHTADLDSETRCAARELLIEAFEGDFTEEDWEHCLGGMHALIWYHGILIAHAAVVQRRLLYQDRVLRTGYVEGVAVDSDWRGNGLGTAIMDAAEQVLRGAYELGALSAGDDVAPFYRARGWVPWLGSTPVMTADGIVPATDEGVHVLPMSSGVDPSGSLTCDWRAGDGW	GTGTCCAATATGCCAACCGTCCCCGTCATCCGCACGCACACCGCGCGGCTCATTCACACTGCCGACCTGGACAGTGAAACACGCTGTGCCGCACGTGAATTACTCATTGAGGCATTCGAAGGCGACTTTACCGAGGAGGACTGGGAACACTGTCTGGGCGGGATGCACGCGCTCATCTGGTACCACGGCATACTCATCGCCCACGCCGCTGTGGTGCAGCGCCGACTGCTGTACCAGGACCGCGTCCTGCGCACCGGGTATGTGGAAGGCGTTGCGGTGGATAGCGACTGGCGTGGAAACGGACTTGGTACCGCGATCATGGACGCGGCCGAGCAGGTGCTGCGGGGTGCCTACGAACTGGGGGCGTTGAGTGCCGGCGACGACGTCGCGCCGTTCTAC…
325	A2	Mycobacteroides abscessus	GCA_002802055.1	NQRN01000006.1	AAC(2')-Ib	62.222	2.31e-76	VSNMPTVPVIRTHTARLIHTADLDSETRCAARELLIEAFEGDFTEEDWEHCLGGMHALIWYHGILIAHAAVVQRRLLYQDRVLRTGYVEGVAVDSDWRGNGLGTAIMDAAEQVLRGAYELGALSAGDDVAPFYRARGWVPWLGSTPVMTADGIVPATDEGVHVLPMSSGVDPSGSLTCDWRAGDGW	GTGTCCAATATGCCAACCGTCCCCGTCATCCGCACGCACACCGCGCGGCTCATTCACACTGCCGACCTGGACAGTGAAACACGCTGTGCCGCACGTGAATTACTCATTGAGGCATTCGAAGGCGACTTTACCGAGGAGGACTGGGAACACTGTCTGGGCGGGATGCACGCGCTCATCTGGTACCACGGCATACTCATCGCCCACGCCGCTGTGGTGCAGCGCCGACTGCTGTACCAGGACCGCGTCCTGCGCACCGGGTATGTGGAAGGCGTTGCGGTGGATAGCGACTGGCGTGGAAACGGACTTGGTACCGCGATCATGGACGCGGCCGAGCAGGTGCTGCGGGGTGCCTACGAACTGGGGGCGTTGAGTGCCGGCGACGACGTCGCGCCGTTCTAC…
326	A2	Mycobacteroides abscessus	GCA_002802065.1	NQRE01000005.1	AAC(2')-Ib	62.222	2.31e-76	VSNMPTVPVIRTHTARLIHTADLDSETRCAARELLIEAFEGDFTEEDWEHCLGGMHALIWYHGILIAHAAVVQRRLLYQDRVLRTGYVEGVAVDSDWRGNGLGTAIMDAAEQVLRGAYELGALSAGDDVAPFYRARGWVPWLGSTPVMTADGIVPATDEGVHVLPMSSGVDPSGSLTCDWRAGDGW	GTGTCCAATATGCCAACCGTCCCCGTCATCCGCACGCACACCGCGCGGCTCATTCACACTGCCGACCTGGACAGTGAAACACGCTGTGCCGCACGTGAATTACTCATTGAGGCATTCGAAGGCGACTTTACCGAGGAGGACTGGGAACACTGTCTGGGCGGGATGCACGCGCTCATCTGGTACCACGGCATACTCATCGCCCACGCCGCTGTGGTGCAGCGCCGACTGCTGTACCAGGACCGCGTCCTGCGCACCGGGTATGTGGAAGGCGTTGCGGTGGATAGCGACTGGCGTGGAAACGGACTTGGTACCGCGATTATGGACGCGGCCGAGCAGGTGCTGCGGGGTGCCTACGAACTGGGGGCGTTGAGTGCCGGCGACGACGTCGCGCCGTTCTAC…
327	A2	Mycobacteroides abscessus	GCA_002802125.1	NQRP01000001.1	AAC(2')-Ib	62.222	2.31e-76	VSNMPTVPVIRTHTARLIHTADLDSETRCAARELLIEAFEGDFTEEDWEHCLGGMHALIWYHGILIAHAAVVQRRLLYQDRVLRTGYVEGVAVDSDWRGNGLGTAIMDAAEQVLRGAYELGALSAGDDVAPFYRARGWVPWLGSTPVMTADGIVPATDEGVHVLPMSSGVDPSGSLTCDWRAGDGW	GTGTCCAATATGCCAACCGTCCCCGTCATCCGCACGCACACCGCGCGGCTCATTCACACTGCCGACCTGGACAGTGAAACACGCTGTGCCGCACGTGAATTACTCATTGAGGCATTCGAAGGCGACTTTACCGAGGAGGACTGGGAACACTGTCTGGGCGGGATGCACGCGCTCATCTGGTACCACGGCATACTCATCGCCCACGCCGCTGTGGTGCAGCGCCGACTGCTGTACCAGGACCGCGTCCTGCGCACCGGGTATGTGGAAGGCGTTGCGGTGGATAGCGACTGGCGTGGAAACGGACTTGGTACCGCGATCATGGACGCGGCCGAGCAGGTGCTGCGGGGTGCCTACGAACTGGGGGCGTTGAGTGCCGGCGACGACGTCGCGCCGTTCTAC…
328	A2	Mycobacteroides abscessus	GCA_002802135.1	NQRT01000004.1	AAC(2')-Ib	62.222	2.31e-76	VSNMPTVPVIRTHTARLIHTADLDSETRCAARELLIEAFEGDFTEEDWEHCLGGMHALIWYHGILIAHAAVVQRRLLYQDRVLRTGYVEGVAVDSDWRGNGLGTAIMDAAEQVLRGAYELGALSAGDDVAPFYRARGWVPWLGSTPVMTADGIVPATDEGVHVLPMSSGVDPSGSLTCDWRAGDGW	GTGTCCAATATGCCAACCGTCCCCGTCATCCGCACGCACACCGCGCGGCTCATTCACACTGCCGACCTGGACAGTGAAACACGCTGTGCCGCACGTGAATTACTCATTGAGGCATTCGAAGGCGACTTTACCGAGGAGGACTGGGAACACTGTCTGGGCGGGATGCACGCGCTCATCTGGTACCACGGCATACTCATCGCCCACGCCGCTGTGGTGCAGCGCCGACTGCTGTACCAGGACCGCGTCCTGCGCACCGGGTATGTGGAAGGCGTTGCGGTGGATAGCGACTGGCGTGGAAACGGACTTGGTACCGCGATCATGGACGCGGCCGAGCAGGTGCTGCGGGGTGCCTACGAACTGGGGGCGTTGAGTGCCGGCGACGACGTCGCGCCGTTCTAC…
329	A2	Mycobacteroides abscessus	GCA_002802145.1	NQRQ01000001.1	AAC(2')-Ib	62.222	2.31e-76	VSNMPTVPVIRTHTARLIHTADLDSETRCAARELLIEAFEGDFTEEDWEHCLGGMHALIWYHGILIAHAAVVQRRLLYQDRVLRTGYVEGVAVDSDWRGNGLGTAIMDAAEQVLRGAYELGALSAGDDVAPFYRARGWVPWLGSTPVMTADGIVPATDEGVHVLPMSSGVDPSGSLTCDWRAGDGW	GTGTCCAATATGCCAACCGTCCCCGTCATCCGCACGCACACCGCGCGGCTCATTCACACTGCCGACCTGGACAGTGAAACACGCTGTGCCGCACGTGAATTACTCATTGAGGCATTCGAAGGCGACTTTACCGAGGAGGACTGGGAACACTGTCTGGGCGGGATGCACGCGCTCATCTGGTACCACGGCATACTCATCGCCCACGCCGCTGTGGTGCAGCGCCGACTGCTGTACCAGGACCGCGTCCTGCGCACCGGGTATGTGGAAGGCGTTGCGGTGGATAGCGACTGGCGTGGAAACGGACTTGGTACCGCGATCATGGACGCGGCCGAGCAGGTGCTGCGGGGTGCCTACGAACTGGGGGCGTTGAGTGCCGGCGACGACGTCGCGCCGTTCTAC…
330	A2	Mycobacteroides abscessus	GCA_002802165.1	NQRU01000006.1	AAC(2')-Ib	62.222	2.31e-76	VSNMPTVPVIRTHTARLIHTADLDSETRCAARELLIEAFEGDFTEEDWEHCLGGMHALIWYHGILIAHAAVVQRRLLYQDRVLRTGYVEGVAVDSDWRGNGLGTAIMDAAEQVLRGAYELGALSAGDDVAPFYRARGWVPWLGSTPVMTADGIVPATDEGVHVLPMSSGVDPSGSLTCDWRAGDGW	GTGTCCAATATGCCAACCGTCCCCGTCATCCGCACGCACACCGCGCGGCTCATTCACACTGCCGACCTGGACAGTGAAACACGCTGTGCCGCACGTGAATTACTCATTGAGGCATTCGAAGGCGACTTTACCGAGGAGGACTGGGAACACTGTCTGGGCGGGATGCACGCGCTCATCTGGTACCACGGCATACTCATCGCCCACGCCGCTGTGGTGCAGCGCCGACTGCTGTACCAGGACCGCGTCCTGCGCACCGGGTATGTGGAAGGCGTTGCGGTGGATAGCGACTGGCGTGGAAACGGACTTGGTACCGCGATCATGGACGCGGCCGAGCAGGTGCTGCGGGGTGCCTACGAACTGGGGGCGTTGAGTGCCGGCGACGACGTCGCGCCGTTCTAC…
331	A2	Mycobacteroides abscessus	GCA_002802225.1	NQSD01000001.1	AAC(2')-Ib	62.222	2.31e-76	VSNMPTVPVIRTHTARLIHTADLDSETRCAARELLIEAFEGDFTEEDWEHCLGGMHALIWYHGILIAHAAVVQRRLLYQDRVLRTGYVEGVAVDSDWRGNGLGTAIMDAAEQVLRGAYELGALSAGDDVAPFYRARGWVPWLGSTPVMTADGIVPATDEGVHVLPMSSGVDPSGSLTCDWRAGDGW	GTGTCCAATATGCCAACCGTCCCCGTCATCCGCACGCACACCGCGCGGCTCATTCACACTGCCGACCTGGACAGTGAAACACGCTGTGCCGCACGTGAATTACTCATTGAGGCATTCGAAGGTGACTTTACCGAGGAGGACTGGGAACACTGTCTGGGCGGGATGCACGCGCTCATCTGGTACCACGGCATACTCATCGCCCACGCCGCTGTGGTGCAGCGCCGACTGCTGTACCAGGACCGCGTCCTGCGCACCGGGTATGTGGAAGGCGTTGCGGTGGATAGCGACTGGCGTGGAAACGGACTTGGTACCGCGATCATGGACGCGGCCGAGCAGGTGCTGCGGGGTGCTTACGAACTGGGGGCGTTGAGTGCCGGCGACGACGTCGCGCCGTTCTAC…
332	A2	Mycobacteroides abscessus	GCA_002802255.1	NQSC01000001.1	AAC(2')-Ib	62.222	2.31e-76	VSNMPTVPVIRTHTARLIHTADLDSETRCAARELLIEAFEGDFTEEDWEHCLGGMHALIWYHGILIAHAAVVQRRLLYQDRVLRTGYVEGVAVDSDWRGNGLGTAIMDAAEQVLRGAYELGALSAGDDVAPFYRARGWVPWLGSTPVMTADGIVPATDEGVHVLPMSSGVDPSGSLTCDWRAGDGW	GTGTCCAATATGCCAACCGTCCCCGTCATCCGCACGCACACCGCGCGGCTCATTCACACTGCCGACCTGGACAGTGAAACACGCTGTGCCGCACGTGAATTACTCATTGAGGCATTCGAAGGCGACTTTACCGAGGAGGACTGGGAACACTGTCTGGGCGGGATGCACGCGCTCATCTGGTACCACGGCATACTCATCGCCCACGCCGCTGTGGTGCAGCGCCGACTGCTGTACCAGGACCGCGTCCTGCGCACCGGGTATGTGGAAGGCGTTGCGGTGGATAGCGACTGGCGTGGAAACGGACTTGGTACCGCGATCATGGACGCGGCCGAGCAGGTGCTGCGGGGTGCCTACGAACTGGGGGCGTTGAGTGCCGGCGACGACGTCGCGCCGTTCTAC…
333	A2	Mycobacteroides abscessus	GCA_002802285.1	NQSH01000005.1	AAC(2')-Ib	62.222	2.31e-76	VSNMPTVPVIRTHTARLIHTADLDSETRCAARELLIEAFEGDFTEEDWEHCLGGMHALIWYHGILIAHAAVVQRRLLYQDRVLRTGYVEGVAVDSDWRGNGLGTAIMDAAEQVLRGAYELGALSAGDDVAPFYRARGWVPWLGSTPVMTADGIVPATDEGVHVLPMSSGVDPSGSLTCDWRAGDGW	GTGTCCAATATGCCAACCGTCCCCGTCATCCGCACGCACACCGCGCGGCTCATTCACACTGCCGACCTGGACAGTGAAACACGCTGTGCCGCACGTGAATTACTCATTGAGGCATTCGAAGGTGACTTTACCGAGGAGGACTGGGAACACTGTCTGGGCGGGATGCACGCGCTCATCTGGTACCACGGCATACTCATCGCCCACGCCGCTGTGGTGCAGCGCCGACTGCTGTACCAGGACCGCGTCCTGCGCACCGGGTATGTGGAAGGCGTTGCGGTGGATAGCGACTGGCGTGGAAACGGACTTGGTACCGCGATCATGGACGCGGCCGAGCAGGTGCTGCGGGGTGCTTACGAACTGGGGGCGTTGAGTGCCGGCGACGACGTCGCGCCGTTCTAC…
334	A2	Mycobacteroides abscessus	GCA_002802295.1	NQSI01000001.1	AAC(2')-Ib	62.222	2.31e-76	VSNMPTVPVIRTHTARLIHTADLDSETRCAARELLIEAFEGDFTEEDWEHCLGGMHALIWYHGILIAHAAVVQRRLLYQDRVLRTGYVEGVAVDSDWRGNGLGTAIMDAAEQVLRGAYELGALSAGDDVAPFYRARGWVPWLGSTPVMTADGIVPATDEGVHVLPMSSGVDPSGSLTCDWRAGDGW	GTGTCCAATATGCCAACCGTCCCCGTCATCCGCACGCACACCGCGCGGCTCATTCACACTGCCGACCTGGACAGTGAAACACGCTGTGCCGCACGTGAATTACTCATTGAGGCATTCGAAGGCGACTTTACCGAGGAGGACTGGGAACACTGTCTGGGCGGGATGCACGCGCTCATCTGGTACCACGGCATACTCATCGCCCACGCCGCTGTGGTGCAGCGCCGACTGCTGTACCAGGACCGCGTCCTGCGCACCGGGTATGTGGAAGGCGTTGCGGTGGATAGCGACTGGCGTGGAAACGGACTTGGTACCGCGATCATGGACGCGGCCGAGCAGGTGCTGCGGGGTGCCTACGAACTGGGGGCGTTGAGTGCCGGCGACGACGTCGCGCCGTTCTAC…
335	A2	Mycobacteroides abscessus	GCA_002802325.1	NQSK01000001.1	AAC(2')-Ib	62.222	2.31e-76	VSNMPTVPVIRTHTARLIHTADLDSETRCAARELLIEAFEGDFTEEDWEHCLGGMHALIWYHGILIAHAAVVQRRLLYQDRVLRTGYVEGVAVDSDWRGNGLGTAIMDAAEQVLRGAYELGALSAGDDVAPFYRARGWVPWLGSTPVMTADGIVPATDEGVHVLPMSSGVDPSGSLTCDWRAGDGW	GTGTCCAATATGCCAACCGTCCCCGTCATCCGCACGCACACCGCGCGGCTCATTCACACTGCCGACCTGGACAGTGAAACACGCTGTGCCGCACGTGAATTACTCATTGAGGCATTCGAAGGCGACTTTACCGAGGAGGACTGGGAACACTGTCTGGGCGGGATGCACGCGCTCATCTGGTACCACGGCATACTCATCGCCCACGCCGCTGTGGTGCAGCGCCGACTGCTGTACCAGGACCGCGTCCTGCGCACCGGGTATGTGGAAGGCGTTGCGGTGGATAGCGACTGGCGTGGAAACGGACTTGGTACCGCGATCATGGACGCGGCCGAGCAGGTGCTGCGGGGTGCCTACGAACTGGGGGCGTTGAGTGCCGGCGACGACGTCGCGCCGTTCTAC…
336	A2	Mycobacteroides abscessus	GCA_002802335.1	NQSN01000001.1	AAC(2')-Ib	62.222	2.31e-76	VSNMPTVPVIRTHTARLIHTADLDSETRCAARELLIEAFEGDFTEEDWEHCLGGMHALIWYHGILIAHAAVVQRRLLYQDRVLRTGYVEGVAVDSDWRGNGLGTAIMDAAEQVLRGAYELGALSAGDDVAPFYRARGWVPWLGSTPVMTADGIVPATDEGVHVLPMSSGVDPSGSLTCDWRAGDGW	GTGTCCAATATGCCAACCGTCCCCGTCATCCGCACGCACACCGCGCGGCTCATTCACACTGCCGACCTGGACAGTGAAACACGCTGTGCCGCACGTGAATTACTCATTGAGGCATTCGAAGGCGACTTTACCGAGGAGGACTGGGAACACTGTCTGGGCGGGATGCACGCGCTCATCTGGTACCACGGCATACTCATCGCCCACGCCGCTGTGGTGCAGCGCCGACTGCTGTACCAGGACCGCGTCCTGCGCACCGGGTATGTGGAAGGCGTTGCGGTGGATAGCGACTGGCGTGGAAACGGACTTGGTACCGCGATCATGGACGCGGCCGAGCAGGTGCTGCGGGGTGCCTACGAACTGGGGGCGTTGAGTGCCGGCGACGACGTCGCGCCGTTCTAC…
337	A2	Mycobacteroides abscessus	GCA_002802345.1	NQSM01000006.1	AAC(2')-Ib	62.222	2.31e-76	VSNMPTVPVIRTHTARLIHTADLDSETRCAARELLIEAFEGDFTEEDWEHCLGGMHALIWYHGILIAHAAVVQRRLLYQDRVLRTGYVEGVAVDSDWRGNGLGTAIMDAAEQVLRGAYELGALSAGDDVAPFYRARGWVPWLGSTPVMTADGIVPATDEGVHVLPMSSGVDPSGSLTCDWRAGDGW	GTGTCCAATATGCCAACCGTCCCCGTCATCCGCACGCACACCGCGCGGCTCATTCACACTGCCGACCTGGACAGTGAAACACGCTGTGCCGCACGTGAATTACTCATTGAGGCATTCGAAGGCGACTTTACCGAGGAGGACTGGGAACACTGTCTGGGCGGGATGCACGCGCTCATCTGGTACCACGGCATACTCATCGCCCACGCCGCTGTGGTGCAGCGCCGACTGCTGTACCAGGACCGCGTCCTGCGCACCGGGTATGTGGAAGGCGTTGCGGTGGATAGCGACTGGCGTGGAAACGGACTTGGTACCGCGATTATGGACGCGGCCGAGCAGGTGCTGCGGGGTGCCTACGAACTGGGGGCGTTGAGTGCCGGCGACGACGTCGCGCCGTTCTAC…
338	A2	Mycobacteroides abscessus	GCA_002802385.1	NQSP01000005.1	AAC(2')-Ib	62.222	2.31e-76	VSNMPTVPVIRTHTARLIHTADLDSETRCAARELLIEAFEGDFTEEDWEHCLGGMHALIWYHGILIAHAAVVQRRLLYQDRVLRTGYVEGVAVDSDWRGNGLGTAIMDAAEQVLRGAYELGALSAGDDVAPFYRARGWVPWLGSTPVMTADGIVPATDEGVHVLPMSSGVDPSGSLTCDWRAGDGW	GTGTCCAATATGCCAACCGTCCCCGTCATCCGCACGCACACCGCGCGGCTCATTCACACTGCCGACCTGGACAGTGAAACACGCTGTGCCGCACGTGAATTACTCATTGAGGCATTCGAAGGCGACTTTACCGAGGAGGACTGGGAACACTGTCTGGGCGGGATGCACGCGCTCATCTGGTACCACGGCATACTCATCGCCCACGCCGCTGTGGTGCAGCGCCGACTGCTGTACCAGGACCGCGTCCTGCGCACCGGGTATGTGGAAGGCGTTGCGGTGGATAGCGACTGGCGTGGAAACGGACTTGGTACCGCGATCATGGACGCGGCCGAGCAGGTGCTGCGGGGTGCCTACGAACTGGGGGCGTTGAGTGCCGGCGACGACGTCGCGCCGTTCTAC…
339	A2	Mycobacteroides abscessus	GCA_002802405.1	NQSV01000001.1	AAC(2')-Ib	62.222	2.31e-76	VSNMPTVPVIRTHTARLIHTADLDSETRCAARELLIEAFEGDFTEEDWEHCLGGMHALIWYHGILIAHAAVVQRRLLYQDRVLRTGYVEGVAVDSDWRGNGLGTAIMDAAEQVLRGAYELGALSAGDDVAPFYRARGWVPWLGSTPVMTADGIVPATDEGVHVLPMSSGVDPSGSLTCDWRAGDGW	GTGTCCAATATGCCAACCGTCCCCGTCATCCGCACGCACACCGCGCGGCTCATTCACACTGCCGACCTGGACAGTGAAACACGCTGTGCCGCACGTGAATTACTCATTGAGGCATTCGAAGGCGACTTTACCGAGGAGGACTGGGAACACTGTCTGGGCGGGATGCACGCGCTCATCTGGTACCACGGCATACTCATCGCCCACGCCGCTGTGGTGCAGCGCCGACTGCTGTACCAGGACCGCGTCCTGCGCACCGGGTATGTGGAAGGCGTTGCGGTGGATAGCGACTGGCGTGGAAACGGACTTGGTACCGCGATCATGGACGCGGCCGAGCAGGTGCTGCGGGGTGCCTACGAACTGGGGGCGTTGAGTGCCGGCGACGACGTCGCGCCGTTCTAC…
340	A2	Mycobacteroides abscessus	GCA_002802525.1	NQTD01000001.1	AAC(2')-Ib	62.222	2.31e-76	VSNMPTVPVIRTHTARLIHTADLDSETRCAARELLIEAFEGDFTEEDWEHCLGGMHALIWYHGILIAHAAVVQRRLLYQDRVLRTGYVEGVAVDSDWRGNGLGTAIMDAAEQVLRGAYELGALSAGDDVAPFYRARGWVPWLGSTPVMTADGIVPATDEGVHVLPMSSGVDPSGSLTCDWRAGDGW	GTGTCCAATATGCCAACCGTCCCCGTCATCCGCACGCACACCGCGCGGCTCATTCACACTGCCGACCTGGACAGTGAAACACGCTGTGCCGCACGTGAATTACTCATTGAGGCATTCGAAGGCGACTTTACCGAGGAGGACTGGGAACACTGTCTGGGCGGGATGCACGCGCTCATCTGGTACCACGGCATACTCATCGCCCACGCCGCTGTGGTGCAGCGCCGACTGCTGTACCAGGACCGCGTCCTGCGCACCGGGTATGTGGAAGGCGTTGCGGTGGATAGCGACTGGCGTGGAAACGGACTTGGTACCGCGATCATGGACGCGGCCGAGCAGGTGCTGCGGGGTGCCTACGAACTGGGGGCGTTGAGTGCCGGCGACGACGTCGCGCCGTTCTAC…
341	A2	Mycobacteroides abscessus	GCA_002802595.1	NQTK01000001.1	AAC(2')-Ib	62.222	2.31e-76	VSNMPTVPVIRTHTARLIHTADLDSETRCAARELLIEAFEGDFTEEDWEHCLGGMHALIWYHGILIAHAAVVQRRLLYQDRVLRTGYVEGVAVDSDWRGNGLGTAIMDAAEQVLRGAYELGALSAGDDVAPFYRARGWVPWLGSTPVMTADGIVPATDEGVHVLPMSSGVDPSGSLTCDWRAGDGW	GTGTCCAATATGCCAACCGTCCCCGTCATCCGCACGCACACCGCGCGGCTCATTCACACTGCCGACCTGGACAGTGAAACACGCTGTGCCGCACGTGAATTACTCATTGAGGCATTCGAAGGCGACTTTACCGAGGAGGACTGGGAACACTGTCTGGGCGGGATGCACGCGCTCATCTGGTACCACGGCATACTCATCGCCCACGCCGCTGTGGTGCAGCGCCGACTGCTGTACCAGGACCGCGTCCTGCGCACCGGGTATGTGGAAGGCGTTGCGGTGGATAGCGACTGGCGTGGAAACGGACTTGGTACCGCGATCATGGACGCGGCCGAGCAGGTGCTGCGGGGTGCCTACGAACTGGGGGCGTTGAGTGCCGGCGACGACGTCGCGCCGTTCTAC…
342	A2	Mycobacteroides abscessus	GCA_002802645.1	NQTR01000001.1	AAC(2')-Ib	62.222	2.31e-76	VSNMPTVPVIRTHTARLIHTADLDSETRCAARELLIEAFEGDFTEEDWEHCLGGMHALIWYHGILIAHAAVVQRRLLYQDRVLRTGYVEGVAVDSDWRGNGLGTAIMDAAEQVLRGAYELGALSAGDDVAPFYRARGWVPWLGSTPVMTADGIVPATDEGVHVLPMSSGVDPSGSLTCDWRAGDGW	GTGTCCAATATGCCAACCGTCCCCGTCATCCGCACGCACACCGCGCGGCTCATTCACACTGCCGACCTGGACAGTGAAACACGCTGTGCCGCACGTGAATTACTCATTGAGGCATTCGAAGGCGACTTTACCGAGGAGGACTGGGAACACTGTCTGGGCGGGATGCACGCGCTCATCTGGTACCACGGCATACTCATCGCCCACGCCGCTGTGGTGCAGCGCCGACTGCTGTACCAGGACCGCGTCCTGCGCACCGGGTATGTGGAAGGCGTTGCGGTGGATAGCGACTGGCGTGGAAACGGACTTGGTACCGCGATCATGGACGCGGCCGAGCAGGTGCTGCGGGGTGCCTACGAACTGGGGGCGTTGAGTGCCGGCGACGACGTCGCGCCGTTCTAC…
343	A2	Mycobacteroides abscessus	GCA_002802735.1	NQUD01000004.1	AAC(2')-Ib	62.222	2.31e-76	VSNMPTVPVIRTHTARLIHTADLDSETRCAARELLIEAFEGDFTEEDWEHCLGGMHALIWYHGILIAHAAVVQRRLLYQDRVLRTGYVEGVAVDSDWRGNGLGTAIMDAAEQVLRGAYELGALSAGDDVAPFYRARGWVPWLGSTPVMTADGIVPATDEGVHVLPMSSGVDPSGSLTCDWRAGDGW	GTGTCCAATATGCCAACCGTCCCCGTCATCCGCACGCACACCGCGCGGCTCATTCACACTGCCGACCTGGACAGTGAAACACGCTGTGCCGCACGTGAATTACTCATTGAGGCATTCGAAGGCGACTTTACCGAGGAGGACTGGGAACACTGTCTGGGCGGGATGCACGCGCTCATCTGGTACCACGGCATACTCATCGCCCACGCCGCTGTGGTGCAGCGCCGACTGCTGTACCAGGACCGCGTCCTGCGCACCGGGTATGTGGAAGGCGTTGCGGTGGATAGCGACTGGCGTGGAAACGGACTTGGTACCGCGATCATGGACGCGGCCGAGCAGGTGCTGCGGGGTGCCTACGAACTGGGGGCGTTGAGTGCCGGCGACGACGTCGCGCCGTTCTAC…
344	A2	Mycobacteroides abscessus	GCA_002802845.1	NQUV01000005.1	AAC(2')-Ib	62.222	2.31e-76	VSNMPTVPVIRTHTARLIHTADLDSETRCAARELLIEAFEGDFTEEDWEHCLGGMHALIWYHGILIAHAAVVQRRLLYQDRVLRTGYVEGVAVDSDWRGNGLGTAIMDAAEQVLRGAYELGALSAGDDVAPFYRARGWVPWLGSTPVMTADGIVPATDEGVHVLPMSSGVDPSGSLTCDWRAGDGW	GTGTCCAATATGCCAACCGTCCCCGTCATCCGCACGCACACCGCGCGGCTCATTCACACTGCCGACCTGGACAGTGAAACACGCTGTGCCGCACGTGAATTACTCATTGAGGCATTCGAAGGCGACTTTACCGAGGAGGACTGGGAACACTGTCTGGGCGGGATGCACGCGCTCATCTGGTACCACGGCATACTCATCGCCCACGCCGCTGTGGTGCAGCGCCGACTGCTGTACCAGGACCGCGTCCTGCGCACCGGGTATGTGGAAGGCGTTGCGGTGGATAGCGACTGGCGTGGAAACGGACTTGGTACCGCGATCATGGACGCGGCCGAGCAGGTGCTGCGGGGTGCCTACGAACTGGGGGCGTTGAGTGCCGGCGACGACGTCGCGCCGTTCTAC…
345	A2	Mycobacteroides abscessus	GCA_003071685.1	QDEF01000006.1	AAC(2')-Ib	62.222	2.31e-76	VSNMPTVPVIRTHTARLIHTADLDSETRCAARELLIEAFEGDFTEEDWEHCLGGMHALIWYHGILIAHAAVVQRRLLYQDRVLRTGYVEGVAVDSDWRGNGLGTAIMDAAEQVLRGAYELGALSAGDDVAPFYRARGWVPWLGSTPVMTADGIVPATDEGVHVLPMSSGVDPSGSLTCDWRAGDGW	GTGTCCAATATGCCAACCGTCCCCGTCATCCGCACGCACACCGCGCGGCTCATTCACACTGCCGACCTGGACAGTGAAACACGCTGTGCCGCACGTGAATTACTCATTGAGGCATTCGAAGGCGACTTTACCGAGGAGGACTGGGAACACTGTCTGGGCGGGATGCACGCGCTCATCTGGTACCACGGCATACTCATCGCCCACGCCGCTGTGGTGCAGCGCCGACTGCTGTACCAGGACCGCGTCCTGCGCACCGGGTATGTGGAAGGCGTTGCGGTGGATAGCGACTGGCGTGGAAACGGACTTGGTACCGCGATCATGGACGCGGCCGAGCAGGTGCTGCGGGGTGCCTACGAACTGGGGGCGTTGAGTGCCGGCGACGACGTCGCGCCGTTCTAC…
346	A2	Mycobacteroides abscessus	GCA_003071695.1	QDED01000001.1	AAC(2')-Ib	62.222	2.31e-76	VSNMPTVPVIRTHTARLIHTADLDSETRCAARELLIEAFEGDFTEEDWEHCLGGMHALIWYHGILIAHAAVVQRRLLYQDRVLRTGYVEGVAVDSDWRGNGLGTAIMDAAEQVLRGAYELGALSAGDDVAPFYRARGWVPWLGSTPVMTADGIVPATDEGVHVLPMSSGVDPSGSLTCDWRAGDGW	GTGTCCAATATGCCAACCGTCCCCGTCATCCGCACGCACACCGCGCGGCTCATTCACACTGCCGACCTGGACAGTGAAACACGCTGTGCCGCACGTGAATTACTCATTGAGGCATTCGAAGGTGACTTTACCGAGGAGGACTGGGAACACTGTCTGGGCGGGATGCACGCGCTCATCTGGTACCACGGCATACTCATCGCCCACGCCGCTGTGGTGCAGCGCCGACTGCTGTACCAGGACCGCGTCCTGCGCACCGGGTATGTGGAAGGCGTTGCGGTGGATAGCGACTGGCGTGGAAACGGACTTGGTACCGCGATCATGGACGCGGCCGAGCAGGTGCTGCGGGGTGCTTACGAACTGGGGGCGTTGAGTGCCGGCGACGACGTCGCGCCGTTCTAC…
347	A2	Mycobacteroides abscessus	GCA_003071745.1	QDEC01000003.1	AAC(2')-Ib	62.222	2.31e-76	VSNMPTVPVIRTHTARLIHTADLDSETRCAARELLIEAFEGDFTEEDWEHCLGGMHALIWYHGILIAHAAVVQRRLLYQDRVLRTGYVEGVAVDSDWRGNGLGTAIMDAAEQVLRGAYELGALSAGDDVAPFYRARGWVPWLGSTPVMTADGIVPATDEGVHVLPMSSGVDPSGSLTCDWRAGDGW	GTGTCCAATATGCCAACCGTCCCCGTCATCCGCACGCACACCGCGCGGCTCATTCACACTGCCGACCTGGACAGTGAAACACGCTGTGCCGCACGTGAATTACTCATTGAGGCATTCGAAGGCGACTTTACCGAGGAGGACTGGGAACACTGTCTGGGCGGGATGCACGCGCTCATCTGGTACCACGGCATACTCATCGCCCACGCCGCTGTGGTGCAGCGCCGACTGCTGTACCAGGACCGCGTCCTGCGCACCGGGTATGTGGAAGGCGTTGCGGTGGATAGCGACTGGCGTGGAAACGGACTTGGTACCGCGATTATGGACGCGGCCGAGCAGGTGCTGCGGGGTGCCTACGAACTGGGGGCGTTGAGTGCCGGCGACGACGTCGCGCCGTTCTAC…
348	A2	Mycobacteroides abscessus	GCA_003071765.1	QDEG01000003.1	AAC(2')-Ib	62.222	2.31e-76	VSNMPTVPVIRTHTARLIHTADLDSETRCAARELLIEAFEGDFTEEDWEHCLGGMHALIWYHGILIAHAAVVQRRLLYQDRVLRTGYVEGVAVDSDWRGNGLGTAIMDAAEQVLRGAYELGALSAGDDVAPFYRARGWVPWLGSTPVMTADGIVPATDEGVHVLPMSSGVDPSGSLTCDWRAGDGW	GTGTCCAATATGCCAACCGTCCCCGTCATCCGCACGCACACCGCGCGGCTCATTCACACTGCCGACCTGGACAGTGAAACACGCTGTGCCGCACGTGAATTACTCATTGAGGCATTCGAAGGCGACTTTACCGAGGAGGACTGGGAACACTGTCTGGGCGGGATGCACGCGCTCATCTGGTACCACGGCATACTCATCGCCCACGCCGCTGTGGTGCAGCGCCGACTGCTGTACCAGGACCGCGTCCTGCGCACCGGGTATGTGGAAGGCGTTGCGGTGGATAGCGACTGGCGTGGAAACGGACTTGGTACCGCGATTATGGACGCGGCCGAGCAGGTGCTGCGGGGTGCCTACGAACTGGGGGCGTTGAGTGCCGGCGACGACGTCGCGCCGTTCTAC…
349	A2	Mycobacteroides abscessus	GCA_003071825.1	QDEJ01000002.1	AAC(2')-Ib	62.222	2.31e-76	VSNMPTVPVIRTHTARLIHTADLDSETRCAARELLIEAFEGDFTEEDWEHCLGGMHALIWYHGILIAHAAVVQRRLLYQDRVLRTGYVEGVAVDSDWRGNGLGTAIMDAAEQVLRGAYELGALSAGDDVAPFYRARGWVPWLGSTPVMTADGIVPATDEGVHVLPMSSGVDPSGSLTCDWRAGDGW	GTGTCCAATATGCCAACCGTCCCCGTCATCCGCACGCACACCGCGCGGCTCATTCACACTGCCGACCTGGACAGTGAAACACGCTGTGCCGCACGTGAATTACTCATTGAGGCATTCGAAGGCGACTTTACCGAGGAGGACTGGGAACACTGTCTGGGCGGGATGCACGCGCTCATCTGGTACCACGGCATACTCATCGCCCACGCCGCTGTGGTGCAGCGCCGACTGCTGTACCAGGACCGCGTCCTGCGCACCGGGTATGTGGAAGGCGTTGCGGTGGATAGCGACTGGCGTGGAAACGGACTTGGTACCGCGATCATGGACGCGGCCGAGCAGGTGCTGCGGGGTGCCTACGAACTGGGGGCGTTGAGTGCCGGCGACGACGTCGCGCCGTTCTAC…
350	A2	Mycobacteroides abscessus	GCA_003071845.1	QDEL01000001.1	AAC(2')-Ib	62.222	2.31e-76	VSNMPTVPVIRTHTARLIHTADLDSETRCAARELLIEAFEGDFTEEDWEHCLGGMHALIWYHGILIAHAAVVQRRLLYQDRVLRTGYVEGVAVDSDWRGNGLGTAIMDAAEQVLRGAYELGALSAGDDVAPFYRARGWVPWLGSTPVMTADGIVPATDEGVHVLPMSSGVDPSGSLTCDWRAGDGW	GTGTCCAATATGCCAACCGTCCCCGTCATCCGCACGCACACCGCGCGGCTCATTCACACTGCCGACCTGGACAGTGAAACACGCTGTGCCGCACGTGAATTACTCATTGAGGCATTCGAAGGTGACTTTACCGAGGAGGACTGGGAACACTGTCTGGGCGGGATGCACGCGCTCATCTGGTACCACGGCATACTCATCGCCCACGCCGCTGTGGTGCAGCGCCGACTGCTGTACCAGGACCGCGTCCTGCGCACCGGGTATGTGGAAGGCGTTGCGGTGGATAGCGACTGGCGTGGAAACGGACTTGGTACCGCGATCATGGACGCGGCCGAGCAGGTGCTGCGGGGTGCTTACGAACTGGGGGCGTTGAGTGCCGGCGACGACGTCGCGCCGTTCTAC…
351	A2	Mycobacteroides abscessus	GCA_003071865.1	QDEP01000002.1	AAC(2')-Ib	62.222	2.31e-76	VSNMPTVPVIRTHTARLIHTADLDSETRCAARELLIEAFEGDFTEEDWEHCLGGMHALIWYHGILIAHAAVVQRRLLYQDRVLRTGYVEGVAVDSDWRGNGLGTAIMDAAEQVLRGAYELGALSAGDDVAPFYRARGWVPWLGSTPVMTADGIVPATDEGVHVLPMSSGVDPSGSLTCDWRAGDGW	GTGTCCAATATGCCAACCGTCCCCGTCATCCGCACGCACACCGCGCGGCTCATTCACACTGCCGACCTGGACAGTGAAACACGCTGTGCCGCACGTGAATTACTCATTGAGGCATTCGAAGGCGACTTTACCGAGGAGGACTGGGAACACTGTCTGGGCGGGATGCACGCGCTCATCTGGTACCACGGCATACTCATCGCCCACGCCGCTGTGGTGCAGCGCCGACTGCTGTACCAGGACCGCGTCCTGCGCACCGGGTATGTGGAAGGCGTTGCGGTGGATAGCGACTGGCGTGGAAACGGACTTGGTACCGCGATCATGGACGCGGCCGAGCAGGTGCTGCGGGGTGCCTACGAACTGGGGGCGTTGAGTGCCGGCGACGACGTCGCGCCGTTCTAC…
352	A2	Mycobacteroides abscessus	GCA_003071925.1	QDEQ01000002.1	AAC(2')-Ib	62.222	2.31e-76	VSNMPTVPVIRTHTARLIHTADLDSETRCAARELLIEAFEGDFTEEDWEHCLGGMHALIWYHGILIAHAAVVQRRLLYQDRVLRTGYVEGVAVDSDWRGNGLGTAIMDAAEQVLRGAYELGALSAGDDVAPFYRARGWVPWLGSTPVMTADGIVPATDEGVHVLPMSSGVDPSGSLTCDWRAGDGW	GTGTCCAATATGCCAACCGTCCCCGTCATCCGCACGCACACCGCGCGGCTCATTCACACTGCCGACCTGGACAGTGAAACACGCTGTGCCGCACGTGAATTACTCATTGAGGCATTCGAAGGCGACTTTACCGAGGAGGACTGGGAACACTGTCTGGGCGGGATGCACGCGCTCATCTGGTACCACGGCATACTCATCGCCCACGCCGCTGTGGTGCAGCGCCGACTGCTGTACCAGGACCGCGTCCTGCGCACCGGGTATGTGGAAGGCGTTGCGGTGGATAGCGACTGGCGTGGAAACGGACTTGGTACCGCGATCATGGACGCGGCCGAGCAGGTGCTGCGGGGTGCCTACGAACTGGGGGCGTTGAGTGCCGGCGACGACGTCGCGCCGTTCTAC…
353	A2	Mycobacteroides abscessus	GCA_003071935.1	QDEY01000002.1	AAC(2')-Ib	62.222	2.31e-76	VSNMPTVPVIRTHTARLIHTADLDSETRCAARELLIEAFEGDFTEEDWEHCLGGMHALIWYHGILIAHAAVVQRRLLYQDRVLRTGYVEGVAVDSDWRGNGLGTAIMDAAEQVLRGAYELGALSAGDDVAPFYRARGWVPWLGSTPVMTADGIVPATDEGVHVLPMSSGVDPSGSLTCDWRAGDGW	GTGTCCAATATGCCAACCGTCCCCGTCATCCGCACGCACACCGCGCGGCTCATTCACACTGCCGACCTGGACAGTGAAACACGCTGTGCCGCACGTGAATTACTCATTGAGGCATTCGAAGGCGACTTTACCGAGGAGGACTGGGAACACTGTCTGGGCGGGATGCACGCGCTCATCTGGTACCACGGCATACTCATCGCCCACGCCGCTGTGGTGCAGCGCCGACTGCTGTACCAGGACCGCGTCCTGCGCACCGGGTATGTGGAAGGCGTTGCGGTGGATAGCGACTGGCGTGGAAACGGACTTGGTACCGCGATCATGGACGCGGCCGAGCAGGTGCTGCGGGGTGCCTACGAACTGGGGGCGTTGAGTGCCGGCGACGACGTCGCGCCGTTCTAC…
354	A2	Mycobacteroides abscessus	GCA_003072225.1	QDEU01000005.1	AAC(2')-Ib	62.222	2.31e-76	VSNMPTVPVIRTHTARLIHTADLDSETRCAARELLIEAFEGDFTEEDWEHCLGGMHALIWYHGILIAHAAVVQRRLLYQDRVLRTGYVEGVAVDSDWRGNGLGTAIMDAAEQVLRGAYELGALSAGDDVAPFYRARGWVPWLGSTPVMTADGIVPATDEGVHVLPMSSGVDPSGSLTCDWRAGDGW	GTGTCCAATATGCCAACCGTCCCCGTCATCCGCACGCACACCGCGCGGCTCATTCACACTGCCGACCTGGACAGTGAAACACGCTGTGCCGCACGTGAATTACTCATTGAGGCATTCGAAGGTGACTTTACCGAGGAGGACTGGGAACACTGTCTGGGCGGGATGCACGCGCTCATCTGGTACCACGGCATACTCATCGCCCACGCCGCTGTGGTGCAGCGCCGACTGCTGTACCAGGACCGCGTCCTGCGCACCGGGTATGTGGAAGGCGTTGCGGTGGATAGCGACTGGCGTGGAAACGGACTTGGTACCGCGATCATGGACGCGGCCGAGCAGGTGCTGCGGGGTGCTTACGAACTGGGGGCGTTGAGTGCCGGCGACGACGTCGCGCCGTTCTAC…
355	A2	Mycobacteroides abscessus	GCA_003072235.1	QDEV01000010.1	AAC(2')-Ib	62.222	2.31e-76	VSNMPTVPVIRTHTARLIHTADLDSETRCAARELLIEAFEGDFTEEDWEHCLGGMHALIWYHGILIAHAAVVQRRLLYQDRVLRTGYVEGVAVDSDWRGNGLGTAIMDAAEQVLRGAYELGALSAGDDVAPFYRARGWVPWLGSTPVMTADGIVPATDEGVHVLPMSSGVDPSGSLTCDWRAGDGW	GTGTCCAATATGCCAACCGTCCCCGTCATCCGCACGCACACCGCGCGGCTCATTCACACTGCCGACCTGGACAGTGAAACACGCTGTGCCGCACGTGAATTACTCATTGAGGCATTCGAAGGCGACTTTACCGAGGAGGACTGGGAACACTGTCTGGGCGGGATGCACGCGCTCATCTGGTACCACGGCATACTCATCGCCCACGCCGCTGTGGTGCAGCGCCGACTGCTGTACCAGGACCGCGTCCTGCGCACCGGGTATGTGGAAGGCGTTGCGGTGGATAGCGACTGGCGTGGAAACGGACTTGGTACCGCGATTATGGACGCGGCCGAGCAGGTGCTGCGGGGTGCCTACGAACTGGGGGCGTTGAGTGCCGGCGACGACGTCGCGCCGTTCTAC…
356	A2	Mycobacteroides abscessus	GCA_003072285.1	QDEZ01000001.1	AAC(2')-Ib	62.222	2.31e-76	VSNMPTVPVIRTHTARLIHTADLDSETRCAARELLIEAFEGDFTEEDWEHCLGGMHALIWYHGILIAHAAVVQRRLLYQDRVLRTGYVEGVAVDSDWRGNGLGTAIMDAAEQVLRGAYELGALSAGDDVAPFYRARGWVPWLGSTPVMTADGIVPATDEGVHVLPMSSGVDPSGSLTCDWRAGDGW	GTGTCCAATATGCCAACCGTCCCCGTCATCCGCACGCACACCGCGCGGCTCATTCACACCGCCGACCTGGACAGTGAAACACGCTGTGCCGCACGTGAATTACTCATTGAGGCATTCGAAGGCGACTTTACCGAGGAGGACTGGGAACACTGTCTGGGCGGGATGCACGCGCTCATCTGGTACCACGGCATACTCATCGCCCACGCCGCTGTGGTGCAGCGCCGACTGCTGTACCAGGACCGCGTCCTGCGCACCGGGTATGTGGAAGGCGTTGCGGTGGATAGCGACTGGCGTGGAAACGGACTTGGTACCGCGATCATGGACGCGGCCGAGCAGGTGCTGCGGGGTGCCTACGAACTGGGGGCGTTGAGTGCCGGCGACGACGTCGCGCCGTTCTAC…
357	A2	Mycobacteroides abscessus	GCA_003072325.1	QDFA01000006.1	AAC(2')-Ib	62.222	2.31e-76	VSNMPTVPVIRTHTARLIHTADLDSETRCAARELLIEAFEGDFTEEDWEHCLGGMHALIWYHGILIAHAAVVQRRLLYQDRVLRTGYVEGVAVDSDWRGNGLGTAIMDAAEQVLRGAYELGALSAGDDVAPFYRARGWVPWLGSTPVMTADGIVPATDEGVHVLPMSSGVDPSGSLTCDWRAGDGW	GTGTCCAATATGCCAACCGTCCCCGTCATCCGCACGCACACCGCGCGGCTCATTCACACTGCCGACCTGGACAGTGAAACACGCTGTGCCGCACGTGAATTACTCATTGAGGCATTCGAAGGCGACTTTACCGAGGAGGACTGGGAACACTGTCTGGGCGGGATGCACGCGCTCATCTGGTACCACGGCATACTCATCGCCCACGCCGCTGTGGTGCAGCGCCGACTGCTGTACCAGGACCGCGTCCTGCGCACCGGGTATGTGGAAGGCGTTGCGGTGGATAGCGACTGGCGTGGAAACGGACTTGGTACCGCGATCATGGACGCGGCCGAGCAGGTGCTGCGGGGTGCCTACGAACTGGGGGCGTTGAGTGCCGGCGACGACGTCGCGCCGTTCTAC…
358	A2	Mycobacteroides abscessus	GCA_003072385.1	QDFF01000004.1	AAC(2')-Ib	62.222	2.31e-76	VSNMPTVPVIRTHTARLIHTADLDSETRCAARELLIEAFEGDFTEEDWEHCLGGMHALIWYHGILIAHAAVVQRRLLYQDRVLRTGYVEGVAVDSDWRGNGLGTAIMDAAEQVLRGAYELGALSAGDDVAPFYRARGWVPWLGSTPVMTADGIVPATDEGVHVLPMSSGVDPSGSLTCDWRAGDGW	GTGTCCAATATGCCAACCGTCCCCGTCATCCGCACGCACACCGCGCGGCTCATTCACACTGCCGACCTGGACAGTGAAACACGCTGTGCCGCACGTGAATTACTCATTGAGGCATTCGAAGGTGACTTTACCGAGGAGGACTGGGAACACTGTCTGGGCGGGATGCACGCGCTCATCTGGTACCACGGCATACTCATCGCCCACGCCGCTGTGGTGCAGCGCCGACTGCTGTACCAGGACCGCGTCCTGCGCACCGGGTATGTGGAAGGCGTTGCGGTGGATAGCGACTGGCGTGGAAACGGACTTGGTACCGCGATCATGGACGCGGCCGAGCAGGTGCTGCGGGGTGCTTACGAACTGGGGGCGTTGAGTGCCGGCGACGACGTCGCGCCGTTCTAC…
359	A2	Mycobacteroides abscessus	GCA_003072405.1	QDFC01000001.1	AAC(2')-Ib	62.222	2.31e-76	VSNMPTVPVIRTHTARLIHTADLDSETRCAARELLIEAFEGDFTEEDWEHCLGGMHALIWYHGILIAHAAVVQRRLLYQDRVLRTGYVEGVAVDSDWRGNGLGTAIMDAAEQVLRGAYELGALSAGDDVAPFYRARGWVPWLGSTPVMTADGIVPATDEGVHVLPMSSGVDPSGSLTCDWRAGDGW	GTGTCCAATATGCCAACCGTCCCCGTCATCCGCACGCACACCGCGCGGCTCATTCACACTGCCGACCTGGACAGTGAAACACGCTGTGCCGCACGTGAATTACTCATTGAGGCATTCGAAGGCGACTTTACCGAGGAGGACTGGGAACACTGTCTGGGCGGGATGCACGCGCTCATCTGGTACCACGGCATACTCATCGCCCACGCCGCTGTGGTGCAGCGCCGACTGCTGTACCAGGACCGCGTCCTGCGCACCGGGTATGTGGAAGGCGTTGCGGTGGATAGCGACTGGCGTGGAAACGGACTTGGTACCGCGATCATGGACGCGGCCGAGCAGGTGCTGCGGGGTGCCTACGAACTGGGGGCGTTGAGTGCCGGCGACGACGTCGCGCCGTTCTAC…
360	A2	Mycobacteroides abscessus	GCA_003072425.1	QDFD01000001.1	AAC(2')-Ib	62.222	2.31e-76	VSNMPTVPVIRTHTARLIHTADLDSETRCAARELLIEAFEGDFTEEDWEHCLGGMHALIWYHGILIAHAAVVQRRLLYQDRVLRTGYVEGVAVDSDWRGNGLGTAIMDAAEQVLRGAYELGALSAGDDVAPFYRARGWVPWLGSTPVMTADGIVPATDEGVHVLPMSSGVDPSGSLTCDWRAGDGW	GTGTCCAATATGCCAACCGTCCCCGTCATCCGCACGCACACCGCGCGGCTCATTCACACTGCCGACCTGGACAGTGAAACACGCTGTGCCGCACGTGAATTACTCATTGAGGCATTCGAAGGCGACTTTACCGAGGAGGACTGGGAACACTGTCTGGGCGGGATGCACGCGCTCATCTGGTACCACGGCATACTCATCGCCCACGCCGCTGTGGTGCAGCGCCGACTGCTGTACCAGGACCGCGTCCTGCGCACCGGGTATGTGGAAGGCGTTGCGGTGGATAGCGACTGGCGTGGAAACGGACTTGGTACCGCGATCATGGACGCGGCCGAGCAGGTGCTGCGGGGTGCCTACGAACTGGGGGCGTTGAGTGCCGGCGACGACGTCGCGCCGTTCTAC…
361	A2	Mycobacteroides abscessus	GCA_003580125.1	QWZU01000001.1	AAC(2')-Ib	62.222	2.31e-76	VSNMPTVPVIRTHTARLIHTADLDSETRCAARELLIEAFEGDFTEEDWEHCLGGMHALIWYHGILIAHAAVVQRRLLYQDRVLRTGYVEGVAVDSDWRGNGLGTAIMDAAEQVLRGAYELGALSAGDDVAPFYRARGWVPWLGSTPVMTADGIVPATDEGVHVLPMSSGVDPSGSLTCDWRAGDGW	GTGTCCAATATGCCAACCGTCCCCGTCATCCGCACGCACACCGCGCGGCTCATTCACACTGCCGACCTGGACAGTGAAACACGCTGTGCCGCACGTGAATTACTCATTGAGGCATTCGAAGGTGACTTTACCGAGGAGGACTGGGAACACTGTCTGGGCGGGATGCACGCGCTCATCTGGTACCACGGCATACTCATCGCCCACGCCGCTGTGGTGCAGCGCCGACTGCTGTACCAGGACCGCGTCCTGCGCACCGGGTATGTGGAAGGCGTTGCGGTGGATAGCGACTGGCGTGGAAACGGACTTGGTACCGCGATCATGGACGCGGCCGAGCAGGTGCTGCGGGGTGCTTACGAACTGGGGGCGTTGAGTGCCGGCGACGACGTCGCGCCGTTCTAC…
362	A2	Mycobacteroides abscessus	GCA_003580165.1	QWZW01000008.1	AAC(2')-Ib	62.222	2.31e-76	VSNMPTVPVIRTHTARLIHTADLDSETRCAARELLIEAFEGDFTEEDWEHCLGGMHALIWYHGILIAHAAVVQRRLLYQDRVLRTGYVEGVAVDSDWRGNGLGTAIMDAAEQVLRGAYELGALSAGDDVAPFYRARGWVPWLGSTPVMTADGIVPATDEGVHVLPMSSGVDPSGSLTCDWRAGDGW	GTGTCCAATATGCCAACCGTCCCCGTCATCCGCACGCACACCGCGCGGCTCATTCACACTGCCGACCTGGACAGTGAAACACGCTGTGCCGCACGTGAATTACTCATTGAGGCATTCGAAGGCGACTTTACCGAGGAGGACTGGGAACACTGTCTGGGCGGGATGCACGCGCTCATCTGGTACCACGGCATACTCATCGCCCACGCCGCTGTGGTGCAGCGCCGACTGCTGTACCAGGACCGCGTCCTGCGCACCGGGTATGTGGAAGGCGTTGCGGTGGATAGCGACTGGCGTGGAAACGGACTTGGTACCGCGATCATGGACGCGGCCGAGCAGGTGCTGCGGGGTGCCTACGAACTGGGGGCGTTGAGTGCCGGCGACGACGTCGCGCCGTTCTAC…
363	A2	Mycobacteroides abscessus	GCA_003581675.1	QWZR01000002.1	AAC(2')-Ib	62.222	2.31e-76	VSNMPTVPVIRTHTARLIHTADLDSETRCAARELLIEAFEGDFTEEDWEHCLGGMHALIWYHGILIAHAAVVQRRLLYQDRVLRTGYVEGVAVDSDWRGNGLGTAIMDAAEQVLRGAYELGALSAGDDVAPFYRARGWVPWLGSTPVMTADGIVPATDEGVHVLPMSSGVDPSGSLTCDWRAGDGW	GTGTCCAATATGCCAACCGTCCCCGTCATCCGCACGCACACCGCGCGGCTCATTCACACTGCCGACCTGGACAGTGAAACACGCTGTGCCGCACGTGAATTACTCATTGAGGCATTCGAAGGTGACTTTACCGAGGAGGACTGGGAACACTGTCTGGGCGGGATGCACGCGCTCATCTGGTACCACGGCATACTCATCGCCCACGCCGCTGTGGTGCAGCGCCGACTGCTGTACCAGGACCGCGTCCTGCGCACCGGGTATGTGGAAGGCGTTGCGGTGGATAGCGACTGGCGTGGAAACGGACTTGGTACCGCGATCATGGACGCGGCCGAGCAGGTGCTGCGGGGTGCTTACGAACTGGGGGCGTTGAGTGCCGGCGACGACGTCGCGCCGTTCTAC…
364	A2	Mycobacteroides abscessus	GCA_003581735.1	QWZY01000059.1	AAC(2')-Ib	62.222	2.31e-76	VSNMPTVPVIRTHTARLIHTADLDSETRCAARELLIEAFEGDFTEEDWEHCLGGMHALIWYHGILIAHAAVVQRRLLYQDRVLRTGYVEGVAVDSDWRGNGLGTAIMDAAEQVLRGAYELGALSAGDDVAPFYRARGWVPWLGSTPVMTADGIVPATDEGVHVLPMSSGVDPSGSLTCDWRAGDGW	GTGTCCAATATGCCAACCGTCCCCGTCATCCGCACGCACACCGCGCGGCTCATTCACACTGCCGACCTGGACAGTGAAACACGCTGTGCCGCACGTGAATTACTCATTGAGGCATTCGAAGGCGACTTTACCGAGGAGGACTGGGAACACTGTCTGGGCGGGATGCACGCGCTCATCTGGTACCACGGCATACTCATCGCCCACGCCGCTGTGGTGCAGCGCCGACTGCTGTACCAGGACCGCGTCCTGCGCACCGGGTATGTGGAAGGCGTTGCGGTGGATAGCGACTGGCGTGGAAACGGACTTGGTACCGCGATCATGGACGCGGCCGAGCAGGTGCTGCGGGGTGCCTACGAACTGGGGGCGTTGAGTGCCGGCGACGACGTCGCGCCGTTCTAC…
365	A2	Mycobacteroides abscessus	GCA_003581765.1	QWZZ01000005.1	AAC(2')-Ib	62.222	2.31e-76	VSNMPTVPVIRTHTARLIHTADLDSETRCAARELLIEAFEGDFTEEDWEHCLGGMHALIWYHGILIAHAAVVQRRLLYQDRVLRTGYVEGVAVDSDWRGNGLGTAIMDAAEQVLRGAYELGALSAGDDVAPFYRARGWVPWLGSTPVMTADGIVPATDEGVHVLPMSSGVDPSGSLTCDWRAGDGW	GTGTCCAATATGCCAACCGTCCCCGTCATCCGCACGCACACCGCGCGGCTCATTCACACCGCCGACCTGGACAGTGAAACACGCTGTGCCGCACGTGAATTACTCATTGAGGCATTCGAAGGCGACTTTACCGAGGAGGACTGGGAACACTGTCTGGGCGGGATGCACGCGCTCATCTGGTACCACGGCATACTCATCGCCCACGCCGCTGTGGTGCAGCGCCGACTGCTGTACCAGGACCGCGTCCTGCGCACCGGGTATGTGGAAGGCGTTGCGGTGGATAGCGACTGGCGTGGAAACGGACTTGGTACCGCGATCATGGACGCGGCCGAGCAGGTGCTGCGGGGTGCCTACGAACTGGGGGCGTTGAGTGCCGGCGACGACGTCGCGCCGTTCTAC…
366	A2	Mycobacteroides abscessus	GCA_003581785.1	QXAA01000002.1	AAC(2')-Ib	62.222	2.31e-76	VSNMPTVPVIRTHTARLIHTADLDSETRCAARELLIEAFEGDFTEEDWEHCLGGMHALIWYHGILIAHAAVVQRRLLYQDRVLRTGYVEGVAVDSDWRGNGLGTAIMDAAEQVLRGAYELGALSAGDDVAPFYRARGWVPWLGSTPVMTADGIVPATDEGVHVLPMSSGVDPSGSLTCDWRAGDGW	GTGTCCAATATGCCAACCGTCCCCGTCATCCGCACGCACACCGCGCGGCTCATTCACACTGCCGACCTGGACAGTGAAACACGCTGTGCCGCACGTGAATTACTCATTGAGGCATTCGAAGGCGACTTTACCGAGGAGGACTGGGAACACTGTCTGGGCGGGATGCACGCGCTCATCTGGTACCACGGCATACTCATCGCCCACGCCGCTGTGGTGCAGCGCCGACTGCTGTACCAGGACCGCGTCCTGCGCACCGGGTATGTGGAAGGCGTTGCGGTGGATAGCGACTGGCGTGGAAACGGACTTGGTACCGCGATCATGGACGCGGCCGAGCAGGTGCTGCGGGGTGCCTACGAACTGGGGGCGTTGAGTGCCGGCGACGACGTCGCGCCGTTCTAC…
367	A2	Mycobacteroides abscessus	GCA_003581885.1	QXAF01000003.1	AAC(2')-Ib	62.222	2.31e-76	VSNMPTVPVIRTHTARLIHTADLDSETRCAARELLIEAFEGDFTEEDWEHCLGGMHALIWYHGILIAHAAVVQRRLLYQDRVLRTGYVEGVAVDSDWRGNGLGTAIMDAAEQVLRGAYELGALSAGDDVAPFYRARGWVPWLGSTPVMTADGIVPATDEGVHVLPMSSGVDPSGSLTCDWRAGDGW	GTGTCCAATATGCCAACCGTCCCCGTCATCCGCACGCACACCGCGCGGCTCATTCACACTGCCGACCTGGACAGTGAAACACGCTGTGCCGCACGTGAATTACTCATTGAGGCATTCGAAGGCGACTTTACCGAGGAGGACTGGGAACACTGTCTGGGCGGGATGCACGCGCTCATCTGGTACCACGGCATACTCATCGCCCACGCCGCTGTGGTGCAGCGCCGACTGCTGTACCAGGACCGCGTCCTGCGCACCGGGTATGTGGAAGGCGTTGCGGTGGATAGCGACTGGCGTGGAAACGGACTTGGTACCGCGATTATGGACGCGGCCGAGCAGGTGCTGCGGGGTGCCTACGAACTGGGGGCGTTGAGTGCCGGCGACGACGTCGCGCCGTTCTAC…
368	A2	Mycobacteroides abscessus	GCA_003581935.1	QXAI01000003.1	AAC(2')-Ib	62.222	2.31e-76	VSNMPTVPVIRTHTARLIHTADLDSETRCAARELLIEAFEGDFTEEDWEHCLGGMHALIWYHGILIAHAAVVQRRLLYQDRVLRTGYVEGVAVDSDWRGNGLGTAIMDAAEQVLRGAYELGALSAGDDVAPFYRARGWVPWLGSTPVMTADGIVPATDEGVHVLPMSSGVDPSGSLTCDWRAGDGW	GTGTCCAATATGCCAACCGTCCCCGTCATCCGCACGCACACCGCGCGGCTCATTCACACTGCCGACCTGGACAGTGAAACACGCTGTGCCGCACGTGAATTACTCATTGAGGCATTCGAAGGTGACTTTACCGAGGAGGACTGGGAACACTGTCTGGGCGGGATGCACGCGCTCATCTGGTACCACGGCATACTCATCGCCCACGCCGCTGTGGTGCAGCGCCGACTGCTGTACCAGGACCGCGTCCTGCGCACCGGGTATGTGGAAGGCGTTGCGGTGGATAGCGACTGGCGTGGAAACGGACTTGGTACCGCGATCATGGACGCGGCCGAGCAGGTGCTGCGGGGTGCTTACGAACTGGGGGCGTTGAGTGCCGGCGACGACGTCGCGCCGTTCTAC…
369	A2	Mycobacteroides abscessus	GCA_003581945.1	QXAJ01000002.1	AAC(2')-Ib	62.222	2.31e-76	VSNMPTVPVIRTHTARLIHTADLDSETRCAARELLIEAFEGDFTEEDWEHCLGGMHALIWYHGILIAHAAVVQRRLLYQDRVLRTGYVEGVAVDSDWRGNGLGTAIMDAAEQVLRGAYELGALSAGDDVAPFYRARGWVPWLGSTPVMTADGIVPATDEGVHVLPMSSGVDPSGSLTCDWRAGDGW	GTGTCCAATATGCCAACCGTCCCCGTCATCCGCACGCACACCGCGCGGCTCATTCACACTGCCGACCTGGACAGTGAAACACGCTGTGCCGCACGTGAATTACTCATTGAGGCATTCGAAGGCGACTTTACCGAGGAGGACTGGGAACACTGTCTGGGCGGGATGCACGCGCTCATCTGGTACCACGGCATACTCATCGCCCACGCCGCTGTGGTGCAGCGCCGACTGCTGTACCAGGACCGCGTCCTGCGCACCGGGTATGTGGAAGGCGTTGCGGTGGATAGCGACTGGCGTGGAAACGGACTTGGTACCGCGATCATGGACGCGGCCGAGCAGGTGCTGCGGGGTGCCTACGAACTGGGGGCGTTGAGTGCCGGCGACGACGTCGCGCCGTTCTAC…
370	A2	Mycobacteroides abscessus	GCA_003581985.1	QXAK01000001.1	AAC(2')-Ib	62.222	2.31e-76	VSNMPTVPVIRTHTARLIHTADLDSETRCAARELLIEAFEGDFTEEDWEHCLGGMHALIWYHGILIAHAAVVQRRLLYQDRVLRTGYVEGVAVDSDWRGNGLGTAIMDAAEQVLRGAYELGALSAGDDVAPFYRARGWVPWLGSTPVMTADGIVPATDEGVHVLPMSSGVDPSGSLTCDWRAGDGW	GTGTCCAATATGCCAACCGTCCCCGTCATCCGCACGCACACCGCGCGGCTCATTCACACTGCCGACCTGGACAGTGAAACACGCTGTGCCGCACGTGAATTACTCATTGAGGCATTCGAAGGCGACTTTACCGAGGAGGACTGGGAACACTGTCTGGGCGGGATGCACGCGCTCATCTGGTACCACGGCATACTCATCGCCCACGCCGCTGTGGTGCAGCGCCGACTGCTGTACCAGGACCGCGTCCTGCGCACCGGGTATGTGGAAGGCGTTGCGGTGGATAGCGACTGGCGTGGAAACGGACTTGGTACCGCGATCATGGACGCGGCCGAGCAGGTGCTGCGGGGTGCCTACGAACTGGGGGCGTTGAGTGCCGGCGACGACGTCGCGCCGTTCTAC…
371	A2	Mycobacteroides abscessus	GCA_003582025.1	QXAM01000002.1	AAC(2')-Ib	62.222	2.31e-76	VSNMPTVPVIRTHTARLIHTADLDSETRCAARELLIEAFEGDFTEEDWEHCLGGMHALIWYHGILIAHAAVVQRRLLYQDRVLRTGYVEGVAVDSDWRGNGLGTAIMDAAEQVLRGAYELGALSAGDDVAPFYRARGWVPWLGSTPVMTADGIVPATDEGVHVLPMSSGVDPSGSLTCDWRAGDGW	GTGTCCAATATGCCAACCGTCCCCGTCATCCGCACGCACACCGCGCGGCTCATTCACACTGCCGACCTGGACAGTGAAACACGCTGTGCCGCACGTGAATTACTCATTGAGGCATTCGAAGGCGACTTTACCGAGGAGGACTGGGAACACTGTCTGGGCGGGATGCACGCGCTCATCTGGTACCACGGCATACTCATCGCCCACGCCGCTGTGGTGCAGCGCCGACTGCTGTACCAGGACCGCGTCCTGCGCACCGGGTATGTGGAAGGCGTTGCGGTGGATAGCGACTGGCGTGGAAACGGACTTGGTACCGCGATTATGGACGCGGCCGAGCAGGTGCTGCGGGGTGCCTACGAACTGGGGGCGTTGAGTGCCGGCGACGACGTCGCGCCGTTCTAC…
372	A2	Mycobacteroides abscessus	GCA_003582045.1	QXAN01000021.1	AAC(2')-Ib	62.222	2.31e-76	VSNMPTVPVIRTHTARLIHTADLDSETRCAARELLIEAFEGDFTEEDWEHCLGGMHALIWYHGILIAHAAVVQRRLLYQDRVLRTGYVEGVAVDSDWRGNGLGTAIMDAAEQVLRGAYELGALSAGDDVAPFYRARGWVPWLGSTPVMTADGIVPATDEGVHVLPMSSGVDPSGSLTCDWRAGDGW	GTGTCCAATATGCCAACCGTCCCCGTCATCCGCACGCACACCGCGCGGCTCATTCACACTGCCGACCTGGACAGTGAAACACGCTGTGCCGCACGTGAATTACTCATTGAGGCATTCGAAGGCGACTTTACCGAGGAGGACTGGGAACACTGTCTGGGCGGGATGCACGCGCTCATCTGGTACCACGGCATACTCATCGCCCACGCCGCTGTGGTGCAGCGCCGACTGCTGTACCAGGACCGCGTCCTGCGCACCGGGTATGTGGAAGGCGTTGCGGTGGATAGCGACTGGCGTGGAAACGGACTTGGTACCGCGATCATGGACGCGGCCGAGCAGGTGCTGCGGGGTGCCTACGAACTGGGGGCGTTGAGTGCCGGCGACGACGTCGCGCCGTTCTAC…
373	A2	Mycobacteroides abscessus	GCA_003582055.1	QXAO01000004.1	AAC(2')-Ib	62.222	2.31e-76	VSNMPTVPVIRTHTARLIHTADLDSETRCAARELLIEAFEGDFTEEDWEHCLGGMHALIWYHGILIAHAAVVQRRLLYQDRVLRTGYVEGVAVDSDWRGNGLGTAIMDAAEQVLRGAYELGALSAGDDVAPFYRARGWVPWLGSTPVMTADGIVPATDEGVHVLPMSSGVDPSGSLTCDWRAGDGW	GTGTCCAATATGCCAACCGTCCCCGTCATCCGCACGCACACCGCGCGGCTCATTCACACTGCCGACCTGGACAGTGAAACACGCTGTGCCGCACGTGAATTACTCATTGAGGCATTCGAAGGTGACTTTACCGAGGAGGACTGGGAACACTGTCTGGGCGGGATGCACGCGCTCATCTGGTACCACGGCATACTCATCGCCCACGCCGCTGTGGTGCAGCGCCGACTGCTGTACCAGGACCGCGTCCTGCGCACCGGGTATGTGGAAGGCGTTGCGGTGGATAGCGACTGGCGTGGAAACGGACTTGGTACCGCGATCATGGACGCGGCCGAGCAGGTGCTGCGGGGTGCTTACGAACTGGGGGCGTTGAGTGCCGGCGACGACGTCGCGCCGTTCTAC…
374	A2	Mycobacteroides abscessus	GCA_003582075.1	QXAP01000001.1	AAC(2')-Ib	62.222	2.31e-76	VSNMPTVPVIRTHTARLIHTADLDSETRCAARELLIEAFEGDFTEEDWEHCLGGMHALIWYHGILIAHAAVVQRRLLYQDRVLRTGYVEGVAVDSDWRGNGLGTAIMDAAEQVLRGAYELGALSAGDDVAPFYRARGWVPWLGSTPVMTADGIVPATDEGVHVLPMSSGVDPSGSLTCDWRAGDGW	GTGTCCAATATGCCAACCGTCCCCGTCATCCGCACGCACACCGCGCGGCTCATTCACACTGCCGACCTGGACAGTGAAACACGCTGTGCCGCACGTGAATTACTCATTGAGGCATTCGAAGGCGACTTTACCGAGGAGGACTGGGAACACTGTCTGGGCGGGATGCACGCGCTCATCTGGTACCACGGCATACTCATCGCCCACGCCGCTGTGGTGCAGCGCCGACTGCTGTACCAGGACCGCGTCCTGCGCACCGGGTATGTGGAAGGCGTTGCGGTGGATAGCGACTGGCGTGGAAACGGACTTGGTACCGCGATTATGGACGCGGCCGAGCAGGTGCTGCGGGGTGCCTACGAACTGGGGGCGTTGAGTGCCGGCGACGACGTCGCGCCGTTCTAC…
375	A2	Mycobacteroides abscessus	GCA_003582105.1	QXAQ01000001.1	AAC(2')-Ib	62.222	2.31e-76	VSNMPTVPVIRTHTARLIHTADLDSETRCAARELLIEAFEGDFTEEDWEHCLGGMHALIWYHGILIAHAAVVQRRLLYQDRVLRTGYVEGVAVDSDWRGNGLGTAIMDAAEQVLRGAYELGALSAGDDVAPFYRARGWVPWLGSTPVMTADGIVPATDEGVHVLPMSSGVDPSGSLTCDWRAGDGW	GTGTCCAATATGCCAACCGTCCCCGTCATCCGCACGCACACCGCGCGGCTCATTCACACTGCCGACCTGGACAGTGAAACACGCTGTGCCGCACGTGAATTACTCATTGAGGCATTCGAAGGCGACTTTACCGAGGAGGACTGGGAACACTGTCTGGGCGGGATGCACGCGCTCATCTGGTACCACGGCATACTCATCGCCCACGCCGCTGTGGTGCAGCGCCGACTGCTGTACCAGGACCGCGTCCTGCGCACCGGGTATGTGGAAGGCGTTGCGGTGGATAGCGACTGGCGTGGAAACGGACTTGGTACCGCGATTATGGACGCGGCCGAGCAGGTGCTGCGGGGTGCCTACGAACTGGGGGCGTTGAGTGCCGGCGACGACGTCGCGCCGTTCTAC…
376	A2	Mycobacteroides abscessus	GCA_003582145.1	QXAS01000006.1	AAC(2')-Ib	62.222	2.31e-76	VSNMPTVPVIRTHTARLIHTADLDSETRCAARELLIEAFEGDFTEEDWEHCLGGMHALIWYHGILIAHAAVVQRRLLYQDRVLRTGYVEGVAVDSDWRGNGLGTAIMDAAEQVLRGAYELGALSAGDDVAPFYRARGWVPWLGSTPVMTADGIVPATDEGVHVLPMSSGVDPSGSLTCDWRAGDGW	GTGTCCAATATGCCAACCGTCCCCGTCATCCGCACGCACACCGCGCGGCTCATTCACACTGCCGACCTGGACAGTGAAACACGCTGTGCCGCACGTGAATTACTCATTGAGGCATTCGAAGGTGACTTTACCGAGGAGGACTGGGAACACTGTCTGGGCGGGATGCACGCGCTCATCTGGTACCACGGCATACTCATCGCCCACGCCGCTGTGGTGCAGCGCCGACTGCTGTACCAGGACCGCGTCCTGCGCACCGGGTATGTGGAAGGCGTTGCGGTGGATAGCGACTGGCGTGGAAACGGACTTGGTACCGCGATCATGGACGCGGCCGAGCAGGTGCTGCGGGGTGCTTACGAACTGGGGGCGTTGAGTGCCGGCGACGACGTCGCGCCGTTCTAC…
377	A2	Mycobacteroides abscessus	GCA_003582205.1	QXAV01000010.1	AAC(2')-Ib	62.222	2.31e-76	VSNMPTVPVIRTHTARLIHTADLDSETRCAARELLIEAFEGDFTEEDWEHCLGGMHALIWYHGILIAHAAVVQRRLLYQDRVLRTGYVEGVAVDSDWRGNGLGTAIMDAAEQVLRGAYELGALSAGDDVAPFYRARGWVPWLGSTPVMTADGIVPATDEGVHVLPMSSGVDPSGSLTCDWRAGDGW	GTGTCCAATATGCCAACCGTCCCCGTCATCCGCACGCACACCGCGCGGCTCATTCACACTGCCGACCTGGACAGTGAAACACGCTGTGCCGCACGTGAATTACTCATTGAGGCATTCGAAGGCGACTTTACCGAGGAGGACTGGGAACACTGTCTGGGCGGGATGCACGCGCTCATCTGGTACCACGGCATACTCATCGCCCACGCCGCTGTGGTGCAGCGCCGACTGCTGTACCAGGACCGCGTCCTGCGCACCGGGTATGTGGAAGGCGTTGCGGTGGATAGCGACTGGCGTGGAAACGGACTTGGTACCGCGATTATGGACGCGGCCGAGCAGGTGCTGCGGGGTGCCTACGAACTGGGGGCGTTGAGTGCCGGCGACGACGTCGCGCCGTTCTAC…
378	A2	Mycobacteroides abscessus	GCA_003582235.1	QXAX01000001.1	AAC(2')-Ib	62.222	2.31e-76	VSNMPTVPVIRTHTARLIHTADLDSETRCAARELLIEAFEGDFTEEDWEHCLGGMHALIWYHGILIAHAAVVQRRLLYQDRVLRTGYVEGVAVDSDWRGNGLGTAIMDAAEQVLRGAYELGALSAGDDVAPFYRARGWVPWLGSTPVMTADGIVPATDEGVHVLPMSSGVDPSGSLTCDWRAGDGW	GTGTCCAATATGCCAACCGTCCCCGTCATCCGCACGCACACCGCGCGGCTCATTCACACTGCCGACCTGGACAGTGAAACACGCTGTGCCGCACGTGAATTACTCATTGAGGCATTCGAAGGCGACTTTACCGAGGAGGACTGGGAACACTGTCTGGGCGGGATGCACGCGCTCATCTGGTACCACGGCATACTCATCGCCCACGCCGCTGTGGTGCAGCGCCGACTGCTGTACCAGGACCGCGTCCTGCGCACCGGGTATGTGGAAGGCGTTGCGGTGGATAGCGACTGGCGTGGAAACGGACTTGGTACCGCGATTATGGACGCGGCCGAGCAGGTGCTGCGGGGTGCCTACGAACTGGGGGCGTTGAGTGCCGGCGACGACGTCGCGCCGTTCTAC…
379	A2	Mycobacteroides abscessus	GCA_003582265.1	QXAY01000003.1	AAC(2')-Ib	62.222	2.31e-76	VSNMPTVPVIRTHTARLIHTADLDSETRCAARELLIEAFEGDFTEEDWEHCLGGMHALIWYHGILIAHAAVVQRRLLYQDRVLRTGYVEGVAVDSDWRGNGLGTAIMDAAEQVLRGAYELGALSAGDDVAPFYRARGWVPWLGSTPVMTADGIVPATDEGVHVLPMSSGVDPSGSLTCDWRAGDGW	GTGTCCAATATGCCAACCGTCCCCGTCATCCGCACGCACACCGCGCGGCTCATTCACACCGCCGACCTGGACAGTGAAACACGCTGTGCCGCACGTGAATTACTCATTGAGGCATTCGAAGGCGACTTTACCGAGGAGGACTGGGAACACTGTCTGGGCGGGATGCACGCGCTCATCTGGTACCACGGCATACTCATCGCCCACGCCGCTGTGGTGCAGCGCCGACTGCTGTACCAGGACCGCGTCCTGCGCACCGGGTATGTGGAAGGCGTTGCGGTGGATAGCGACTGGCGTGGAAACGGACTTGGTACCGCGATCATGGACGCGGCCGAGCAGGTGCTGCGGGGTGCCTACGAACTGGGGGCGTTGAGTGCCGGCGACGACGTCGCGCCGTTCTAC…
380	A2	Mycobacteroides abscessus	GCA_003582285.1	QXAZ01000009.1	AAC(2')-Ib	62.222	2.31e-76	VSNMPTVPVIRTHTARLIHTADLDSETRCAARELLIEAFEGDFTEEDWEHCLGGMHALIWYHGILIAHAAVVQRRLLYQDRVLRTGYVEGVAVDSDWRGNGLGTAIMDAAEQVLRGAYELGALSAGDDVAPFYRARGWVPWLGSTPVMTADGIVPATDEGVHVLPMSSGVDPSGSLTCDWRAGDGW	GTGTCCAATATGCCAACCGTCCCCGTCATCCGCACGCACACCGCGCGGCTCATTCACACTGCCGACCTGGACAGTGAAACACGCTGTGCCGCACGTGAATTACTCATTGAGGCATTCGAAGGCGACTTTACCGAGGAGGACTGGGAACACTGTCTGGGCGGGATGCACGCGCTCATCTGGTACCACGGCATACTCATCGCCCACGCCGCTGTGGTGCAGCGCCGACTGCTGTACCAGGACCGCGTCCTGCGCACCGGGTATGTGGAAGGCGTTGCGGTGGATAGCGACTGGCGTGGAAACGGACTTGGTACCGCGATTATGGACGCGGCCGAGCAGGTGCTGCGGGGTGCCTACGAACTGGGGGCGTTGAGTGCCGGCGACGACGTCGCGCCGTTCTAC…
381	A2	Mycobacteroides abscessus	GCA_003582325.1	QXBB01000001.1	AAC(2')-Ib	62.222	2.31e-76	VSNMPTVPVIRTHTARLIHTADLDSETRCAARELLIEAFEGDFTEEDWEHCLGGMHALIWYHGILIAHAAVVQRRLLYQDRVLRTGYVEGVAVDSDWRGNGLGTAIMDAAEQVLRGAYELGALSAGDDVAPFYRARGWVPWLGSTPVMTADGIVPATDEGVHVLPMSSGVDPSGSLTCDWRAGDGW	GTGTCCAATATGCCAACCGTCCCCGTCATCCGCACGCACACCGCGCGGCTCATTCACACCGCCGACCTGGACAGTGAAACACGCTGTGCCGCACGTGAATTACTCATTGAGGCATTCGAAGGCGACTTTACCGAGGAGGACTGGGAACACTGTCTGGGCGGGATGCACGCGCTCATCTGGTACCACGGCATACTCATCGCCCACGCCGCTGTGGTGCAGCGCCGACTGCTGTACCAGGACCGCGTCCTGCGCACCGGGTATGTGGAAGGCGTTGCGGTGGATAGCGACTGGCGTGGAAACGGACTTGGTACCGCGATCATGGACGCGGCCGAGCAGGTGCTGCGGGGTGCCTACGAACTGGGGGCGTTGAGTGCCGGCGACGACGTCGCGCCGTTCTAC…
382	A2	Mycobacteroides abscessus	GCA_003582345.1	QXBC01000002.1	AAC(2')-Ib	62.222	2.31e-76	VSNMPTVPVIRTHTARLIHTADLDSETRCAARELLIEAFEGDFTEEDWEHCLGGMHALIWYHGILIAHAAVVQRRLLYQDRVLRTGYVEGVAVDSDWRGNGLGTAIMDAAEQVLRGAYELGALSAGDDVAPFYRARGWVPWLGSTPVMTADGIVPATDEGVHVLPMSSGVDPSGSLTCDWRAGDGW	GTGTCCAATATGCCAACCGTCCCCGTCATCCGCACGCACACCGCGCGGCTCATTCACACCGCCGACCTGGACAGTGAAACACGCTGTGCCGCACGTGAATTACTCATTGAGGCATTCGAAGGCGACTTTACCGAGGAGGACTGGGAACACTGTCTGGGCGGGATGCACGCGCTCATCTGGTACCACGGCATACTCATCGCCCACGCCGCTGTGGTGCAGCGCCGACTGCTGTACCAGGACCGCGTCCTGCGCACCGGGTATGTGGAAGGCGTTGCGGTGGATAGCGACTGGCGTGGAAACGGACTTGGTACCGCGATCATGGACGCGGCCGAGCAGGTGCTGCGGGGTGCCTACGAACTGGGGGCGTTGAGTGCCGGCGACGACGTCGCGCCGTTCTAC…
383	A2	Mycobacteroides abscessus	GCA_003582365.1	QXBD01000004.1	AAC(2')-Ib	62.222	2.31e-76	VSNMPTVPVIRTHTARLIHTADLDSETRCAARELLIEAFEGDFTEEDWEHCLGGMHALIWYHGILIAHAAVVQRRLLYQDRVLRTGYVEGVAVDSDWRGNGLGTAIMDAAEQVLRGAYELGALSAGDDVAPFYRARGWVPWLGSTPVMTADGIVPATDEGVHVLPMSSGVDPSGSLTCDWRAGDGW	GTGTCCAATATGCCAACCGTCCCCGTCATCCGCACGCACACCGCGCGGCTCATTCACACTGCCGACCTGGACAGTGAAACACGCTGTGCCGCACGTGAATTACTCATTGAGGCATTCGAAGGCGACTTTACCGAGGAGGACTGGGAACACTGTCTGGGCGGGATGCACGCGCTCATCTGGTACCACGGCATACTCATCGCCCACGCCGCTGTGGTGCAGCGCCGACTGCTGTACCAGGACCGCGTCCTGCGCACCGGGTATGTGGAAGGCGTTGCGGTGGATAGCGACTGGCGTGGAAACGGACTTGGTACCGCGATTATGGACGCGGCCGAGCAGGTGCTGCGGGGTGCCTACGAACTGGGGGCGTTGAGTGCCGGCGACGACGTCGCGCCGTTCTAC…
384	A2	Mycobacteroides abscessus	GCA_003582405.1	QXBF01000001.1	AAC(2')-Ib	62.222	2.31e-76	VSNMPTVPVIRTHTARLIHTADLDSETRCAARELLIEAFEGDFTEEDWEHCLGGMHALIWYHGILIAHAAVVQRRLLYQDRVLRTGYVEGVAVDSDWRGNGLGTAIMDAAEQVLRGAYELGALSAGDDVAPFYRARGWVPWLGSTPVMTADGIVPATDEGVHVLPMSSGVDPSGSLTCDWRAGDGW	GTGTCCAATATGCCAACCGTCCCCGTCATCCGCACGCACACCGCGCGGCTCATTCACACCGCCGACCTGGACAGTGAAACACGCTGTGCCGCACGTGAATTACTCATTGAGGCATTCGAAGGCGACTTTACCGAGGAGGACTGGGAACACTGTCTGGGCGGGATGCACGCGCTCATCTGGTACCACGGCATACTCATCGCCCACGCCGCTGTGGTGCAGCGCCGACTGCTGTACCAGGACCGCGTCCTGCGCACCGGGTATGTGGAAGGCGTTGCGGTGGATAGCGACTGGCGTGGAAACGGACTTGGTACCGCGATCATGGACGCGGCCGAGCAGGTGCTGCGGGGTGCCTACGAACTGGGGGCGTTGAGTGCCGGCGACGACGTCGCGCCGTTCTAC…
385	A2	Mycobacteroides abscessus	GCA_003582425.1	QXBG01000084.1	AAC(2')-Ib	62.222	2.31e-76	VSNMPTVPVIRTHTARLIHTADLDSETRCAARELLIEAFEGDFTEEDWEHCLGGMHALIWYHGILIAHAAVVQRRLLYQDRVLRTGYVEGVAVDSDWRGNGLGTAIMDAAEQVLRGAYELGALSAGDDVAPFYRARGWVPWLGSTPVMTADGIVPATDEGVHVLPMSSGVDPSGSLTCDWRAGDGW	GTGTCCAATATGCCAACCGTCCCCGTCATCCGCACGCACACCGCGCGGCTCATTCACACTGCCGACCTGGACAGTGAAACACGCTGTGCCGCACGTGAATTACTCATTGAGGCATTCGAAGGCGACTTTACCGAGGAGGACTGGGAACACTGTCTGGGCGGGATGCACGCGCTCATCTGGTACCACGGCATACTCATCGCCCACGCCGCTGTGGTGCAGCGCCGACTGCTGTACCAGGACCGCGTCCTGCGCACCGGGTATGTGGAAGGCGTTGCGGTGGATAGCGACTGGCGTGGAAACGGACTTGGTACCGCGATTATGGACGCGGCCGAGCAGGTGCTGCGGGGTGCCTACGAACTGGGGGCGTTGAGTGCCGGCGACGACGTCGCGCCGTTCTAC…
386	A2	Mycobacteroides abscessus	GCA_003582435.1	QXBH01000003.1	AAC(2')-Ib	62.222	2.31e-76	VSNMPTVPVIRTHTARLIHTADLDSETRCAARELLIEAFEGDFTEEDWEHCLGGMHALIWYHGILIAHAAVVQRRLLYQDRVLRTGYVEGVAVDSDWRGNGLGTAIMDAAEQVLRGAYELGALSAGDDVAPFYRARGWVPWLGSTPVMTADGIVPATDEGVHVLPMSSGVDPSGSLTCDWRAGDGW	GTGTCCAATATGCCAACCGTCCCCGTCATCCGCACGCACACCGCGCGGCTCATTCACACTGCCGACCTGGACAGTGAAACACGCTGTGCCGCACGTGAATTACTCATTGAGGCATTCGAAGGCGACTTTACCGAGGAGGACTGGGAACACTGTCTGGGCGGGATGCACGCGCTCATCTGGTACCACGGCATACTCATCGCCCACGCCGCTGTGGTGCAGCGCCGACTGCTGTACCAGGACCGCGTCCTGCGCACCGGGTATGTGGAAGGCGTTGCGGTGGATAGCGACTGGCGTGGAAACGGACTTGGTACCGCGATTATGGACGCGGCCGAGCAGGTGCTGCGGGGTGCCTACGAACTGGGGGCGTTGAGTGCCGGCGACGACGTCGCGCCGTTCTAC…
387	A2	Mycobacteroides abscessus	GCA_003582445.1	QXBI01000003.1	AAC(2')-Ib	62.222	2.31e-76	VSNMPTVPVIRTHTARLIHTADLDSETRCAARELLIEAFEGDFTEEDWEHCLGGMHALIWYHGILIAHAAVVQRRLLYQDRVLRTGYVEGVAVDSDWRGNGLGTAIMDAAEQVLRGAYELGALSAGDDVAPFYRARGWVPWLGSTPVMTADGIVPATDEGVHVLPMSSGVDPSGSLTCDWRAGDGW	GTGTCCAATATGCCAACCGTCCCCGTCATCCGCACGCACACCGCGCGGCTCATTCACACTGCCGACCTGGACAGTGAAACACGCTGTGCCGCACGTGAATTACTCATTGAGGCATTCGAAGGCGACTTTACCGAGGAGGACTGGGAACACTGTCTGGGCGGGATGCACGCGCTCATCTGGTACCACGGCATACTCATCGCCCACGCCGCTGTGGTGCAGCGCCGACTGCTGTACCAGGACCGCGTCCTGCGCACCGGGTATGTGGAAGGCGTTGCGGTGGATAGCGACTGGCGTGGAAACGGACTTGGTACCGCGATCATGGACGCGGCCGAGCAGGTGCTGCGGGGTGCCTACGAACTGGGGGCGTTGAGTGCCGGCGACGACGTCGCGCCGTTCTAC…
388	A2	Mycobacteroides abscessus	GCA_003582525.1	QXBL01000003.1	AAC(2')-Ib	62.222	2.31e-76	VSNMPTVPVIRTHTARLIHTADLDSETRCAARELLIEAFEGDFTEEDWEHCLGGMHALIWYHGILIAHAAVVQRRLLYQDRVLRTGYVEGVAVDSDWRGNGLGTAIMDAAEQVLRGAYELGALSAGDDVAPFYRARGWVPWLGSTPVMTADGIVPATDEGVHVLPMSSGVDPSGSLTCDWRAGDGW	GTGTCCAATATGCCAACCGTCCCCGTCATCCGCACGCACACCGCGCGGCTCATTCACACTGCCGACCTGGACAGTGAAACACGCTGTGCCGCACGTGAATTACTCATTGAGGCATTCGAAGGCGACTTTACCGAGGAGGACTGGGAACACTGTCTGGGCGGGATGCACGCGCTCATCTGGTACCACGGCATACTCATCGCCCACGCCGCTGTGGTGCAGCGCCGACTGCTGTACCAGGACCGCGTCCTGCGCACCGGGTATGTGGAAGGCGTTGCGGTGGATAGCGACTGGCGTGGAAACGGACTTGGTACCGCGATTATGGACGCGGCCGAGCAGGTGCTGCGGGGTGCCTACGAACTGGGGGCGTTGAGTGCCGGCGACGACGTCGCGCCGTTCTAC…
389	A2	Mycobacteroides abscessus	GCA_003582575.1	QXBO01000009.1	AAC(2')-Ib	62.222	2.31e-76	VSNMPTVPVIRTHTARLIHTADLDSETRCAARELLIEAFEGDFTEEDWEHCLGGMHALIWYHGILIAHAAVVQRRLLYQDRVLRTGYVEGVAVDSDWRGNGLGTAIMDAAEQVLRGAYELGALSAGDDVAPFYRARGWVPWLGSTPVMTADGIVPATDEGVHVLPMSSGVDPSGSLTCDWRAGDGW	GTGTCCAATATGCCAACCGTCCCCGTCATCCGCACGCACACCGCGCGGCTCATTCACACTGCCGACCTGGACAGTGAAACACGCTGTGCCGCACGTGAATTACTCATTGAGGCATTCGAAGGCGACTTTACCGAGGAGGACTGGGAACACTGTCTGGGCGGGATGCACGCGCTCATCTGGTACCACGGCATACTCATCGCCCACGCCGCTGTGGTGCAGCGCCGACTGCTGTACCAGGACCGCGTCCTGCGCACCGGGTATGTGGAAGGCGTTGCGGTGGATAGCGACTGGCGTGGAAACGGACTTGGTACCGCGATTATGGACGCGGCCGAGCAGGTGCTGCGGGGTGCCTACGAACTGGGGGCGTTGAGTGCCGGCGACGACGTCGCGCCGTTCTAC…
390	A2	Mycobacteroides abscessus	GCA_003582685.1	QXBT01000008.1	AAC(2')-Ib	62.222	2.31e-76	VSNMPTVPVIRTHTARLIHTADLDSETRCAARELLIEAFEGDFTEEDWEHCLGGMHALIWYHGILIAHAAVVQRRLLYQDRVLRTGYVEGVAVDSDWRGNGLGTAIMDAAEQVLRGAYELGALSAGDDVAPFYRARGWVPWLGSTPVMTADGIVPATDEGVHVLPMSSGVDPSGSLTCDWRAGDGW	GTGTCCAATATGCCAACCGTCCCCGTCATCCGCACGCACACCGCGCGGCTCATTCACACTGCCGACCTGGACAGTGAAACACGCTGTGCCGCACGTGAATTACTCATTGAGGCATTCGAAGGCGACTTTACCGAGGAGGACTGGGAACACTGTCTGGGCGGGATGCACGCGCTCATCTGGTACCACGGCATACTCATCGCCCACGCCGCTGTGGTGCAGCGCCGACTGCTGTACCAGGACCGCGTCCTGCGCACCGGGTATGTGGAAGGCGTTGCGGTGGATAGCGACTGGCGTGGAAACGGACTTGGTACCGCGATTATGGACGCGGCCGAGCAGGTGCTGCGGGGTGCCTACGAACTGGGGGCGTTGAGTGCCGGCGACGACGTCGCGCCGTTCTAC…
391	A2	Mycobacteroides abscessus	GCA_003582705.1	QXBU01000004.1	AAC(2')-Ib	62.222	2.31e-76	VSNMPTVPVIRTHTARLIHTADLDSETRCAARELLIEAFEGDFTEEDWEHCLGGMHALIWYHGILIAHAAVVQRRLLYQDRVLRTGYVEGVAVDSDWRGNGLGTAIMDAAEQVLRGAYELGALSAGDDVAPFYRARGWVPWLGSTPVMTADGIVPATDEGVHVLPMSSGVDPSGSLTCDWRAGDGW	GTGTCCAATATGCCAACCGTCCCCGTCATCCGCACGCACACCGCGCGGCTCATTCACACTGCCGACCTGGACAGTGAAACACGCTGTGCCGCACGTGAATTACTCATTGAGGCATTCGAAGGCGACTTTACCGAGGAGGACTGGGAACACTGTCTGGGCGGGATGCACGCGCTCATCTGGTACCACGGCATACTCATCGCCCACGCCGCTGTGGTGCAGCGCCGACTGCTGTACCAGGACCGCGTCCTGCGCACCGGGTATGTGGAAGGCGTTGCGGTGGATAGCGACTGGCGTGGAAACGGACTTGGTACCGCGATCATGGACGCGGCCGAGCAGGTGCTGCGGGGTGCCTACGAACTGGGGGCGTTGAGTGCCGGCGACGACGTCGCGCCGTTCTAC…
392	A2	Mycobacteroides abscessus	GCA_003582765.1	QXBX01000001.1	AAC(2')-Ib	62.222	2.31e-76	VSNMPTVPVIRTHTARLIHTADLDSETRCAARELLIEAFEGDFTEEDWEHCLGGMHALIWYHGILIAHAAVVQRRLLYQDRVLRTGYVEGVAVDSDWRGNGLGTAIMDAAEQVLRGAYELGALSAGDDVAPFYRARGWVPWLGSTPVMTADGIVPATDEGVHVLPMSSGVDPSGSLTCDWRAGDGW	GTGTCCAATATGCCAACCGTCCCCGTCATCCGCACGCACACCGCGCGGCTCATTCACACTGCCGACCTGGACAGTGAAACACGCTGTGCCGCACGTGAATTACTCATTGAGGCATTCGAAGGTGACTTTACCGAGGAGGACTGGGAACACTGTCTGGGCGGGATGCACGCGCTCATCTGGTACCACGGCATACTCATCGCCCACGCCGCTGTGGTGCAGCGCCGACTGCTGTACCAGGACCGCGTCCTGCGCACCGGGTATGTGGAAGGCGTTGCGGTGGATAGCGACTGGCGTGGAAACGGACTTGGTACCGCGATCATGGACGCGGCCGAGCAGGTGCTGCGGGGTGCTTACGAACTGGGGGCGTTGAGTGCCGGCGACGACGTCGCGCCGTTCTAC…
393	A2	Mycobacteroides abscessus	GCA_003582795.1	QXBZ01000023.1	AAC(2')-Ib	62.222	2.31e-76	VSNMPTVPVIRTHTARLIHTADLDSETRCAARELLIEAFEGDFTEEDWEHCLGGMHALIWYHGILIAHAAVVQRRLLYQDRVLRTGYVEGVAVDSDWRGNGLGTAIMDAAEQVLRGAYELGALSAGDDVAPFYRARGWVPWLGSTPVMTADGIVPATDEGVHVLPMSSGVDPSGSLTCDWRAGDGW	GTGTCCAATATGCCAACCGTCCCCGTCATCCGCACGCACACCGCGCGGCTCATTCACACTGCCGACCTGGACAGTGAAACACGCTGTGCCGCACGTGAATTACTCATTGAGGCATTCGAAGGCGACTTTACCGAGGAGGACTGGGAACACTGTCTGGGCGGGATGCACGCGCTCATCTGGTACCACGGCATACTCATCGCCCACGCCGCTGTGGTGCAGCGCCGACTGCTGTACCAGGACCGCGTCCTGCGCACCGGGTATGTGGAAGGCGTTGCGGTGGATAGCGACTGGCGTGGAAACGGACTTGGTACCGCGATCATGGACGCGGCCGAGCAGGTGCTGCGGGGTGCCTACGAACTGGGGGCGTTGAGTGCCGGCGACGACGTCGCGCCGTTCTAC…
394	A2	Mycobacteroides abscessus	GCA_003582825.1	QXCA01000002.1	AAC(2')-Ib	62.222	2.31e-76	VSNMPTVPVIRTHTARLIHTADLDSETRCAARELLIEAFEGDFTEEDWEHCLGGMHALIWYHGILIAHAAVVQRRLLYQDRVLRTGYVEGVAVDSDWRGNGLGTAIMDAAEQVLRGAYELGALSAGDDVAPFYRARGWVPWLGSTPVMTADGIVPATDEGVHVLPMSSGVDPSGSLTCDWRAGDGW	GTGTCCAATATGCCAACCGTCCCCGTCATCCGCACGCACACCGCGCGGCTCATTCACACTGCCGACCTGGACAGTGAAACACGCTGTGCCGCACGTGAATTACTCATTGAGGCATTCGAAGGTGACTTTACCGAGGAGGACTGGGAACACTGTCTGGGCGGGATGCACGCGCTCATCTGGTACCACGGCATACTCATCGCCCACGCCGCTGTGGTGCAGCGCCGACTGCTGTACCAGGACCGCGTCCTGCGCACCGGGTATGTGGAAGGCGTTGCGGTGGATAGCGACTGGCGTGGAAACGGACTTGGTACCGCGATCATGGACGCGGCCGAGCAGGTGCTGCGGGGTGCTTACGAACTGGGGGCGTTGAGTGCCGGCGACGACGTCGCGCCGTTCTAC…
395	A2	Mycobacteroides abscessus	GCA_003582845.1	QXCB01000002.1	AAC(2')-Ib	62.222	2.31e-76	VSNMPTVPVIRTHTARLIHTADLDSETRCAARELLIEAFEGDFTEEDWEHCLGGMHALIWYHGILIAHAAVVQRRLLYQDRVLRTGYVEGVAVDSDWRGNGLGTAIMDAAEQVLRGAYELGALSAGDDVAPFYRARGWVPWLGSTPVMTADGIVPATDEGVHVLPMSSGVDPSGSLTCDWRAGDGW	GTGTCCAATATGCCAACCGTCCCCGTCATCCGCACGCACACCGCGCGGCTCATTCACACTGCCGACCTGGACAGTGAAACACGCTGTGCCGCACGTGAATTACTCATTGAGGCATTCGAAGGTGACTTTACCGAGGAGGACTGGGAACACTGTCTGGGCGGGATGCACGCGCTCATCTGGTACCACGGCATACTCATCGCCCACGCCGCTGTGGTGCAGCGCCGACTGCTGTACCAGGACCGCGTCCTGCGCACCGGGTATGTGGAAGGCGTTGCGGTGGATAGCGACTGGCGTGGAAACGGACTTGGTACCGCGATCATGGACGCGGCCGAGCAGGTGCTGCGGGGTGCTTACGAACTGGGGGCGTTGAGTGCCGGCGACGACGTCGCGCCGTTCTAC…
396	A2	Mycobacteroides abscessus	GCA_003582895.1	QXCE01000003.1	AAC(2')-Ib	62.222	2.31e-76	VSNMPTVPVIRTHTARLIHTADLDSETRCAARELLIEAFEGDFTEEDWEHCLGGMHALIWYHGILIAHAAVVQRRLLYQDRVLRTGYVEGVAVDSDWRGNGLGTAIMDAAEQVLRGAYELGALSAGDDVAPFYRARGWVPWLGSTPVMTADGIVPATDEGVHVLPMSSGVDPSGSLTCDWRAGDGW	GTGTCCAATATGCCAACCGTCCCCGTCATCCGCACGCACACCGCGCGGCTCATTCACACTGCCGACCTGGACAGTGAAACACGCTGTGCCGCACGTGAATTACTCATTGAGGCATTCGAAGGCGACTTTACCGAGGAGGACTGGGAACACTGTCTGGGCGGGATGCACGCGCTCATCTGGTACCACGGCATACTCATCGCCCACGCCGCTGTGGTGCAGCGCCGACTGCTGTACCAGGACCGCGTCCTGCGCACCGGGTATGTGGAAGGCGTTGCGGTGGATAGCGACTGGCGTGGAAACGGACTTGGTACCGCGATTATGGACGCGGCCGAGCAGGTGCTGCGGGGTGCCTACGAACTGGGGGCGTTGAGTGCCGGCGACGACGTCGCGCCGTTCTAC…
397	A2	Mycobacteroides abscessus	GCA_003582985.1	QXCI01000004.1	AAC(2')-Ib	62.222	2.31e-76	VSNMPTVPVIRTHTARLIHTADLDSETRCAARELLIEAFEGDFTEEDWEHCLGGMHALIWYHGILIAHAAVVQRRLLYQDRVLRTGYVEGVAVDSDWRGNGLGTAIMDAAEQVLRGAYELGALSAGDDVAPFYRARGWVPWLGSTPVMTADGIVPATDEGVHVLPMSSGVDPSGSLTCDWRAGDGW	GTGTCCAATATGCCAACCGTCCCCGTCATCCGCACGCACACCGCGCGGCTCATTCACACTGCCGACCTGGACAGTGAAACACGCTGTGCCGCACGTGAATTACTCATTGAGGCATTCGAAGGCGACTTTACCGAGGAGGACTGGGAACACTGTCTGGGCGGGATGCACGCGCTCATCTGGTACCACGGCATACTCATCGCCCACGCCGCTGTGGTGCAGCGCCGACTGCTGTACCAGGACCGCGTCCTGCGCACCGGGTATGTGGAAGGCGTTGCGGTGGATAGCGACTGGCGTGGAAACGGACTTGGTACCGCGATCATGGACGCGGCCGAGCAGGTGCTGCGGGGTGCCTACGAACTGGGGGCGTTGAGTGCCGGCGACGACGTCGCGCCGTTCTAC…
398	A2	Mycobacteroides abscessus	GCA_003583025.1	QXCK01000002.1	AAC(2')-Ib	62.222	2.31e-76	VSNMPTVPVIRTHTARLIHTADLDSETRCAARELLIEAFEGDFTEEDWEHCLGGMHALIWYHGILIAHAAVVQRRLLYQDRVLRTGYVEGVAVDSDWRGNGLGTAIMDAAEQVLRGAYELGALSAGDDVAPFYRARGWVPWLGSTPVMTADGIVPATDEGVHVLPMSSGVDPSGSLTCDWRAGDGW	GTGTCCAATATGCCAACCGTCCCCGTCATCCGCACGCACACCGCGCGGCTCATTCACACTGCCGACCTGGACAGTGAAACACGCTGTGCCGCACGTGAATTACTCATTGAGGCATTCGAAGGCGACTTTACCGAGGAGGACTGGGAACACTGTCTGGGCGGGATGCACGCGCTCATCTGGTACCACGGCATACTCATCGCCCACGCCGCTGTGGTGCAGCGCCGACTGCTGTACCAGGACCGCGTCCTGCGCACCGGGTATGTGGAAGGCGTTGCGGTGGATAGCGACTGGCGTGGAAACGGACTTGGTACCGCGATTATGGACGCGGCCGAGCAGGTGCTGCGGGGTGCCTACGAACTGGGGGCGTTGAGTGCCGGCGACGACGTCGCGCCGTTCTAC…
399	A2	Mycobacteroides abscessus	GCA_003586385.1	CP030860.1	AAC(2')-Ib	62.222	2.31e-76	VSNMPTVPVIRTHTARLIHTADLDSETRCAARELLIEAFEGDFTEEDWEHCLGGMHALIWYHGILIAHAAVVQRRLLYQDRVLRTGYVEGVAVDSDWRGNGLGTAIMDAAEQVLRGAYELGALSAGDDVAPFYRARGWVPWLGSTPVMTADGIVPATDEGVHVLPMSSGVDPSGSLTCDWRAGDGW	GTGTCCAATATGCCAACCGTCCCCGTCATCCGCACGCACACCGCGCGGCTCATTCACACTGCCGACCTGGACAGTGAAACACGCTGTGCCGCACGTGAATTACTCATTGAGGCATTCGAAGGCGACTTTACCGAGGAGGACTGGGAACACTGTCTGGGCGGGATGCACGCGCTCATCTGGTACCACGGCATACTCATCGCCCACGCCGCTGTGGTGCAGCGCCGACTGCTGTACCAGGACCGCGTCCTGCGCACCGGGTATGTGGAAGGCGTTGCGGTGGATAGCGACTGGCGTGGAAACGGACTTGGTACCGCGATCATGGACGCGGCCGAGCAGGTGCTGCGGGGTGCCTACGAACTGGGGGCGTTGAGTGCCGGCGACGACGTCGCGCCGTTCTAC…
400	A2	Mycobacteroides abscessus	GCA_004010025.1	RRCG01000003.1	AAC(2')-Ib	62.222	2.31e-76	VSNMPTVPVIRTHTARLIHTADLDSETRCAARELLIEAFEGDFTEEDWEHCLGGMHALIWYHGILIAHAAVVQRRLLYQDRVLRTGYVEGVAVDSDWRGNGLGTAIMDAAEQVLRGAYELGALSAGDDVAPFYRARGWVPWLGSTPVMTADGIVPATDEGVHVLPMSSGVDPSGSLTCDWRAGDGW	GTGTCCAATATGCCAACCGTCCCCGTCATCCGCACGCACACCGCGCGGCTCATTCACACTGCCGACCTGGACAGTGAAACACGCTGTGCCGCACGTGAATTACTCATTGAGGCATTCGAAGGTGACTTTACCGAGGAGGACTGGGAACACTGTCTGGGCGGGATGCACGCGCTCATCTGGTACCACGGCATACTCATCGCCCACGCCGCTGTGGTGCAGCGCCGACTGCTGTACCAGGACCGCGTCCTGCGCACCGGGTATGTGGAAGGCGTTGCGGTGGATAGCGACTGGCGTGGAAACGGACTTGGTACCGCGATCATGGACGCGGCCGAGCAGGTGCTGCGGGGTGCTTACGAACTGGGGGCGTTGAGTGCCGGCGACGACGTCGCGCCGTTCTAC…
401	A2	Mycobacteroides abscessus	GCA_004025145.1	SAZC01000013.1	AAC(2')-Ib	62.222	2.31e-76	VSNMPTVPVIRTHTARLIHTADLDSETRCAARELLIEAFEGDFTEEDWEHCLGGMHALIWYHGILIAHAAVVQRRLLYQDRVLRTGYVEGVAVDSDWRGNGLGTAIMDAAEQVLRGAYELGALSAGDDVAPFYRARGWVPWLGSTPVMTADGIVPATDEGVHVLPMSSGVDPSGSLTCDWRAGDGW	GTGTCCAATATGCCAACCGTCCCCGTCATCCGCACGCACACCGCGCGGCTCATTCACACTGCCGACCTGGACAGTGAAACACGCTGTGCCGCACGTGAATTACTCATTGAGGCATTCGAAGGTGACTTTACCGAGGAGGACTGGGAACACTGTCTGGGCGGGATGCACGCGCTCATCTGGTACCACGGCATACTCATCGCCCACGCCGCTGTGGTGCAGCGCCGACTGCTGTACCAGGACCGCGTCCTGCGCACCGGGTATGTGGAAGGCGTTGCGGTGGATAGCGACTGGCGTGGAAACGGACTTGGTACCGCGATCATGGACGCGGCCGAGCAGGTGCTGCGGGGTGCTTACGAACTGGGGGCGTTGAGTGCCGGCGACGACGTCGCGCCGTTCTAC…
402	A2	Mycobacteroides abscessus	GCA_004028015.1	CP034181.1	AAC(2')-Ib	62.222	2.31e-76	VSNMPTVPVIRTHTARLIHTADLDSETRCAARELLIEAFEGDFTEEDWEHCLGGMHALIWYHGILIAHAAVVQRRLLYQDRVLRTGYVEGVAVDSDWRGNGLGTAIMDAAEQVLRGAYELGALSAGDDVAPFYRARGWVPWLGSTPVMTADGIVPATDEGVHVLPMSSGVDPSGSLTCDWRAGDGW	GTGTCCAATATGCCAACCGTCCCCGTCATCCGCACGCACACCGCGCGGCTCATTCACACTGCCGACCTGGACAGTGAAACACGCTGTGCCGCACGTGAATTACTCATTGAGGCATTCGAAGGCGACTTTACCGAGGAGGACTGGGAACACTGTCTGGGCGGGATGCACGCGCTCATCTGGTACCACGGCATACTCATCGCCCACGCCGCTGTGGTGCAGCGCCGACTGCTGTACCAGGACCGCGTCCTGCGCACCGGGTATGTGGAAGGCGTTGCGGTGGATAGCGACTGGCGTGGAAACGGACTTGGTACCGCGATCATGGACGCGGCCGAGCAGGTGCTGCGGGGTGCCTACGAACTGGGGGCGTTGAGTGCCGGCGACGACGTCGCGCCGTTCTAC…
403	A2	Mycobacteroides abscessus	GCA_012273395.1	CP050978.1	AAC(2')-Ib	62.222	2.31e-76	VSNMPTVPVIRTHTARLIHTADLDSETRCAARELLIEAFEGDFTEEDWEHCLGGMHALIWYHGILIAHAAVVQRRLLYQDRVLRTGYVEGVAVDSDWRGNGLGTAIMDAAEQVLRGAYELGALSAGDDVAPFYRARGWVPWLGSTPVMTADGIVPATDEGVHVLPMSSGVDPSGSLTCDWRAGDGW	GTGTCCAATATGCCAACCGTCCCCGTCATCCGCACGCACACCGCGCGGCTCATTCACACTGCCGACCTGGACAGTGAAACACGCTGTGCCGCACGTGAATTACTCATTGAGGCATTCGAAGGCGACTTTACCGAGGAGGACTGGGAACACTGTCTGGGCGGGATGCACGCGCTCATCTGGTACCACGGCATACTCATCGCCCACGCCGCTGTGGTGCAGCGCCGACTGCTGTACCAGGACCGCGTCCTGCGCACCGGGTATGTGGAAGGCGTTGCGGTGGATAGCGACTGGCGTGGAAACGGACTTGGTACCGCGATCATGGACGCGGCCGAGCAGGTGCTGCGGGGTGCCTACGAACTGGGGGCGTTGAGTGCCGGCGACGACGTCGCGCCGTTCTAC…
404	A2	Mycobacteroides abscessus	GCA_012845855.1	JABAOK010000001.1	AAC(2')-Ib	62.222	2.31e-76	VSNMPTVPVIRTHTARLIHTADLDSETRCAARELLIEAFEGDFTEEDWEHCLGGMHALIWYHGILIAHAAVVQRRLLYQDRVLRTGYVEGVAVDSDWRGNGLGTAIMDAAEQVLRGAYELGALSAGDDVAPFYRARGWVPWLGSTPVMTADGIVPATDEGVHVLPMSSGVDPSGSLTCDWRAGDGW	GTGTCCAATATGCCAACCGTCCCCGTCATCCGCACGCACACCGCGCGGCTCATTCACACTGCCGACCTGGACAGTGAAACACGCTGTGCCGCACGTGAATTACTCATTGAGGCATTCGAAGGCGACTTTACCGAGGAGGACTGGGAACACTGTCTGGGCGGGATGCACGCGCTCATCTGGTACCACGGCATACTCATCGCCCACGCCGCTGTGGTGCAGCGCCGACTGCTGTACCAGGACCGCGTCCTGCGCACCGGGTATGTGGAAGGCGTTGCGGTGGATAGCGACTGGCGTGGAAACGGACTTGGTACCGCGATTATGGACGCGGCCGAGCAGGTGCTGCGGGGTGCCTACGAACTGGGGGCGTTGAGTGCCGGCGACGACGTCGCGCCGTTCTAC…
405	A2	Mycobacteroides abscessus	GCA_014843135.1	CP062130.1	AAC(2')-Ib	62.222	2.31e-76	VSNMPTVPVIRTHTARLIHTADLDSETRCAARELLIEAFEGDFTEEDWEHCLGGMHALIWYHGILIAHAAVVQRRLLYQDRVLRTGYVEGVAVDSDWRGNGLGTAIMDAAEQVLRGAYELGALSAGDDVAPFYRARGWVPWLGSTPVMTADGIVPATDEGVHVLPMSSGVDPSGSLTCDWRAGDGW	GTGTCCAATATGCCAACCGTCCCCGTCATCCGCACGCACACCGCGCGGCTCATTCACACTGCCGACCTGGACAGTGAAACACGCTGTGCCGCACGTGAATTACTCATTGAGGCATTCGAAGGCGACTTTACCGAGGAGGACTGGGAACACTGTCTGGGCGGGATGCACGCGCTCATCTGGTACCACGGCATACTCATCGCCCACGCCGCTGTGGTGCAGCGCCGACTGCTGTACCAGGACCGCGTCCTGCGCACCGGGTATGTGGAAGGCGTTGCGGTGGATAGCGACTGGCGTGGAAACGGACTTGGTACCGCGATTATGGACGCGGCCGAGCAGGTGCTGCGGGGTGCCTACGAACTGGGGGCGTTGAGTGCCGGCGACGACGTCGCGCCGTTCTAC…
406	A2	Mycobacteroides abscessus	GCA_014843155.1	CP062131.1	AAC(2')-Ib	62.222	2.31e-76	VSNMPTVPVIRTHTARLIHTADLDSETRCAARELLIEAFEGDFTEEDWEHCLGGMHALIWYHGILIAHAAVVQRRLLYQDRVLRTGYVEGVAVDSDWRGNGLGTAIMDAAEQVLRGAYELGALSAGDDVAPFYRARGWVPWLGSTPVMTADGIVPATDEGVHVLPMSSGVDPSGSLTCDWRAGDGW	GTGTCCAATATGCCAACCGTCCCCGTCATCCGCACGCACACCGCGCGGCTCATTCACACTGCCGACCTGGACAGTGAAACACGCTGTGCCGCACGTGAATTACTCATTGAGGCATTCGAAGGCGACTTTACCGAGGAGGACTGGGAACACTGTCTGGGCGGGATGCACGCGCTCATCTGGTACCACGGCATACTCATCGCCCACGCCGCTGTGGTGCAGCGCCGACTGCTGTACCAGGACCGCGTCCTGCGCACCGGGTATGTGGAAGGCGTTGCGGTGGATAGCGACTGGCGTGGAAACGGACTTGGTACCGCGATCATGGACGCGGCCGAGCAGGTGCTGCGGGGTGCCTACGAACTGGGGGCGTTGAGTGCCGGCGACGACGTCGCGCCGTTCTAC…
407	A2	Mycobacteroides abscessus	GCA_015023595.1	JACVEB010000002.1	AAC(2')-Ib	62.222	2.31e-76	VSNMPTVPVIRTHTARLIHTADLDSETRCAARELLIEAFEGDFTEEDWEHCLGGMHALIWYHGILIAHAAVVQRRLLYQDRVLRTGYVEGVAVDSDWRGNGLGTAIMDAAEQVLRGAYELGALSAGDDVAPFYRARGWVPWLGSTPVMTADGIVPATDEGVHVLPMSSGVDPSGSLTCDWRAGDGW	GTGTCCAATATGCCAACCGTCCCCGTCATCCGCACGCACACCGCGCGGCTCATTCACACTGCCGACCTGGACAGTGAAACACGCTGTGCCGCACGTGAATTACTCATTGAGGCATTCGAAGGCGACTTTACCGAGGAGGACTGGGAACACTGTCTGGGCGGGATGCACGCGCTCATCTGGTACCACGGCATACTCATCGCCCACGCCGCTGTGGTGCAGCGCCGACTGCTGTACCAGGACCGCGTCCTGCGCACCGGGTATGTGGAAGGCGTTGCGGTGGATAGCGACTGGCGTGGAAACGGACTTGGTACCGCGATCATGGACGCGGCCGAGCAGGTGCTGCGGGGTGCCTACGAACTGGGGGCGTTGAGTGCCGGCGACGACGTCGCGCCGTTCTAC…
408	A2	Mycobacteroides abscessus	GCA_015023615.1	JACVEA010000001.1	AAC(2')-Ib	62.222	2.31e-76	VSNMPTVPVIRTHTARLIHTADLDSETRCAARELLIEAFEGDFTEEDWEHCLGGMHALIWYHGILIAHAAVVQRRLLYQDRVLRTGYVEGVAVDSDWRGNGLGTAIMDAAEQVLRGAYELGALSAGDDVAPFYRARGWVPWLGSTPVMTADGIVPATDEGVHVLPMSSGVDPSGSLTCDWRAGDGW	GTGTCCAATATGCCAACCGTCCCCGTCATCCGCACGCACACCGCGCGGCTCATTCACACTGCCGACCTGGACAGTGAAACACGCTGTGCCGCACGTGAATTACTCATTGAGGCATTCGAAGGCGACTTTACCGAGGAGGACTGGGAACACTGTCTGGGCGGGATGCACGCGCTCATCTGGTACCACGGCATACTCATCGCCCACGCCGCTGTGGTGCAGCGCCGACTGCTGTACCAGGACCGCGTCCTGCGCACCGGGTATGTGGAAGGCGTTGCGGTGGATAGCGACTGGCGTGGAAACGGACTTGGTACCGCGATCATGGACGCGGCCGAGCAGGTGCTGCGGGGTGCCTACGAACTGGGGGCGTTGAGTGCCGGCGACGACGTCGCGCCGTTCTAC…
409	A2	Mycobacteroides abscessus	GCA_015023695.1	JACVDY010000001.1	AAC(2')-Ib	62.222	2.31e-76	VSNMPTVPVIRTHTARLIHTADLDSETRCAARELLIEAFEGDFTEEDWEHCLGGMHALIWYHGILIAHAAVVQRRLLYQDRVLRTGYVEGVAVDSDWRGNGLGTAIMDAAEQVLRGAYELGALSAGDDVAPFYRARGWVPWLGSTPVMTADGIVPATDEGVHVLPMSSGVDPSGSLTCDWRAGDGW	GTGTCCAATATGCCAACCGTCCCCGTCATCCGCACGCACACCGCGCGGCTCATTCACACTGCCGACCTGGACAGTGAAACACGCTGTGCCGCACGTGAATTACTCATTGAGGCATTCGAAGGCGACTTTACCGAGGAGGACTGGGAACACTGTCTGGGCGGGATGCACGCGCTCATCTGGTACCACGGCATACTCATCGCCCACGCCGCTGTGGTGCAGCGCCGACTGCTGTACCAGGACCGCGTCCTGCGCACCGGGTATGTGGAAGGCGTTGCGGTGGATAGCGACTGGCGTGGAAACGGACTTGGTACCGCGATCATGGACGCGGCCGAGCAGGTGCTGCGGGGTGCCTACGAACTGGGGGCGTTGAGTGCCGGCGACGACGTCGCGCCGTTCTAC…
410	A2	Mycobacteroides abscessus	GCA_015023715.1	JACVDX010000001.1	AAC(2')-Ib	62.222	2.31e-76	VSNMPTVPVIRTHTARLIHTADLDSETRCAARELLIEAFEGDFTEEDWEHCLGGMHALIWYHGILIAHAAVVQRRLLYQDRVLRTGYVEGVAVDSDWRGNGLGTAIMDAAEQVLRGAYELGALSAGDDVAPFYRARGWVPWLGSTPVMTADGIVPATDEGVHVLPMSSGVDPSGSLTCDWRAGDGW	GTGTCCAATATGCCAACCGTCCCCGTCATCCGCACGCACACCGCGCGGCTCATTCACACTGCCGACCTGGACAGTGAAACACGCTGTGCCGCACGTGAATTACTCATTGAGGCATTCGAAGGCGACTTTACCGAGGAGGACTGGGAACACTGTCTGGGCGGGATGCACGCGCTCATCTGGTACCACGGCATACTCATCGCCCACGCCGCTGTGGTGCAGCGCCGACTGCTGTACCAGGACCGCGTCCTGCGCACCGGGTATGTGGAAGGCGTTGCGGTGGATAGCGACTGGCGTGGAAACGGACTTGGTACCGCGATCATGGACGCGGCCGAGCAGGTGCTGCGGGGTGCCTACGAACTGGGGGCGTTGAGTGCCGGCGACGACGTCGCGCCGTTCTAC…
411	A2	Mycobacteroides abscessus	GCA_015023725.1	JACVDV010000001.1	AAC(2')-Ib	62.222	2.31e-76	VSNMPTVPVIRTHTARLIHTADLDSETRCAARELLIEAFEGDFTEEDWEHCLGGMHALIWYHGILIAHAAVVQRRLLYQDRVLRTGYVEGVAVDSDWRGNGLGTAIMDAAEQVLRGAYELGALSAGDDVAPFYRARGWVPWLGSTPVMTADGIVPATDEGVHVLPMSSGVDPSGSLTCDWRAGDGW	GTGTCCAATATGCCAACCGTCCCCGTCATCCGCACGCACACCGCGCGGCTCATTCACACTGCCGACCTGGACAGTGAAACACGCTGTGCCGCACGTGAATTACTCATTGAGGCATTCGAAGGCGACTTTACCGAGGAGGACTGGGAACACTGTCTGGGCGGGATGCACGCGCTCATCTGGTACCACGGCATACTCATCGCCCACGCCGCTGTGGTGCAGCGCCGACTGCTGTACCAGGACCGCGTCCTGCGCACCGGGTATGTGGAAGGCGTTGCGGTGGATAGCGACTGGCGTGGAAACGGACTTGGTACCGCGATTATGGACGCGGCCGAGCAGGTGCTGCGGGGTGCCTACGAACTGGGGGCGTTGAGTGCCGGCGACGACGTCGCGCCGTTCTAC…
412	A2	Mycobacteroides abscessus	GCA_015023775.1	JACVDU010000001.1	AAC(2')-Ib	62.222	2.31e-76	VSNMPTVPVIRTHTARLIHTADLDSETRCAARELLIEAFEGDFTEEDWEHCLGGMHALIWYHGILIAHAAVVQRRLLYQDRVLRTGYVEGVAVDSDWRGNGLGTAIMDAAEQVLRGAYELGALSAGDDVAPFYRARGWVPWLGSTPVMTADGIVPATDEGVHVLPMSSGVDPSGSLTCDWRAGDGW	GTGTCCAATATGCCAACCGTCCCCGTCATCCGCACGCACACCGCGCGGCTCATTCACACTGCCGACCTGGACAGTGAAACACGCTGTGCCGCACGTGAATTACTCATTGAGGCATTCGAAGGCGACTTTACCGAGGAGGACTGGGAACACTGTCTGGGCGGGATGCACGCGCTCATCTGGTACCACGGCATACTCATCGCCCACGCCGCTGTGGTGCAGCGCCGACTGCTGTACCAGGACCGCGTCCTGCGCACCGGGTATGTGGAAGGCGTTGCGGTGGATAGCGACTGGCGTGGAAACGGACTTGGTACCGCGATCATGGACGCGGCCGAGCAGGTGCTGCGGGGTGCCTACGAACTGGGGGCGTTGAGTGCCGGCGACGACGTCGCGCCGTTCTAC…
413	A2	Mycobacteroides abscessus	GCA_015023815.1	JACVDR010000001.1	AAC(2')-Ib	62.222	2.31e-76	VSNMPTVPVIRTHTARLIHTADLDSETRCAARELLIEAFEGDFTEEDWEHCLGGMHALIWYHGILIAHAAVVQRRLLYQDRVLRTGYVEGVAVDSDWRGNGLGTAIMDAAEQVLRGAYELGALSAGDDVAPFYRARGWVPWLGSTPVMTADGIVPATDEGVHVLPMSSGVDPSGSLTCDWRAGDGW	GTGTCCAATATGCCAACCGTCCCCGTCATCCGCACGCACACCGCGCGGCTCATTCACACTGCCGACCTGGACAGTGAAACACGCTGTGCCGCACGTGAATTACTCATTGAGGCATTCGAAGGCGACTTTACCGAGGAGGACTGGGAACACTGTCTGGGCGGGATGCACGCGCTCATCTGGTACCACGGCATACTCATCGCCCACGCCGCTGTGGTGCAGCGCCGACTGCTGTACCAGGACCGCGTCCTGCGCACCGGGTATGTGGAAGGCGTTGCGGTGGATAGCGACTGGCGTGGAAACGGACTTGGTACCGCGATCATGGACGCGGCCGAGCAGGTGCTGCGGGGTGCCTACGAACTGGGGGCGTTGAGTGCCGGCGACGACGTCGCGCCGTTCTAC…
414	A2	Mycobacteroides abscessus	GCA_015023895.1	JACVDN010000001.1	AAC(2')-Ib	62.222	2.31e-76	VSNMPTVPVIRTHTARLIHTADLDSETRCAARELLIEAFEGDFTEEDWEHCLGGMHALIWYHGILIAHAAVVQRRLLYQDRVLRTGYVEGVAVDSDWRGNGLGTAIMDAAEQVLRGAYELGALSAGDDVAPFYRARGWVPWLGSTPVMTADGIVPATDEGVHVLPMSSGVDPSGSLTCDWRAGDGW	GTGTCCAATATGCCAACCGTCCCCGTCATCCGCACGCACACCGCGCGGCTCATTCACACTGCCGACCTGGACAGTGAAACACGCTGTGCCGCACGTGAATTACTCATTGAGGCATTCGAAGGTGACTTTACCGAGGAGGACTGGGAACACTGTCTGGGCGGGATGCACGCGCTCATCTGGTACCACGGCATACTCATCGCCCACGCCGCTGTGGTGCAGCGCCGACTGCTGTACCAGGACCGCGTCCTGCGCACCGGGTATGTGGAAGGCGTTGCGGTGGATAGCGACTGGCGTGGAAACGGACTTGGTACCGCGATCATGGACGCGGCCGAGCAGGTGCTGCGGGGTGCTTACGAACTGGGGGCGTTGAGTGCCGGCGACGACGTCGCGCCGTTCTAC…
415	A2	Mycobacteroides abscessus	GCA_015023905.1	JACVDO010000001.1	AAC(2')-Ib	62.222	2.31e-76	VSNMPTVPVIRTHTARLIHTADLDSETRCAARELLIEAFEGDFTEEDWEHCLGGMHALIWYHGILIAHAAVVQRRLLYQDRVLRTGYVEGVAVDSDWRGNGLGTAIMDAAEQVLRGAYELGALSAGDDVAPFYRARGWVPWLGSTPVMTADGIVPATDEGVHVLPMSSGVDPSGSLTCDWRAGDGW	GTGTCCAATATGCCAACCGTCCCCGTCATCCGCACGCACACCGCGCGGCTCATTCACACTGCCGACCTGGACAGTGAAACACGCTGTGCCGCACGTGAATTACTCATTGAGGCATTCGAAGGTGACTTTACCGAGGAGGACTGGGAACACTGTCTGGGCGGGATGCACGCGCTCATCTGGTACCACGGCATACTCATCGCCCACGCCGCTGTGGTGCAGCGCCGACTGCTGTACCAGGACCGCGTCCTGCGCACCGGGTATGTGGAAGGCGTTGCGGTGGATAGCGACTGGCGTGGAAACGGACTTGGTACCGCGATCATGGACGCGGCCGAGCAGGTGCTGCGGGGTGCTTACGAACTGGGGGCGTTGAGTGCCGGCGACGACGTCGCGCCGTTCTAC…
416	A2	Mycobacteroides abscessus	GCA_015023995.1	JACVDG010000001.1	AAC(2')-Ib	62.222	2.31e-76	VSNMPTVPVIRTHTARLIHTADLDSETRCAARELLIEAFEGDFTEEDWEHCLGGMHALIWYHGILIAHAAVVQRRLLYQDRVLRTGYVEGVAVDSDWRGNGLGTAIMDAAEQVLRGAYELGALSAGDDVAPFYRARGWVPWLGSTPVMTADGIVPATDEGVHVLPMSSGVDPSGSLTCDWRAGDGW	GTGTCCAATATGCCAACCGTCCCCGTCATCCGCACGCACACCGCGCGGCTCATTCACACTGCCGACCTGGACAGTGAAACACGCTGTGCCGCACGTGAATTACTCATTGAGGCATTCGAAGGCGACTTTACCGAGGAGGACTGGGAACACTGTCTGGGCGGGATGCACGCGCTCATCTGGTACCACGGCATACTCATCGCCCACGCCGCTGTGGTGCAGCGCCGACTGCTGTACCAGGACCGCGTCCTGCGCACCGGGTATGTGGAAGGCGTTGCGGTGGATAGCGACTGGCGTGGAAACGGACTTGGTACCGCGATTATGGACGCGGCCGAGCAGGTGCTGCGGGGTGCCTACGAACTGGGGGCGTTGAGTGCCGGCGACGACGTCGCGCCGTTCTAC…
417	A2	Mycobacteroides abscessus	GCA_015024015.1	JACVDJ010000001.1	AAC(2')-Ib	62.222	2.31e-76	VSNMPTVPVIRTHTARLIHTADLDSETRCAARELLIEAFEGDFTEEDWEHCLGGMHALIWYHGILIAHAAVVQRRLLYQDRVLRTGYVEGVAVDSDWRGNGLGTAIMDAAEQVLRGAYELGALSAGDDVAPFYRARGWVPWLGSTPVMTADGIVPATDEGVHVLPMSSGVDPSGSLTCDWRAGDGW	GTGTCCAATATGCCAACCGTCCCCGTCATCCGCACGCACACCGCGCGGCTCATTCACACTGCCGACCTGGACAGTGAAACACGCTGTGCCGCACGTGAATTACTCATTGAGGCATTCGAAGGTGACTTTACCGAGGAGGACTGGGAACACTGTCTGGGCGGGATGCACGCGCTCATCTGGTACCACGGCATACTCATCGCCCACGCCGCTGTGGTGCAGCGCCGACTGCTGTACCAGGACCGCGTCCTGCGCACCGGGTATGTGGAAGGCGTTGCGGTGGATAGCGACTGGCGTGGAAACGGACTTGGTACCGCGATCATGGACGCGGCCGAGCAGGTGCTGCGGGGTGCTTACGAACTGGGGGCGTTGAGTGCCGGCGACGACGTCGCGCCGTTCTAC…
418	A2	Mycobacteroides abscessus	GCA_015024035.1	JACVDI010000001.1	AAC(2')-Ib	62.222	2.31e-76	VSNMPTVPVIRTHTARLIHTADLDSETRCAARELLIEAFEGDFTEEDWEHCLGGMHALIWYHGILIAHAAVVQRRLLYQDRVLRTGYVEGVAVDSDWRGNGLGTAIMDAAEQVLRGAYELGALSAGDDVAPFYRARGWVPWLGSTPVMTADGIVPATDEGVHVLPMSSGVDPSGSLTCDWRAGDGW	GTGTCCAATATGCCAACCGTCCCCGTCATCCGCACGCACACCGCGCGGCTCATTCACACTGCCGACCTGGACAGTGAAACACGCTGTGCCGCACGTGAATTACTCATTGAGGCATTCGAAGGCGACTTTACCGAGGAGGACTGGGAACACTGTCTGGGCGGGATGCACGCGCTCATCTGGTACCACGGCATACTCATCGCCCACGCCGCTGTGGTGCAGCGCCGACTGCTGTACCAGGACCGCGTCCTGCGCACCGGGTATGTGGAAGGCGTTGCGGTGGATAGCGACTGGCGTGGAAACGGACTTGGTACCGCGATTATGGACGCGGCCGAGCAGGTGCTGCGGGGTGCCTACGAACTGGGGGCGTTGAGTGCCGGCGACGACGTCGCGCCGTTCTAC…
419	A2	Mycobacteroides abscessus	GCA_015024045.1	JACVDH010000001.1	AAC(2')-Ib	62.222	2.31e-76	VSNMPTVPVIRTHTARLIHTADLDSETRCAARELLIEAFEGDFTEEDWEHCLGGMHALIWYHGILIAHAAVVQRRLLYQDRVLRTGYVEGVAVDSDWRGNGLGTAIMDAAEQVLRGAYELGALSAGDDVAPFYRARGWVPWLGSTPVMTADGIVPATDEGVHVLPMSSGVDPSGSLTCDWRAGDGW	GTGTCCAATATGCCAACCGTCCCCGTCATCCGCACGCACACCGCGCGGCTCATTCACACTGCCGACCTGGACAGTGAAACACGCTGTGCCGCACGTGAATTACTCATTGAGGCATTCGAAGGCGACTTTACCGAGGAGGACTGGGAACACTGTCTGGGCGGGATGCACGCGCTCATCTGGTACCACGGCATACTCATCGCCCACGCCGCTGTGGTGCAGCGCCGACTGCTGTACCAGGACCGCGTCCTGCGCACCGGGTATGTGGAAGGCGTTGCGGTGGATAGCGACTGGCGTGGAAACGGACTTGGTACCGCGATTATGGACGCGGCCGAGCAGGTGCTGCGGGGTGCCTACGAACTGGGGGCGTTGAGTGCCGGCGACGACGTCGCGCCGTTCTAC…
420	A2	Mycobacteroides abscessus	GCA_015024075.1	JACVDF010000001.1	AAC(2')-Ib	62.222	2.31e-76	VSNMPTVPVIRTHTARLIHTADLDSETRCAARELLIEAFEGDFTEEDWEHCLGGMHALIWYHGILIAHAAVVQRRLLYQDRVLRTGYVEGVAVDSDWRGNGLGTAIMDAAEQVLRGAYELGALSAGDDVAPFYRARGWVPWLGSTPVMTADGIVPATDEGVHVLPMSSGVDPSGSLTCDWRAGDGW	GTGTCCAATATGCCAACCGTCCCCGTCATCCGCACGCACACCGCGCGGCTCATTCACACTGCCGACCTGGACAGTGAAACACGCTGTGCCGCACGTGAATTACTCATTGAGGCATTCGAAGGCGACTTTACCGAGGAGGACTGGGAACACTGTCTGGGCGGGATGCACGCGCTCATCTGGTACCACGGCATACTCATCGCCCACGCCGCTGTGGTGCAGCGCCGACTGCTGTACCAGGACCGCGTCCTGCGCACCGGGTATGTGGAAGGCGTTGCGGTGGATAGCGACTGGCGTGGAAACGGACTTGGTACCGCGATCATGGACGCGGCCGAGCAGGTGCTGCGGGGTGCCTACGAACTGGGGGCGTTGAGTGCCGGCGACGACGTCGCGCCGTTCTAC…
421	A2	Mycobacteroides abscessus	GCA_015024085.1	JACVDD010000001.1	AAC(2')-Ib	62.222	2.31e-76	VSNMPTVPVIRTHTARLIHTADLDSETRCAARELLIEAFEGDFTEEDWEHCLGGMHALIWYHGILIAHAAVVQRRLLYQDRVLRTGYVEGVAVDSDWRGNGLGTAIMDAAEQVLRGAYELGALSAGDDVAPFYRARGWVPWLGSTPVMTADGIVPATDEGVHVLPMSSGVDPSGSLTCDWRAGDGW	GTGTCCAATATGCCAACCGTCCCCGTCATCCGCACGCACACCGCGCGGCTCATTCACACTGCCGACCTGGACAGTGAAACACGCTGTGCCGCACGTGAATTACTCATTGAGGCATTCGAAGGCGACTTTACCGAGGAGGACTGGGAACACTGTCTGGGCGGGATGCACGCGCTCATCTGGTACCACGGCATACTCATCGCCCACGCCGCTGTGGTGCAGCGCCGACTGCTGTACCAGGACCGCGTCCTGCGCACCGGGTATGTGGAAGGCGTTGCGGTGGATAGCGACTGGCGTGGAAACGGACTTGGTACCGCGATCATGGACGCGGCCGAGCAGGTGCTGCGGGGTGCCTACGAACTGGGGGCGTTGAGTGCCGGCGACGACGTCGCGCCGTTCTAC…
422	A2	Mycobacteroides abscessus	GCA_015499845.1	JACDRM010000007.1	AAC(2')-Ib	62.222	2.31e-76	VSNMPTVPVIRTHTARLIHTADLDSETRCAARELLIEAFEGDFTEEDWEHCLGGMHALIWYHGILIAHAAVVQRRLLYQDRVLRTGYVEGVAVDSDWRGNGLGTAIMDAAEQVLRGAYELGALSAGDDVAPFYRARGWVPWLGSTPVMTADGIVPATDEGVHVLPMSSGVDPSGSLTCDWRAGDGW	GTGTCCAATATGCCAACCGTCCCCGTCATCCGCACGCACACCGCGCGGCTCATTCACACTGCCGACCTGGACAGTGAAACACGCTGTGCCGCACGTGAATTACTCATTGAGGCATTCGAAGGCGACTTTACCGAGGAGGACTGGGAACACTGTCTGGGCGGGATGCACGCGCTCATCTGGTACCACGGCATACTCATCGCCCACGCCGCTGTGGTGCAGCGCCGACTGCTGTACCAGGACCGCGTCCTGCGCACCGGGTATGTGGAAGGCGTTGCGGTGGATAGCGACTGGCGTGGAAACGGACTTGGTACCGCGATCATGGACGCGGCCGAGCAGGTGCTGCGGGGTGCCTACGAACTGGGGGCGTTGAGTGCCGGCGACGACGTCGCGCCGTTCTAC…
423	A2	Mycobacteroides abscessus	GCA_015499865.1	JACDRN010000010.1	AAC(2')-Ib	62.222	2.31e-76	VSNMPTVPVIRTHTARLIHTADLDSETRCAARELLIEAFEGDFTEEDWEHCLGGMHALIWYHGILIAHAAVVQRRLLYQDRVLRTGYVEGVAVDSDWRGNGLGTAIMDAAEQVLRGAYELGALSAGDDVAPFYRARGWVPWLGSTPVMTADGIVPATDEGVHVLPMSSGVDPSGSLTCDWRAGDGW	GTGTCCAATATGCCAACCGTCCCCGTCATCCGCACGCACACCGCGCGGCTCATTCACACTGCCGACCTGGACAGTGAAACACGCTGTGCCGCACGTGAATTACTCATTGAGGCATTCGAAGGCGACTTTACCGAGGAGGACTGGGAACACTGTCTGGGCGGGATGCACGCGCTCATCTGGTACCACGGCATACTCATCGCCCACGCCGCTGTGGTGCAGCGCCGACTGCTGTACCAGGACCGCGTCCTGCGCACCGGGTATGTGGAAGGCGTTGCGGTGGATAGCGACTGGCGTGGAAACGGACTTGGTACCGCGATTATGGACGCGGCCGAGCAGGTGCTGCGGGGTGCCTACGAACTGGGGGCGTTGAGTGCCGGCGACGACGTCGCGCCGTTCTAC…
424	A2	Mycobacteroides abscessus	GCA_017174855.1	JADWWY010000004.1	AAC(2')-Ib	62.222	2.31e-76	VSNMPTVPVIRTHTARLIHTADLDSETRCAARELLIEAFEGDFTEEDWEHCLGGMHALIWYHGILIAHAAVVQRRLLYQDRVLRTGYVEGVAVDSDWRGNGLGTAIMDAAEQVLRGAYELGALSAGDDVAPFYRARGWVPWLGSTPVMTADGIVPATDEGVHVLPMSSGVDPSGSLTCDWRAGDGW	GTGTCCAATATGCCAACCGTCCCCGTCATCCGCACGCACACCGCGCGGCTCATTCACACTGCCGACCTGGACAGTGAAACACGCTGTGCCGCACGTGAATTACTCATTGAGGCATTCGAAGGCGACTTTACCGAGGAGGACTGGGAACACTGTCTGGGCGGGATGCACGCGCTCATCTGGTACCACGGCATACTCATCGCCCACGCCGCTGTGGTGCAGCGCCGACTGCTGTACCAGGACCGCGTCCTGCGCACCGGGTATGTGGAAGGCGTTGCGGTGGATAGCGACTGGCGTGGAAACGGACTTGGTACCGCGATCATGGACGCGGCCGAGCAGGTGCTGCGGGGTGCCTACGAACTGGGGGCGTTGAGTGCCGGCGACGACGTCGCGCCGTTCTAC…
425	A2	Mycobacteroides abscessus	GCA_017174895.1	JADWXA010000010.1	AAC(2')-Ib	62.222	2.31e-76	VSNMPTVPVIRTHTARLIHTADLDSETRCAARELLIEAFEGDFTEEDWEHCLGGMHALIWYHGILIAHAAVVQRRLLYQDRVLRTGYVEGVAVDSDWRGNGLGTAIMDAAEQVLRGAYELGALSAGDDVAPFYRARGWVPWLGSTPVMTADGIVPATDEGVHVLPMSSGVDPSGSLTCDWRAGDGW	GTGTCCAATATGCCAACCGTCCCCGTCATCCGCACGCACACCGCGCGGCTCATTCACACTGCCGACCTGGACAGTGAAACACGCTGTGCCGCACGTGAATTACTCATTGAGGCATTCGAAGGCGACTTTACCGAGGAGGACTGGGAACACTGTCTGGGCGGGATGCACGCGCTCATCTGGTACCACGGCATACTCATCGCCCACGCCGCTGTGGTGCAGCGCCGACTGCTGTACCAGGACCGCGTCCTGCGCACCGGGTATGTGGAAGGCGTTGCGGTGGATAGCGACTGGCGTGGAAACGGACTTGGTACCGCGATTATGGACGCGGCCGAGCAGGTGCTGCGGGGTGCCTACGAACTGGGGGCGTTGAGTGCCGGCGACGACGTCGCGCCGTTCTAC…
426	A2	Mycobacteroides abscessus	GCA_017174915.1	JADWXC010000012.1	AAC(2')-Ib	62.222	2.31e-76	VSNMPTVPVIRTHTARLIHTADLDSETRCAARELLIEAFEGDFTEEDWEHCLGGMHALIWYHGILIAHAAVVQRRLLYQDRVLRTGYVEGVAVDSDWRGNGLGTAIMDAAEQVLRGAYELGALSAGDDVAPFYRARGWVPWLGSTPVMTADGIVPATDEGVHVLPMSSGVDPSGSLTCDWRAGDGW	GTGTCCAATATGCCAACCGTCCCCGTCATCCGCACGCACACCGCGCGGCTCATTCACACTGCCGACCTGGACAGTGAAACACGCTGTGCCGCACGTGAATTACTCATTGAGGCATTCGAAGGCGACTTTACCGAGGAGGACTGGGAACACTGTCTGGGCGGGATGCACGCGCTCATCTGGTACCACGGCATACTCATCGCCCACGCCGCTGTGGTGCAGCGCCGACTGCTGTACCAGGACCGCGTCCTGCGCACCGGGTATGTGGAAGGCGTTGCGGTGGATAGCGACTGGCGTGGAAACGGACTTGGTACCGCGATCATGGACGCGGCCGAGCAGGTGCTGCGGGGTGCCTACGAACTGGGGGCGTTGAGTGCCGGCGACGACGTCGCGCCGTTCTAC…
427	A2	Mycobacteroides abscessus	GCA_017174925.1	JADWXD010000002.1	AAC(2')-Ib	62.222	2.31e-76	VSNMPTVPVIRTHTARLIHTADLDSETRCAARELLIEAFEGDFTEEDWEHCLGGMHALIWYHGILIAHAAVVQRRLLYQDRVLRTGYVEGVAVDSDWRGNGLGTAIMDAAEQVLRGAYELGALSAGDDVAPFYRARGWVPWLGSTPVMTADGIVPATDEGVHVLPMSSGVDPSGSLTCDWRAGDGW	GTGTCCAATATGCCAACCGTCCCCGTCATCCGCACGCACACCGCGCGGCTCATTCACACTGCCGACCTGGACAGTGAAACACGCTGTGCCGCACGTGAATTACTCATTGAGGCATTCGAAGGCGACTTTACCGAGGAGGACTGGGAACACTGTCTGGGCGGGATGCACGCGCTCATCTGGTACCACGGCATACTCATCGCCCACGCCGCTGTGGTGCAGCGCCGACTGCTGTACCAGGACCGCGTCCTGCGCACCGGGTATGTGGAAGGCGTTGCGGTGGATAGCGACTGGCGTGGAAACGGACTTGGTACCGCGATCATGGACGCGGCCGAGCAGGTGCTGCGGGGTGCCTACGAACTGGGGGCGTTGAGTGCCGGCGACGACGTCGCGCCGTTCTAC…
428	A2	Mycobacteroides abscessus	GCA_017174955.1	JADWWW010000001.1	AAC(2')-Ib	62.222	2.31e-76	VSNMPTVPVIRTHTARLIHTADLDSETRCAARELLIEAFEGDFTEEDWEHCLGGMHALIWYHGILIAHAAVVQRRLLYQDRVLRTGYVEGVAVDSDWRGNGLGTAIMDAAEQVLRGAYELGALSAGDDVAPFYRARGWVPWLGSTPVMTADGIVPATDEGVHVLPMSSGVDPSGSLTCDWRAGDGW	GTGTCCAATATGCCAACCGTCCCCGTCATCCGCACGCACACCGCGCGGCTCATTCACACTGCCGACCTGGACAGTGAAACACGCTGTGCCGCACGTGAATTACTCATTGAGGCATTCGAAGGCGACTTTACCGAGGAGGACTGGGAACACTGTCTGGGCGGGATGCACGCGCTCATCTGGTACCACGGCATACTCATCGCCCACGCCGCTGTGGTGCAGCGCCGACTGCTGTACCAGGACCGCGTCCTGCGCACCGGGTATGTGGAAGGCGTTGCGGTGGATAGCGACTGGCGTGGAAACGGACTTGGTACCGCGATCATGGACGCGGCCGAGCAGGTGCTGCGGGGTGCCTACGAACTGGGGGCGTTGAGTGCCGGCGACGACGTCGCGCCGTTCTAC…
429	A2	Mycobacteroides abscessus	GCA_017174975.1	JADWWX010000003.1	AAC(2')-Ib	62.222	2.31e-76	VSNMPTVPVIRTHTARLIHTADLDSETRCAARELLIEAFEGDFTEEDWEHCLGGMHALIWYHGILIAHAAVVQRRLLYQDRVLRTGYVEGVAVDSDWRGNGLGTAIMDAAEQVLRGAYELGALSAGDDVAPFYRARGWVPWLGSTPVMTADGIVPATDEGVHVLPMSSGVDPSGSLTCDWRAGDGW	GTGTCCAATATGCCAACCGTCCCCGTCATCCGCACGCACACCGCGCGGCTCATTCACACTGCCGACCTGGACAGTGAAACACGCTGTGCCGCACGTGAATTACTCATTGAGGCATTCGAAGGCGACTTTACCGAGGAGGACTGGGAACACTGTCTGGGCGGGATGCACGCGCTCATCTGGTACCACGGCATACTCATCGCCCACGCCGCTGTGGTGCAGCGCCGACTGCTGTACCAGGACCGCGTCCTGCGCACCGGGTATGTGGAAGGCGTTGCGGTGGATAGCGACTGGCGTGGAAACGGACTTGGTACCGCGATCATGGACGCGGCCGAGCAGGTGCTGCGGGGTGCCTACGAACTGGGGGCGTTGAGTGCCGGCGACGACGTCGCGCCGTTCTAC…
430	A2	Mycobacteroides abscessus	GCA_017174995.1	JADWWV010000003.1	AAC(2')-Ib	62.222	2.31e-76	VSNMPTVPVIRTHTARLIHTADLDSETRCAARELLIEAFEGDFTEEDWEHCLGGMHALIWYHGILIAHAAVVQRRLLYQDRVLRTGYVEGVAVDSDWRGNGLGTAIMDAAEQVLRGAYELGALSAGDDVAPFYRARGWVPWLGSTPVMTADGIVPATDEGVHVLPMSSGVDPSGSLTCDWRAGDGW	GTGTCCAATATGCCAACCGTCCCCGTCATCCGCACGCACACCGCGCGGCTCATTCACACTGCCGACCTGGACAGTGAAACACGCTGTGCCGCACGTGAATTACTCATTGAGGCATTCGAAGGCGACTTTACCGAGGAGGACTGGGAACACTGTCTGGGCGGGATGCACGCGCTCATCTGGTACCACGGCATACTCATCGCCCACGCCGCTGTGGTGCAGCGCCGACTGCTGTACCAGGACCGCGTCCTGCGCACCGGGTATGTGGAAGGCGTTGCGGTGGATAGCGACTGGCGTGGAAACGGACTTGGTACCGCGATCATGGACGCGGCCGAGCAGGTGCTGCGGGGTGCCTACGAACTGGGGGCGTTGAGTGCCGGCGACGACGTCGCGCCGTTCTAC…
431	A2	Mycobacteroides abscessus	GCA_017175015.1	JADWWU010000004.1	AAC(2')-Ib	62.222	2.31e-76	VSNMPTVPVIRTHTARLIHTADLDSETRCAARELLIEAFEGDFTEEDWEHCLGGMHALIWYHGILIAHAAVVQRRLLYQDRVLRTGYVEGVAVDSDWRGNGLGTAIMDAAEQVLRGAYELGALSAGDDVAPFYRARGWVPWLGSTPVMTADGIVPATDEGVHVLPMSSGVDPSGSLTCDWRAGDGW	GTGTCCAATATGCCAACCGTCCCCGTCATCCGCACGCACACCGCGCGGCTCATTCACACTGCCGACCTGGACAGTGAAACACGCTGTGCCGCACGTGAATTACTCATTGAGGCATTCGAAGGCGACTTTACCGAGGAGGACTGGGAACACTGTCTGGGCGGGATGCACGCGCTCATCTGGTACCACGGCATACTCATCGCCCACGCCGCTGTGGTGCAGCGCCGACTGCTGTACCAGGACCGCGTCCTGCGCACCGGGTATGTGGAAGGCGTTGCGGTGGATAGCGACTGGCGTGGAAACGGACTTGGTACCGCGATCATGGACGCGGCCGAGCAGGTGCTGCGGGGTGCCTACGAACTGGGGGCGTTGAGTGCCGGCGACGACGTCGCGCCGTTCTAC…
432	A2	Mycobacteroides abscessus	GCA_017175035.1	JADWWT010000001.1	AAC(2')-Ib	62.222	2.31e-76	VSNMPTVPVIRTHTARLIHTADLDSETRCAARELLIEAFEGDFTEEDWEHCLGGMHALIWYHGILIAHAAVVQRRLLYQDRVLRTGYVEGVAVDSDWRGNGLGTAIMDAAEQVLRGAYELGALSAGDDVAPFYRARGWVPWLGSTPVMTADGIVPATDEGVHVLPMSSGVDPSGSLTCDWRAGDGW	GTGTCCAATATGCCAACCGTCCCCGTCATCCGCACGCACACCGCGCGGCTCATTCACACTGCCGACCTGGACAGTGAAACACGCTGTGCCGCACGTGAATTACTCATTGAGGCATTCGAAGGTGACTTTACCGAGGAGGACTGGGAACACTGTCTGGGCGGGATGCACGCGCTCATCTGGTACCACGGCATACTCATCGCCCACGCCGCTGTGGTGCAGCGCCGACTGCTGTACCAGGACCGCGTCCTGCGCACCGGGTATGTGGAAGGCGTTGCGGTGGATAGCGACTGGCGTGGAAACGGACTTGGTACCGCGATCATGGACGCGGCCGAGCAGGTGCTGCGGGGTGCTTACGAACTGGGGGCGTTGAGTGCCGGCGACGACGTCGCGCCGTTCTAC…
433	A2	Mycobacteroides abscessus	GCA_017175115.1	JADLLB010000002.1	AAC(2')-Ib	62.222	2.31e-76	VSNMPTVPVIRTHTARLIHTADLDSETRCAARELLIEAFEGDFTEEDWEHCLGGMHALIWYHGILIAHAAVVQRRLLYQDRVLRTGYVEGVAVDSDWRGNGLGTAIMDAAEQVLRGAYELGALSAGDDVAPFYRARGWVPWLGSTPVMTADGIVPATDEGVHVLPMSSGVDPSGSLTCDWRAGDGW	GTGTCCAATATGCCAACCGTCCCCGTCATCCGCACGCACACCGCGCGGCTCATTCACACTGCCGACCTGGACAGTGAAACACGCTGTGCCGCACGTGAATTACTCATTGAGGCATTCGAAGGTGACTTTACCGAGGAGGACTGGGAACACTGTCTGGGCGGGATGCACGCGCTCATCTGGTACCACGGCATACTCATCGCCCACGCCGCTGTGGTGCAGCGCCGACTGCTGTACCAGGACCGCGTCCTGCGCACCGGGTATGTGGAAGGCGTTGCGGTGGATAGCGACTGGCGTGGAAACGGACTTGGTACCGCGATCATGGACGCGGCCGAGCAGGTGCTGCGGGGTGCTTACGAACTGGGGGCGTTGAGTGCCGGCGACGACGTCGCGCCGTTCTAC…
434	A2	Mycobacteroides abscessus	GCA_017175135.1	JADLLA010000002.1	AAC(2')-Ib	62.222	2.31e-76	VSNMPTVPVIRTHTARLIHTADLDSETRCAARELLIEAFEGDFTEEDWEHCLGGMHALIWYHGILIAHAAVVQRRLLYQDRVLRTGYVEGVAVDSDWRGNGLGTAIMDAAEQVLRGAYELGALSAGDDVAPFYRARGWVPWLGSTPVMTADGIVPATDEGVHVLPMSSGVDPSGSLTCDWRAGDGW	GTGTCCAATATGCCAACCGTCCCCGTCATCCGCACGCACACCGCGCGGCTCATTCACACTGCCGACCTGGACAGTGAAACACGCTGTGCCGCACGTGAATTACTCATTGAGGCATTCGAAGGCGACTTTACCGAGGAGGACTGGGAACACTGTCTGGGCGGGATGCACGCGCTCATCTGGTACCACGGCATACTCATCGCCCACGCCGCTGTGGTGCAGCGCCGACTGCTGTACCAGGACCGCGTCCTGCGCACCGGGTATGTGGAAGGCGTTGCGGTGGATAGCGACTGGCGTGGAAACGGACTTGGTACCGCGATCATGGACGCGGCCGAGCAGGTGCTGCGGGGTGCCTACGAACTGGGGGCGTTGAGTGCCGGCGACGACGTCGCGCCGTTCTAC…
435	A2	Mycobacteroides abscessus	GCA_017175145.1	JADLKY010000001.1	AAC(2')-Ib	62.222	2.31e-76	VSNMPTVPVIRTHTARLIHTADLDSETRCAARELLIEAFEGDFTEEDWEHCLGGMHALIWYHGILIAHAAVVQRRLLYQDRVLRTGYVEGVAVDSDWRGNGLGTAIMDAAEQVLRGAYELGALSAGDDVAPFYRARGWVPWLGSTPVMTADGIVPATDEGVHVLPMSSGVDPSGSLTCDWRAGDGW	GTGTCCAATATGCCAACCGTCCCCGTCATCCGCACGCACACCGCGCGGCTCATTCACACTGCCGACCTGGACAGTGAAACACGCTGTGCCGCACGTGAATTACTCATTGAGGCATTCGAAGGCGACTTTACCGAGGAGGACTGGGAACACTGTCTGGGCGGGATGCACGCGCTCATCTGGTACCACGGCATACTCATCGCCCACGCCGCTGTGGTGCAGCGCCGACTGCTGTACCAGGACCGCGTCCTGCGCACCGGGTATGTGGAAGGCGTTGCGGTGGATAGCGACTGGCGTGGAAACGGACTTGGTACCGCGATCATGGACGCGGCCGAGCAGGTGCTGCGGGGTGCCTACGAACTGGGGGCGTTGAGTGCCGGCGACGACGTCGCGCCGTTCTAC…
436	A2	Mycobacteroides abscessus	GCA_017175215.1	JADWXE010000001.1	AAC(2')-Ib	62.222	2.31e-76	VSNMPTVPVIRTHTARLIHTADLDSETRCAARELLIEAFEGDFTEEDWEHCLGGMHALIWYHGILIAHAAVVQRRLLYQDRVLRTGYVEGVAVDSDWRGNGLGTAIMDAAEQVLRGAYELGALSAGDDVAPFYRARGWVPWLGSTPVMTADGIVPATDEGVHVLPMSSGVDPSGSLTCDWRAGDGW	GTGTCCAATATGCCAACCGTCCCCGTCATCCGCACGCACACCGCGCGGCTCATTCACACTGCCGACCTGGACAGTGAAACACGCTGTGCCGCACGTGAATTACTCATTGAGGCATTCGAAGGCGACTTTACCGAGGAGGACTGGGAACACTGTCTGGGCGGGATGCACGCGCTCATCTGGTACCACGGCATACTCATCGCCCACGCCGCTGTGGTGCAGCGCCGACTGCTGTACCAGGACCGCGTCCTGCGCACCGGGTATGTGGAAGGCGTTGCGGTGGATAGCGACTGGCGTGGAAACGGACTTGGTACCGCGATCATGGACGCGGCCGAGCAGGTGCTGCGGGGTGCCTACGAACTGGGGGCGTTGAGTGCCGGCGACGACGTCGCGCCGTTCTAC…
437	A2	Mycobacteroides abscessus	GCA_017175715.1	JADWYG010000019.1	AAC(2')-Ib	62.222	2.31e-76	VSNMPTVPVIRTHTARLIHTADLDSETRCAARELLIEAFEGDFTEEDWEHCLGGMHALIWYHGILIAHAAVVQRRLLYQDRVLRTGYVEGVAVDSDWRGNGLGTAIMDAAEQVLRGAYELGALSAGDDVAPFYRARGWVPWLGSTPVMTADGIVPATDEGVHVLPMSSGVDPSGSLTCDWRAGDGW	GTGTCCAATATGCCAACCGTCCCCGTCATCCGCACGCACACCGCGCGGCTCATTCACACTGCCGACCTGGACAGTGAAACACGCTGTGCCGCACGTGAATTACTCATTGAGGCATTCGAAGGCGACTTTACCGAGGAGGACTGGGAACACTGTCTGGGCGGGATGCACGCGCTCATCTGGTACCACGGCATACTCATCGCCCACGCCGCTGTGGTGCAGCGCCGACTGCTGTACCAGGACCGCGTCCTGCGCACCGGGTATGTGGAAGGCGTTGCGGTGGATAGCGACTGGCGTGGAAACGGACTTGGTACCGCGATTATGGACGCGGCCGAGCAGGTGCTGCGGGGTGCCTACGAACTGGGGGCGTTGAGTGCCGGCGACGACGTCGCGCCGTTCTAC…
438	A2	Mycobacteroides abscessus	GCA_017175725.1	JADWYD010000004.1	AAC(2')-Ib	62.222	2.31e-76	VSNMPTVPVIRTHTARLIHTADLDSETRCAARELLIEAFEGDFTEEDWEHCLGGMHALIWYHGILIAHAAVVQRRLLYQDRVLRTGYVEGVAVDSDWRGNGLGTAIMDAAEQVLRGAYELGALSAGDDVAPFYRARGWVPWLGSTPVMTADGIVPATDEGVHVLPMSSGVDPSGSLTCDWRAGDGW	GTGTCCAATATGCCAACCGTCCCCGTCATCCGCACGCACACCGCGCGGCTCATTCACACTGCCGACCTGGACAGTGAAACACGCTGTGCCGCACGTGAATTACTCATTGAGGCATTCGAAGGCGACTTTACCGAGGAGGACTGGGAACACTGTCTGGGCGGGATGCACGCGCTCATCTGGTACCACGGCATACTCATCGCCCACGCCGCTGTGGTGCAGCGCCGACTGCTGTACCAGGACCGCGTCCTGCGCACCGGGTATGTGGAAGGCGTTGCGGTGGATAGCGACTGGCGTGGAAACGGACTTGGTACCGCGATTATGGACGCGGCCGAGCAGGTGCTGCGGGGTGCCTACGAACTGGGGGCGTTGAGTGCCGGCGACGACGTCGCGCCGTTCTAC…
439	A2	Mycobacteroides abscessus	GCA_017175735.1	JADWYE010000005.1	AAC(2')-Ib	62.222	2.31e-76	VSNMPTVPVIRTHTARLIHTADLDSETRCAARELLIEAFEGDFTEEDWEHCLGGMHALIWYHGILIAHAAVVQRRLLYQDRVLRTGYVEGVAVDSDWRGNGLGTAIMDAAEQVLRGAYELGALSAGDDVAPFYRARGWVPWLGSTPVMTADGIVPATDEGVHVLPMSSGVDPSGSLTCDWRAGDGW	GTGTCCAATATGCCAACCGTCCCCGTCATCCGCACGCACACCGCGCGGCTCATTCACACTGCCGACCTGGACAGTGAAACACGCTGTGCCGCACGTGAATTACTCATTGAGGCATTCGAAGGTGACTTTACCGAGGAGGACTGGGAACACTGTCTGGGCGGGATGCACGCGCTCATCTGGTACCACGGCATACTCATCGCCCACGCCGCTGTGGTGCAGCGCCGACTGCTGTACCAGGACCGCGTCCTGCGCACCGGGTATGTGGAAGGCGTTGCGGTGGATAGCGACTGGCGTGGAAACGGACTTGGTACCGCGATCATGGACGCGGCCGAGCAGGTGCTGCGGGGTGCTTACGAACTGGGGGCGTTGAGTGCCGGCGACGACGTCGCGCCGTTCTAC…
440	A2	Mycobacteroides abscessus	GCA_017175795.1	JADWXZ010000001.1	AAC(2')-Ib	62.222	2.31e-76	VSNMPTVPVIRTHTARLIHTADLDSETRCAARELLIEAFEGDFTEEDWEHCLGGMHALIWYHGILIAHAAVVQRRLLYQDRVLRTGYVEGVAVDSDWRGNGLGTAIMDAAEQVLRGAYELGALSAGDDVAPFYRARGWVPWLGSTPVMTADGIVPATDEGVHVLPMSSGVDPSGSLTCDWRAGDGW	GTGTCCAATATGCCAACCGTCCCCGTCATCCGCACGCACACCGCGCGGCTCATTCACACTGCCGACCTGGACAGTGAAACACGCTGTGCCGCACGTGAATTACTCATTGAGGCATTCGAAGGCGACTTTACCGAGGAGGACTGGGAACACTGTCTGGGCGGGATGCACGCGCTCATCTGGTACCACGGCATACTCATCGCCCACGCCGCTGTGGTGCAGCGCCGACTGCTGTACCAGGACCGCGTCCTGCGCACCGGGTATGTGGAAGGCGTTGCGGTGGATAGCGACTGGCGTGGAAACGGACTTGGTACCGCGATCATGGACGCGGCCGAGCAGGTGCTGCGGGGTGCCTACGAACTGGGGGCGTTGAGTGCCGGCGACGACGTCGCGCCGTTCTAC…
441	A2	Mycobacteroides abscessus	GCA_017175815.1	JADWYC010000032.1	AAC(2')-Ib	62.222	2.31e-76	VSNMPTVPVIRTHTARLIHTADLDSETRCAARELLIEAFEGDFTEEDWEHCLGGMHALIWYHGILIAHAAVVQRRLLYQDRVLRTGYVEGVAVDSDWRGNGLGTAIMDAAEQVLRGAYELGALSAGDDVAPFYRARGWVPWLGSTPVMTADGIVPATDEGVHVLPMSSGVDPSGSLTCDWRAGDGW	GTGTCCAATATGCCAACCGTCCCCGTCATCCGCACGCACACCGCGCGGCTCATTCACACTGCCGACCTGGACAGTGAAACACGCTGTGCCGCACGTGAATTACTCATTGAGGCATTCGAAGGCGACTTTACCGAGGAGGACTGGGAACACTGTCTGGGCGGGATGCACGCGCTCATCTGGTACCACGGCATACTCATCGCCCACGCCGCTGTGGTGCAGCGCCGACTGCTGTACCAGGACCGCGTCCTGCGCACCGGGTATGTGGAAGGCGTTGCGGTGGATAGCGACTGGCGTGGAAACGGACTTGGTACCGCGATTATGGACGCGGCCGAGCAGGTGCTGCGGGGTGCCTACGAACTGGGGGCGTTGAGTGCCGGCGACGACGTCGCGCCGTTCTAC…
442	A2	Mycobacteroides abscessus	GCA_017175865.1	JADWYB010000006.1	AAC(2')-Ib	62.222	2.31e-76	VSNMPTVPVIRTHTARLIHTADLDSETRCAARELLIEAFEGDFTEEDWEHCLGGMHALIWYHGILIAHAAVVQRRLLYQDRVLRTGYVEGVAVDSDWRGNGLGTAIMDAAEQVLRGAYELGALSAGDDVAPFYRARGWVPWLGSTPVMTADGIVPATDEGVHVLPMSSGVDPSGSLTCDWRAGDGW	GTGTCCAATATGCCAACCGTCCCCGTCATCCGCACGCACACCGCGCGGCTCATTCACACTGCCGACCTGGACAGTGAAACACGCTGTGCCGCACGTGAATTACTCATTGAGGCATTCGAAGGCGACTTTACCGAGGAGGACTGGGAACACTGTCTGGGCGGGATGCACGCGCTCATCTGGTACCACGGCATACTCATCGCCCACGCCGCTGTGGTGCAGCGCCGACTGCTGTACCAGGACCGCGTCCTGCGCACCGGGTATGTGGAAGGCGTTGCGGTGGATAGCGACTGGCGTGGAAACGGACTTGGTACCGCGATTATGGACGCGGCCGAGCAGGTGCTGCGGGGTGCCTACGAACTGGGGGCGTTGAGTGCCGGCGACGACGTCGCGCCGTTCTAC…
443	A2	Mycobacteroides abscessus	GCA_017175895.1	JADWXW010000031.1	AAC(2')-Ib	62.222	2.31e-76	VSNMPTVPVIRTHTARLIHTADLDSETRCAARELLIEAFEGDFTEEDWEHCLGGMHALIWYHGILIAHAAVVQRRLLYQDRVLRTGYVEGVAVDSDWRGNGLGTAIMDAAEQVLRGAYELGALSAGDDVAPFYRARGWVPWLGSTPVMTADGIVPATDEGVHVLPMSSGVDPSGSLTCDWRAGDGW	GTGTCCAATATGCCAACCGTCCCCGTCATCCGCACGCACACCGCGCGGCTCATTCACACTGCCGACCTGGACAGTGAAACACGCTGTGCCGCACGTGAATTACTCATTGAGGCATTCGAAGGTGACTTTACCGAGGAGGACTGGGAACACTGTCTGGGCGGGATGCACGCGCTCATCTGGTACCACGGCATACTCATCGCCCACGCCGCTGTGGTGCAGCGCCGACTGCTGTACCAGGACCGCGTCCTGCGCACCGGGTATGTGGAAGGCGTTGCGGTGGATAGCGACTGGCGTGGAAACGGACTTGGTACCGCGATCATGGACGCGGCCGAGCAGGTGCTGCGGGGTGCTTACGAACTGGGGGCGTTGAGTGCCGGCGACGACGTCGCGCCGTTCTAC…
444	A2	Mycobacteroides abscessus	GCA_017175905.1	JADWXX010000002.1	AAC(2')-Ib	62.222	2.31e-76	VSNMPTVPVIRTHTARLIHTADLDSETRCAARELLIEAFEGDFTEEDWEHCLGGMHALIWYHGILIAHAAVVQRRLLYQDRVLRTGYVEGVAVDSDWRGNGLGTAIMDAAEQVLRGAYELGALSAGDDVAPFYRARGWVPWLGSTPVMTADGIVPATDEGVHVLPMSSGVDPSGSLTCDWRAGDGW	GTGTCCAATATGCCAACCGTCCCCGTCATCCGCACGCACACCGCGCGGCTCATTCACACTGCCGACCTGGACAGTGAAACACGCTGTGCCGCACGTGAATTACTCATTGAGGCATTCGAAGGCGACTTTACCGAGGAGGACTGGGAACACTGTCTGGGCGGGATGCACGCGCTCATCTGGTACCACGGCATACTCATCGCCCACGCCGCTGTGGTGCAGCGCCGACTGCTGTACCAGGACCGCGTCCTGCGCACCGGGTATGTGGAAGGCGTTGCGGTGGATAGCGACTGGCGTGGAAACGGACTTGGTACCGCGATCATGGACGCGGCCGAGCAGGTGCTGCGGGGTGCCTACGAACTGGGGGCGTTGAGTGCCGGCGACGACGTCGCGCCGTTCTAC…
445	A2	Mycobacteroides abscessus	GCA_017175935.1	JADWXV010000011.1	AAC(2')-Ib	62.222	2.31e-76	VSNMPTVPVIRTHTARLIHTADLDSETRCAARELLIEAFEGDFTEEDWEHCLGGMHALIWYHGILIAHAAVVQRRLLYQDRVLRTGYVEGVAVDSDWRGNGLGTAIMDAAEQVLRGAYELGALSAGDDVAPFYRARGWVPWLGSTPVMTADGIVPATDEGVHVLPMSSGVDPSGSLTCDWRAGDGW	GTGTCCAATATGCCAACCGTCCCCGTCATCCGCACGCACACCGCGCGGCTCATTCACACTGCCGACCTGGACAGTGAAACACGCTGTGCCGCACGTGAATTACTCATTGAGGCATTCGAAGGCGACTTTACCGAGGAGGACTGGGAACACTGTCTGGGCGGGATGCACGCGCTCATCTGGTACCACGGCATACTCATCGCCCACGCCGCTGTGGTGCAGCGCCGACTGCTGTACCAGGACCGCGTCCTGCGCACCGGGTATGTGGAAGGCGTTGCGGTGGATAGCGACTGGCGTGGAAACGGACTTGGTACCGCGATCATGGACGCGGCCGAGCAGGTGCTGCGGGGTGCCTACGAACTGGGGGCGTTGAGTGCCGGCGACGACGTCGCGCCGTTCTAC…
446	A2	Mycobacteroides abscessus	GCA_017175975.1	JADWXR010000002.1	AAC(2')-Ib	62.222	2.31e-76	VSNMPTVPVIRTHTARLIHTADLDSETRCAARELLIEAFEGDFTEEDWEHCLGGMHALIWYHGILIAHAAVVQRRLLYQDRVLRTGYVEGVAVDSDWRGNGLGTAIMDAAEQVLRGAYELGALSAGDDVAPFYRARGWVPWLGSTPVMTADGIVPATDEGVHVLPMSSGVDPSGSLTCDWRAGDGW	GTGTCCAATATGCCAACCGTCCCCGTCATCCGCACGCACACCGCGCGGCTCATTCACACTGCCGACCTGGACAGTGAAACACGCTGTGCCGCACGTGAATTACTCATTGAGGCATTCGAAGGCGACTTTACCGAGGAGGACTGGGAACACTGTCTGGGCGGGATGCACGCGCTCATCTGGTACCACGGCATACTCATCGCCCACGCCGCTGTGGTGCAGCGCCGACTGCTGTACCAGGACCGCGTCCTGCGCACCGGGTATGTGGAAGGCGTTGCGGTGGATAGCGACTGGCGTGGAAACGGACTTGGTACCGCGATCATGGACGCGGCCGAGCAGGTGCTGCGGGGTGCCTACGAACTGGGGGCGTTGAGTGCCGGCGACGACGTCGCGCCGTTCTAC…
447	A2	Mycobacteroides abscessus	GCA_017176025.1	JADWXS010000275.1	AAC(2')-Ib	62.222	2.31e-76	VSNMPTVPVIRTHTARLIHTADLDSETRCAARELLIEAFEGDFTEEDWEHCLGGMHALIWYHGILIAHAAVVQRRLLYQDRVLRTGYVEGVAVDSDWRGNGLGTAIMDAAEQVLRGAYELGALSAGDDVAPFYRARGWVPWLGSTPVMTADGIVPATDEGVHVLPMSSGVDPSGSLTCDWRAGDGW	GTGTCCAATATGCCAACCGTCCCCGTCATCCGCACGCACACCGCGCGGCTCATTCACACTGCCGACCTGGACAGTGAAACACGCTGTGCCGCACGTGAATTACTCATTGAGGCATTCGAAGGCGACTTTACCGAGGAGGACTGGGAACACTGTCTGGGCGGGATGCACGCGCTCATCTGGTACCACGGCATACTCATCGCCCACGCCGCTGTGGTGCAGCGCCGACTGCTGTACCAGGACCGCGTCCTGCGCACCGGGTATGTGGAAGGCGTTGCGGTGGATAGCGACTGGCGTGGAAACGGACTTGGTACCGCGATCATGGACGCGGCCGAGCAGGTGCTGCGGGGTGCCTACGAACTGGGGGCGTTGAGTGCCGGCGACGACGTCGCGCCGTTCTAC…
448	A2	Mycobacteroides abscessus	GCA_017176045.1	JADWXP010000004.1	AAC(2')-Ib	62.222	2.31e-76	VSNMPTVPVIRTHTARLIHTADLDSETRCAARELLIEAFEGDFTEEDWEHCLGGMHALIWYHGILIAHAAVVQRRLLYQDRVLRTGYVEGVAVDSDWRGNGLGTAIMDAAEQVLRGAYELGALSAGDDVAPFYRARGWVPWLGSTPVMTADGIVPATDEGVHVLPMSSGVDPSGSLTCDWRAGDGW	GTGTCCAATATGCCAACCGTCCCCGTCATCCGCACGCACACCGCGCGGCTCATTCACACTGCCGACCTGGACAGTGAAACACGCTGTGCCGCACGTGAATTACTCATTGAGGCATTCGAAGGTGACTTTACCGAGGAGGACTGGGAACACTGTCTGGGCGGGATGCACGCGCTCATCTGGTACCACGGCATACTCATCGCCCACGCCGCTGTGGTGCAGCGCCGACTGCTGTACCAGGACCGCGTCCTGCGCACCGGGTATGTGGAAGGCGTTGCGGTGGATAGCGACTGGCGTGGAAACGGACTTGGTACCGCGATCATGGACGCGGCCGAGCAGGTGCTGCGGGGTGCTTACGAACTGGGGGCGTTGAGTGCCGGCGACGACGTCGCGCCGTTCTAC…
449	A2	Mycobacteroides abscessus	GCA_017176085.1	JADWXM010000005.1	AAC(2')-Ib	62.222	2.31e-76	VSNMPTVPVIRTHTARLIHTADLDSETRCAARELLIEAFEGDFTEEDWEHCLGGMHALIWYHGILIAHAAVVQRRLLYQDRVLRTGYVEGVAVDSDWRGNGLGTAIMDAAEQVLRGAYELGALSAGDDVAPFYRARGWVPWLGSTPVMTADGIVPATDEGVHVLPMSSGVDPSGSLTCDWRAGDGW	GTGTCCAATATGCCAACCGTCCCCGTCATCCGCACGCACACCGCGCGGCTCATTCACACTGCCGACCTGGACAGTGAAACACGCTGTGCCGCACGTGAATTACTCATTGAGGCATTCGAAGGTGACTTTACCGAGGAGGACTGGGAACACTGTCTGGGCGGGATGCACGCGCTCATCTGGTACCACGGCATACTCATCGCCCACGCCGCTGTGGTGCAGCGCCGACTGCTGTACCAGGACCGCGTCCTGCGCACCGGGTATGTGGAAGGCGTTGCGGTGGATAGCGACTGGCGTGGAAACGGACTTGGTACCGCGATCATGGACGCGGCCGAGCAGGTGCTGCGGGGTGCTTACGAACTGGGGGCGTTGAGTGCCGGCGACGACGTCGCGCCGTTCTAC…
450	A2	Mycobacteroides abscessus	GCA_017176095.1	JADWXN010000010.1	AAC(2')-Ib	62.222	2.31e-76	VSNMPTVPVIRTHTARLIHTADLDSETRCAARELLIEAFEGDFTEEDWEHCLGGMHALIWYHGILIAHAAVVQRRLLYQDRVLRTGYVEGVAVDSDWRGNGLGTAIMDAAEQVLRGAYELGALSAGDDVAPFYRARGWVPWLGSTPVMTADGIVPATDEGVHVLPMSSGVDPSGSLTCDWRAGDGW	GTGTCCAATATGCCAACCGTCCCCGTCATCCGCACGCACACCGCGCGGCTCATTCACACTGCCGACCTGGACAGTGAAACACGCTGTGCCGCACGTGAATTACTCATTGAGGCATTCGAAGGCGACTTTACCGAGGAGGACTGGGAACACTGTCTGGGCGGGATGCACGCGCTCATCTGGTACCACGGCATACTCATCGCCCACGCCGCTGTGGTGCAGCGCCGACTGCTGTACCAGGACCGCGTCCTGCGCACCGGGTATGTGGAAGGCGTTGCGGTGGATAGCGACTGGCGTGGAAACGGACTTGGTACCGCGATTATGGACGCGGCCGAGCAGGTGCTGCGGGGTGCCTACGAACTGGGGGCGTTGAGTGCCGGCGACGACGTCGCGCCGTTCTAC…
451	A2	Mycobacteroides abscessus	GCA_017176255.1	JADWXG010000001.1	AAC(2')-Ib	62.222	2.31e-76	VSNMPTVPVIRTHTARLIHTADLDSETRCAARELLIEAFEGDFTEEDWEHCLGGMHALIWYHGILIAHAAVVQRRLLYQDRVLRTGYVEGVAVDSDWRGNGLGTAIMDAAEQVLRGAYELGALSAGDDVAPFYRARGWVPWLGSTPVMTADGIVPATDEGVHVLPMSSGVDPSGSLTCDWRAGDGW	GTGTCCAATATGCCAACCGTCCCCGTCATCCGCACGCACACCGCGCGGCTCATTCACACTGCCGACCTGGACAGTGAAACACGCTGTGCCGCACGTGAATTACTCATTGAGGCATTCGAAGGCGACTTTACCGAGGAGGACTGGGAACACTGTCTGGGCGGGATGCACGCGCTCATCTGGTACCACGGCATACTCATCGCCCACGCCGCTGTGGTGCAGCGCCGACTGCTGTACCAGGACCGCGTCCTGCGCACCGGGTATGTGGAAGGCGTTGCGGTGGATAGCGACTGGCGTGGAAACGGACTTGGTACCGCGATCATGGACGCGGCCGAGCAGGTGCTGCGGGGTGCCTACGAACTGGGGGCGTTGAGTGCCGGCGACGACGTCGCGCCGTTCTAC…
452	A2	Mycobacteroides abscessus	GCA_017176265.1	JADWXJ010000004.1	AAC(2')-Ib	62.222	2.31e-76	VSNMPTVPVIRTHTARLIHTADLDSETRCAARELLIEAFEGDFTEEDWEHCLGGMHALIWYHGILIAHAAVVQRRLLYQDRVLRTGYVEGVAVDSDWRGNGLGTAIMDAAEQVLRGAYELGALSAGDDVAPFYRARGWVPWLGSTPVMTADGIVPATDEGVHVLPMSSGVDPSGSLTCDWRAGDGW	GTGTCCAATATGCCAACCGTCCCCGTCATCCGCACGCACACCGCGCGGCTCATTCACACTGCCGACCTGGACAGTGAAACACGCTGTGCCGCACGTGAATTACTCATTGAGGCATTCGAAGGTGACTTTACCGAGGAGGACTGGGAACACTGTCTGGGCGGGATGCACGCGCTCATCTGGTACCACGGCATACTCATCGCCCACGCCGCTGTGGTGCAGCGCCGACTGCTGTACCAGGACCGCGTCCTGCGCACCGGGTATGTGGAAGGCGTTGCGGTGGATAGCGACTGGCGTGGAAACGGACTTGGTACCGCGATCATGGACGCGGCCGAGCAGGTGCTGCGGGGTGCTTACGAACTGGGGGCGTTGAGTGCCGGCGACGACGTCGCGCCGTTCTAC…
453	A2	Mycobacteroides abscessus	GCA_017176315.1	JADWXI010000003.1	AAC(2')-Ib	62.222	2.31e-76	VSNMPTVPVIRTHTARLIHTADLDSETRCAARELLIEAFEGDFTEEDWEHCLGGMHALIWYHGILIAHAAVVQRRLLYQDRVLRTGYVEGVAVDSDWRGNGLGTAIMDAAEQVLRGAYELGALSAGDDVAPFYRARGWVPWLGSTPVMTADGIVPATDEGVHVLPMSSGVDPSGSLTCDWRAGDGW	GTGTCCAATATGCCAACCGTCCCCGTCATCCGCACGCACACCGCGCGGCTCATTCACACTGCCGACCTGGACAGTGAAACACGCTGTGCCGCACGTGAATTACTCATTGAGGCATTCGAAGGTGACTTTACCGAGGAGGACTGGGAACACTGTCTGGGCGGGATGCACGCGCTCATCTGGTACCACGGCATACTCATCGCCCACGCCGCTGTGGTGCAGCGCCGACTGCTGTACCAGGACCGCGTCCTGCGCACCGGGTATGTGGAAGGCGTTGCGGTGGATAGCGACTGGCGTGGAAACGGACTTGGTACCGCGATCATGGACGCGGCCGAGCAGGTGCTGCGGGGTGCTTACGAACTGGGGGCGTTGAGTGCCGGCGACGACGTCGCGCCGTTCTAC…
454	A2	Mycobacteroides abscessus	GCA_017176465.1	JADWWS010000002.1	AAC(2')-Ib	62.222	2.31e-76	VSNMPTVPVIRTHTARLIHTADLDSETRCAARELLIEAFEGDFTEEDWEHCLGGMHALIWYHGILIAHAAVVQRRLLYQDRVLRTGYVEGVAVDSDWRGNGLGTAIMDAAEQVLRGAYELGALSAGDDVAPFYRARGWVPWLGSTPVMTADGIVPATDEGVHVLPMSSGVDPSGSLTCDWRAGDGW	GTGTCCAATATGCCAACCGTCCCCGTCATCCGCACGCACACCGCGCGGCTCATTCACACTGCCGACCTGGACAGTGAAACACGCTGTGCCGCACGTGAATTACTCATTGAGGCATTCGAAGGCGACTTTACCGAGGAGGACTGGGAACACTGTCTGGGCGGGATGCACGCGCTCATCTGGTACCACGGCATACTCATCGCCCACGCCGCTGTGGTGCAGCGCCGACTGCTGTACCAGGACCGCGTCCTGCGCACCGGGTATGTGGAAGGCGTTGCGGTGGATAGCGACTGGCGTGGAAACGGACTTGGTACCGCGATCATGGACGCGGCCGAGCAGGTGCTGCGGGGTGCCTACGAACTGGGGGCGTTGAGTGCCGGCGACGACGTCGCGCCGTTCTAC…
455	A2	Mycobacteroides abscessus	GCA_017176555.1	JADLKX010000005.1	AAC(2')-Ib	62.222	2.31e-76	VSNMPTVPVIRTHTARLIHTADLDSETRCAARELLIEAFEGDFTEEDWEHCLGGMHALIWYHGILIAHAAVVQRRLLYQDRVLRTGYVEGVAVDSDWRGNGLGTAIMDAAEQVLRGAYELGALSAGDDVAPFYRARGWVPWLGSTPVMTADGIVPATDEGVHVLPMSSGVDPSGSLTCDWRAGDGW	GTGTCCAATATGCCAACCGTCCCCGTCATCCGCACGCACACCGCGCGGCTCATTCACACTGCCGACCTGGACAGTGAAACACGCTGTGCCGCACGTGAATTACTCATTGAGGCATTCGAAGGCGACTTTACCGAGGAGGACTGGGAACACTGTCTGGGCGGGATGCACGCGCTCATCTGGTACCACGGCATACTCATCGCCCACGCCGCTGTGGTGCAGCGCCGACTGCTGTACCAGGACCGCGTCCTGCGCACCGGGTATGTGGAAGGCGTTGCGGTGGATAGCGACTGGCGTGGAAACGGACTTGGTACCGCGATCATGGACGCGGCCGAGCAGGTGCTGCGGGGTGCCTACGAACTGGGGGCGTTGAGTGCCGGCGACGACGTCGCGCCGTTCTAC…
456	A2	Mycobacteroides abscessus	GCA_017176575.1	JADLKW010000005.1	AAC(2')-Ib	62.222	2.31e-76	VSNMPTVPVIRTHTARLIHTADLDSETRCAARELLIEAFEGDFTEEDWEHCLGGMHALIWYHGILIAHAAVVQRRLLYQDRVLRTGYVEGVAVDSDWRGNGLGTAIMDAAEQVLRGAYELGALSAGDDVAPFYRARGWVPWLGSTPVMTADGIVPATDEGVHVLPMSSGVDPSGSLTCDWRAGDGW	GTGTCCAATATGCCAACCGTCCCCGTCATCCGCACGCACACCGCGCGGCTCATTCACACTGCCGACCTGGACAGTGAAACACGCTGTGCCGCACGTGAATTACTCATTGAGGCATTCGAAGGCGACTTTACCGAGGAGGACTGGGAACACTGTCTGGGCGGGATGCACGCGCTCATCTGGTACCACGGCATACTCATCGCCCACGCCGCTGTGGTGCAGCGCCGACTGCTGTACCAGGACCGCGTCCTGCGCACCGGGTATGTGGAAGGCGTTGCGGTGGATAGCGACTGGCGTGGAAACGGACTTGGTACCGCGATCATGGACGCGGCCGAGCAGGTGCTGCGGGGTGCCTACGAACTGGGGGCGTTGAGTGCCGGCGACGACGTCGCGCCGTTCTAC…
457	A2	Mycobacteroides abscessus	GCA_017176615.1	JADLKU010000001.1	AAC(2')-Ib	62.222	2.31e-76	VSNMPTVPVIRTHTARLIHTADLDSETRCAARELLIEAFEGDFTEEDWEHCLGGMHALIWYHGILIAHAAVVQRRLLYQDRVLRTGYVEGVAVDSDWRGNGLGTAIMDAAEQVLRGAYELGALSAGDDVAPFYRARGWVPWLGSTPVMTADGIVPATDEGVHVLPMSSGVDPSGSLTCDWRAGDGW	GTGTCCAATATGCCAACCGTCCCCGTCATCCGCACGCACACCGCGCGGCTCATTCACACTGCCGACCTGGACAGTGAAACACGCTGTGCCGCACGTGAATTACTCATTGAGGCATTCGAAGGCGACTTTACCGAGGAGGACTGGGAACACTGTCTGGGCGGGATGCACGCGCTCATCTGGTACCACGGCATACTCATCGCCCACGCCGCTGTGGTGCAGCGCCGACTGCTGTACCAGGACCGCGTCCTGCGCACCGGGTATGTGGAAGGCGTTGCGGTGGATAGCGACTGGCGTGGAAACGGACTTGGTACCGCGATCATGGACGCGGCCGAGCAGGTGCTGCGGGGTGCCTACGAACTGGGGGCGTTGAGTGCCGGCGACGACGTCGCGCCGTTCTAC…
458	A2	Mycobacteroides abscessus	GCA_017176635.1	JADLKT010000001.1	AAC(2')-Ib	62.222	2.31e-76	VSNMPTVPVIRTHTARLIHTADLDSETRCAARELLIEAFEGDFTEEDWEHCLGGMHALIWYHGILIAHAAVVQRRLLYQDRVLRTGYVEGVAVDSDWRGNGLGTAIMDAAEQVLRGAYELGALSAGDDVAPFYRARGWVPWLGSTPVMTADGIVPATDEGVHVLPMSSGVDPSGSLTCDWRAGDGW	GTGTCCAATATGCCAACCGTCCCCGTCATCCGCACGCACACCGCGCGGCTCATTCACACTGCCGACCTGGACAGTGAAACACGCTGTGCCGCACGTGAATTACTCATTGAGGCATTCGAAGGCGACTTTACCGAGGAGGACTGGGAACACTGTCTGGGCGGGATGCACGCGCTCATCTGGTACCACGGCATACTCATCGCCCACGCCGCTGTGGTGCAGCGCCGACTGCTGTACCAGGACCGCGTCCTGCGCACCGGGTATGTGGAAGGCGTTGCGGTGGATAGCGACTGGCGTGGAAACGGACTTGGTACCGCGATCATGGACGCGGCCGAGCAGGTGCTGCGGGGTGCCTACGAACTGGGGGCGTTGAGTGCCGGCGACGACGTCGCGCCGTTCTAC…
459	A2	Mycobacteroides abscessus	GCA_017176675.1	JADLKS010000002.1	AAC(2')-Ib	62.222	2.31e-76	VSNMPTVPVIRTHTARLIHTADLDSETRCAARELLIEAFEGDFTEEDWEHCLGGMHALIWYHGILIAHAAVVQRRLLYQDRVLRTGYVEGVAVDSDWRGNGLGTAIMDAAEQVLRGAYELGALSAGDDVAPFYRARGWVPWLGSTPVMTADGIVPATDEGVHVLPMSSGVDPSGSLTCDWRAGDGW	GTGTCCAATATGCCAACCGTCCCCGTCATCCGCACGCACACCGCGCGGCTCATTCACACTGCCGACCTGGACAGTGAAACACGCTGTGCCGCACGTGAATTACTCATTGAGGCATTCGAAGGCGACTTTACCGAGGAGGACTGGGAACACTGTCTGGGCGGGATGCACGCGCTCATCTGGTACCACGGCATACTCATCGCCCACGCCGCTGTGGTGCAGCGCCGACTGCTGTACCAGGACCGCGTCCTGCGCACCGGGTATGTGGAAGGCGTTGCGGTGGATAGCGACTGGCGTGGAAACGGACTTGGTACCGCGATCATGGACGCGGCCGAGCAGGTGCTGCGGGGTGCCTACGAACTGGGGGCGTTGAGTGCCGGCGACGACGTCGCGCCGTTCTAC…
460	A2	Mycobacteroides abscessus	GCA_017183555.1	CP063318.1	AAC(2')-Ib	62.222	2.31e-76	VSNMPTVPVIRTHTARLIHTADLDSETRCAARELLIEAFEGDFTEEDWEHCLGGMHALIWYHGILIAHAAVVQRRLLYQDRVLRTGYVEGVAVDSDWRGNGLGTAIMDAAEQVLRGAYELGALSAGDDVAPFYRARGWVPWLGSTPVMTADGIVPATDEGVHVLPMSSGVDPSGSLTCDWRAGDGW	GTGTCCAATATGCCAACCGTCCCCGTCATCCGCACGCACACCGCGCGGCTCATTCACACTGCCGACCTGGACAGTGAAACACGCTGTGCCGCACGTGAATTACTCATTGAGGCATTCGAAGGTGACTTTACCGAGGAGGACTGGGAACACTGTCTGGGCGGGATGCACGCGCTCATCTGGTACCACGGCATACTCATCGCCCACGCCGCTGTGGTGCAGCGCCGACTGCTGTACCAGGACCGCGTCCTGCGCACCGGGTATGTGGAAGGCGTTGCGGTGGATAGCGACTGGCGTGGAAACGGACTTGGTACCGCGATCATGGACGCGGCCGAGCAGGTGCTGCGGGGTGCTTACGAACTGGGGGCGTTGAGTGCCGGCGACGACGTCGCGCCGTTCTAC…
461	A2	Mycobacteroides abscessus	GCA_017183655.1	CP063320.1	AAC(2')-Ib	62.222	2.31e-76	VSNMPTVPVIRTHTARLIHTADLDSETRCAARELLIEAFEGDFTEEDWEHCLGGMHALIWYHGILIAHAAVVQRRLLYQDRVLRTGYVEGVAVDSDWRGNGLGTAIMDAAEQVLRGAYELGALSAGDDVAPFYRARGWVPWLGSTPVMTADGIVPATDEGVHVLPMSSGVDPSGSLTCDWRAGDGW	GTGTCCAATATGCCAACCGTCCCCGTCATCCGCACGCACACCGCGCGGCTCATTCACACTGCCGACCTGGACAGTGAAACACGCTGTGCCGCACGTGAATTACTCATTGAGGCATTCGAAGGTGACTTTACCGAGGAGGACTGGGAACACTGTCTGGGCGGGATGCACGCGCTCATCTGGTACCACGGCATACTCATCGCCCACGCCGCTGTGGTGCAGCGCCGACTGCTGTACCAGGACCGCGTCCTGCGCACCGGGTATGTGGAAGGCGTTGCGGTGGATAGCGACTGGCGTGGAAACGGACTTGGTACCGCGATCATGGACGCGGCCGAGCAGGTGCTGCGGGGTGCTTACGAACTGGGGGCGTTGAGTGCCGGCGACGACGTCGCGCCGTTCTAC…
462	A2	Mycobacteroides abscessus	GCA_017183735.1	CP063319.1	AAC(2')-Ib	62.222	2.31e-76	VSNMPTVPVIRTHTARLIHTADLDSETRCAARELLIEAFEGDFTEEDWEHCLGGMHALIWYHGILIAHAAVVQRRLLYQDRVLRTGYVEGVAVDSDWRGNGLGTAIMDAAEQVLRGAYELGALSAGDDVAPFYRARGWVPWLGSTPVMTADGIVPATDEGVHVLPMSSGVDPSGSLTCDWRAGDGW	GTGTCCAATATGCCAACCGTCCCCGTCATCCGCACGCACACCGCGCGGCTCATTCACACTGCCGACCTGGACAGTGAAACACGCTGTGCCGCACGTGAATTACTCATTGAGGCATTCGAAGGCGACTTTACCGAGGAGGACTGGGAACACTGTCTGGGCGGGATGCACGCGCTCATCTGGTACCACGGCATACTCATCGCCCACGCCGCTGTGGTGCAGCGCCGACTGCTGTACCAGGACCGCGTCCTGCGCACCGGGTATGTGGAAGGCGTTGCGGTGGATAGCGACTGGCGTGGAAACGGACTTGGTACCGCGATCATGGACGCGGCCGAGCAGGTGCTGCGGGGTGCCTACGAACTGGGGGCGTTGAGTGCCGGCGACGACGTCGCGCCGTTCTAC…
463	A2	Mycobacteroides abscessus	GCA_017183775.1	CP063324.1	AAC(2')-Ib	62.222	2.31e-76	VSNMPTVPVIRTHTARLIHTADLDSETRCAARELLIEAFEGDFTEEDWEHCLGGMHALIWYHGILIAHAAVVQRRLLYQDRVLRTGYVEGVAVDSDWRGNGLGTAIMDAAEQVLRGAYELGALSAGDDVAPFYRARGWVPWLGSTPVMTADGIVPATDEGVHVLPMSSGVDPSGSLTCDWRAGDGW	GTGTCCAATATGCCAACCGTCCCCGTCATCCGCACGCACACCGCGCGGCTCATTCACACTGCCGACCTGGACAGTGAAACACGCTGTGCCGCACGTGAATTACTCATTGAGGCATTCGAAGGCGACTTTACCGAGGAGGACTGGGAACACTGTCTGGGCGGGATGCACGCGCTCATCTGGTACCACGGCATACTCATCGCCCACGCCGCTGTGGTGCAGCGCCGACTGCTGTACCAGGACCGCGTCCTGCGCACCGGGTATGTGGAAGGCGTTGCGGTGGATAGCGACTGGCGTGGAAACGGACTTGGTACCGCGATCATGGACGCGGCCGAGCAGGTGCTGCGGGGTGCCTACGAACTGGGGGCGTTGAGTGCCGGCGACGACGTCGCGCCGTTCTAC…
464	A2	Mycobacteroides abscessus	GCA_017183795.1	CP063327.1	AAC(2')-Ib	62.222	2.31e-76	VSNMPTVPVIRTHTARLIHTADLDSETRCAARELLIEAFEGDFTEEDWEHCLGGMHALIWYHGILIAHAAVVQRRLLYQDRVLRTGYVEGVAVDSDWRGNGLGTAIMDAAEQVLRGAYELGALSAGDDVAPFYRARGWVPWLGSTPVMTADGIVPATDEGVHVLPMSSGVDPSGSLTCDWRAGDGW	GTGTCCAATATGCCAACCGTCCCCGTCATCCGCACGCACACCGCGCGGCTCATTCACACTGCCGACCTGGACAGTGAAACACGCTGTGCCGCACGTGAATTACTCATTGAGGCATTCGAAGGCGACTTTACCGAGGAGGACTGGGAACACTGTCTGGGCGGGATGCACGCGCTCATCTGGTACCACGGCATACTCATCGCCCACGCCGCTGTGGTGCAGCGCCGACTGCTGTACCAGGACCGCGTCCTGCGCACCGGGTATGTGGAAGGCGTTGCGGTGGATAGCGACTGGCGTGGAAACGGACTTGGTACCGCGATCATGGACGCGGCCGAGCAGGTGCTGCGGGGTGCCTACGAACTGGGGGCGTTGAGTGCCGGCGACGACGTCGCGCCGTTCTAC…
465	A2	Mycobacteroides abscessus	GCA_017183835.1	CP063165.1	AAC(2')-Ib	62.222	2.31e-76	VSNMPTVPVIRTHTARLIHTADLDSETRCAARELLIEAFEGDFTEEDWEHCLGGMHALIWYHGILIAHAAVVQRRLLYQDRVLRTGYVEGVAVDSDWRGNGLGTAIMDAAEQVLRGAYELGALSAGDDVAPFYRARGWVPWLGSTPVMTADGIVPATDEGVHVLPMSSGVDPSGSLTCDWRAGDGW	GTGTCCAATATGCCAACCGTCCCCGTCATCCGCACGCACACCGCGCGGCTCATTCACACTGCCGACCTGGACAGTGAAACACGCTGTGCCGCACGTGAATTACTCATTGAGGCATTCGAAGGCGACTTTACCGAGGAGGACTGGGAACACTGTCTGGGCGGGATGCACGCGCTCATCTGGTACCACGGCATACTCATCGCCCACGCCGCTGTGGTGCAGCGCCGACTGCTGTACCAGGACCGCGTCCTGCGCACCGGGTATGTGGAAGGCGTTGCGGTGGATAGCGACTGGCGTGGAAACGGACTTGGTACCGCGATCATGGACGCGGCCGAGCAGGTGCTGCGGGGTGCCTACGAACTGGGGGCGTTGAGTGCCGGCGACGACGTCGCGCCGTTCTAC…
466	A2	Mycobacteroides abscessus	GCA_017183875.1	CP065183.1	AAC(2')-Ib	62.222	2.31e-76	VSNMPTVPVIRTHTARLIHTADLDSETRCAARELLIEAFEGDFTEEDWEHCLGGMHALIWYHGILIAHAAVVQRRLLYQDRVLRTGYVEGVAVDSDWRGNGLGTAIMDAAEQVLRGAYELGALSAGDDVAPFYRARGWVPWLGSTPVMTADGIVPATDEGVHVLPMSSGVDPSGSLTCDWRAGDGW	GTGTCCAATATGCCAACCGTCCCCGTCATCCGCACGCACACCGCGCGGCTCATTCACACTGCCGACCTGGACAGTGAAACACGCTGTGCCGCACGTGAATTACTCATTGAGGCATTCGAAGGCGACTTTACCGAGGAGGACTGGGAACACTGTCTGGGCGGGATGCACGCGCTCATCTGGTACCACGGCATACTCATCGCCCACGCCGCTGTGGTGCAGCGCCGACTGCTGTACCAGGACCGCGTCCTGCGCACCGGGTATGTGGAAGGCGTTGCGGTGGATAGCGACTGGCGTGGAAACGGACTTGGTACCGCGATCATGGACGCGGCCGAGCAGGTGCTGCGGGGTGCCTACGAACTGGGGGCGTTGAGTGCCGGCGACGACGTCGCGCCGTTCTAC…
467	A2	Mycobacteroides abscessus	GCA_017183895.1	CP065263.1	AAC(2')-Ib	62.222	2.31e-76	VSNMPTVPVIRTHTARLIHTADLDSETRCAARELLIEAFEGDFTEEDWEHCLGGMHALIWYHGILIAHAAVVQRRLLYQDRVLRTGYVEGVAVDSDWRGNGLGTAIMDAAEQVLRGAYELGALSAGDDVAPFYRARGWVPWLGSTPVMTADGIVPATDEGVHVLPMSSGVDPSGSLTCDWRAGDGW	GTGTCCAATATGCCAACCGTCCCCGTCATCCGCACGCACACCGCGCGGCTCATTCACACTGCCGACCTGGACAGTGAAACACGCTGTGCCGCACGTGAATTACTCATTGAGGCATTCGAAGGCGACTTTACCGAGGAGGACTGGGAACACTGTCTGGGCGGGATGCACGCGCTCATCTGGTACCACGGCATACTCATCGCCCACGCCGCTGTGGTGCAGCGCCGACTGCTGTACCAGGACCGCGTCCTGCGCACCGGGTATGTGGAAGGCGTTGCGGTGGATAGCGACTGGCGTGGAAACGGACTTGGTACCGCGATCATGGACGCGGCCGAGCAGGTGCTGCGGGGTGCCTACGAACTGGGGGCGTTGAGTGCCGGCGACGACGTCGCGCCGTTCTAC…
468	A2	Mycobacteroides abscessus	GCA_017183935.1	CP065266.1	AAC(2')-Ib	62.222	2.31e-76	VSNMPTVPVIRTHTARLIHTADLDSETRCAARELLIEAFEGDFTEEDWEHCLGGMHALIWYHGILIAHAAVVQRRLLYQDRVLRTGYVEGVAVDSDWRGNGLGTAIMDAAEQVLRGAYELGALSAGDDVAPFYRARGWVPWLGSTPVMTADGIVPATDEGVHVLPMSSGVDPSGSLTCDWRAGDGW	GTGTCCAATATGCCAACCGTCCCCGTCATCCGCACGCACACCGCGCGGCTCATTCACACTGCCGACCTGGACAGTGAAACACGCTGTGCCGCACGTGAATTACTCATTGAGGCATTCGAAGGCGACTTTACCGAGGAGGACTGGGAACACTGTCTGGGCGGGATGCACGCGCTCATCTGGTACCACGGCATACTCATCGCCCACGCCGCTGTGGTGCAGCGCCGACTGCTGTACCAGGACCGCGTCCTGCGCACCGGGTATGTGGAAGGCGTTGCGGTGGATAGCGACTGGCGTGGAAACGGACTTGGTACCGCGATTATGGACGCGGCCGAGCAGGTGCTGCGGGGTGCCTACGAACTGGGGGCGTTGAGTGCCGGCGACGACGTCGCGCCGTTCTAC…
469	A2	Mycobacteroides abscessus	GCA_017183955.1	CP065269.1	AAC(2')-Ib	62.222	2.31e-76	VSNMPTVPVIRTHTARLIHTADLDSETRCAARELLIEAFEGDFTEEDWEHCLGGMHALIWYHGILIAHAAVVQRRLLYQDRVLRTGYVEGVAVDSDWRGNGLGTAIMDAAEQVLRGAYELGALSAGDDVAPFYRARGWVPWLGSTPVMTADGIVPATDEGVHVLPMSSGVDPSGSLTCDWRAGDGW	GTGTCCAATATGCCAACCGTCCCCGTCATCCGCACGCACACCGCGCGGCTCATTCACACTGCCGACCTGGACAGTGAAACACGCTGTGCCGCACGTGAATTACTCATTGAGGCATTCGAAGGCGACTTTACCGAGGAGGACTGGGAACACTGTCTGGGCGGGATGCACGCGCTCATCTGGTACCACGGCATACTCATCGCCCACGCCGCTGTGGTGCAGCGCCGACTGCTGTACCAGGACCGCGTCCTGCGCACCGGGTATGTGGAAGGCGTTGCGGTGGATAGCGACTGGCGTGGAAACGGACTTGGTACCGCGATTATGGACGCGGCCGAGCAGGTGCTGCGGGGTGCCTACGAACTGGGGGCGTTGAGTGCCGGCGACGACGTCGCGCCGTTCTAC…
470	A2	Mycobacteroides abscessus	GCA_017189355.1	CP065274.1	AAC(2')-Ib	62.222	2.31e-76	VSNMPTVPVIRTHTARLIHTADLDSETRCAARELLIEAFEGDFTEEDWEHCLGGMHALIWYHGILIAHAAVVQRRLLYQDRVLRTGYVEGVAVDSDWRGNGLGTAIMDAAEQVLRGAYELGALSAGDDVAPFYRARGWVPWLGSTPVMTADGIVPATDEGVHVLPMSSGVDPSGSLTCDWRAGDGW	GTGTCCAATATGCCAACCGTCCCCGTCATCCGCACGCACACCGCGCGGCTCATTCACACTGCCGACCTGGACAGTGAAACACGCTGTGCCGCACGTGAATTACTCATTGAGGCATTCGAAGGCGACTTTACCGAGGAGGACTGGGAACACTGTCTGGGCGGGATGCACGCGCTCATCTGGTACCACGGCATACTCATCGCCCACGCCGCTGTGGTGCAGCGCCGACTGCTGTACCAGGACCGCGTCCTGCGCACCGGGTATGTGGAAGGCGTTGCGGTGGATAGCGACTGGCGTGGAAACGGACTTGGTACCGCGATCATGGACGCGGCCGAGCAGGTGCTGCGGGGTGCCTACGAACTGGGGGCGTTGAGTGCCGGCGACGACGTCGCGCCGTTCTAC…
471	A2	Mycobacteroides abscessus	GCA_017189375.1	CP065275.1	AAC(2')-Ib	62.222	2.31e-76	VSNMPTVPVIRTHTARLIHTADLDSETRCAARELLIEAFEGDFTEEDWEHCLGGMHALIWYHGILIAHAAVVQRRLLYQDRVLRTGYVEGVAVDSDWRGNGLGTAIMDAAEQVLRGAYELGALSAGDDVAPFYRARGWVPWLGSTPVMTADGIVPATDEGVHVLPMSSGVDPSGSLTCDWRAGDGW	GTGTCCAATATGCCAACCGTCCCCGTCATCCGCACGCACACCGCGCGGCTCATTCACACTGCCGACCTGGACAGTGAAACACGCTGTGCCGCACGTGAATTACTCATTGAGGCATTCGAAGGCGACTTTACCGAGGAGGACTGGGAACACTGTCTGGGCGGGATGCACGCGCTCATCTGGTACCACGGCATACTCATCGCCCACGCCGCTGTGGTGCAGCGCCGACTGCTGTACCAGGACCGCGTCCTGCGCACCGGGTATGTGGAAGGCGTTGCGGTGGATAGCGACTGGCGTGGAAACGGACTTGGTACCGCGATCATGGACGCGGCCGAGCAGGTGCTGCGGGGTGCCTACGAACTGGGGGCGTTGAGTGCCGGCGACGACGTCGCGCCGTTCTAC…
472	A2	Mycobacteroides abscessus	GCA_017189395.1	CP065276.1	AAC(2')-Ib	62.222	2.31e-76	VSNMPTVPVIRTHTARLIHTADLDSETRCAARELLIEAFEGDFTEEDWEHCLGGMHALIWYHGILIAHAAVVQRRLLYQDRVLRTGYVEGVAVDSDWRGNGLGTAIMDAAEQVLRGAYELGALSAGDDVAPFYRARGWVPWLGSTPVMTADGIVPATDEGVHVLPMSSGVDPSGSLTCDWRAGDGW	GTGTCCAATATGCCAACCGTCCCCGTCATCCGCACGCACACCGCGCGGCTCATTCACACTGCCGACCTGGACAGTGAAACACGCTGTGCCGCACGTGAATTACTCATTGAGGCATTCGAAGGTGACTTTACCGAGGAGGACTGGGAACACTGTCTGGGCGGGATGCACGCGCTCATCTGGTACCACGGCATACTCATCGCCCACGCCGCTGTGGTGCAGCGCCGACTGCTGTACCAGGACCGCGTCCTGCGCACCGGGTATGTGGAAGGCGTTGCGGTGGATAGCGACTGGCGTGGAAACGGACTTGGTACCGCGATCATGGACGCGGCCGAGCAGGTGCTGCGGGGTGCTTACGAACTGGGGGCGTTGAGTGCCGGCGACGACGTCGCGCCGTTCTAC…
473	A2	Mycobacteroides abscessus	GCA_017189415.1	CP065278.1	AAC(2')-Ib	62.222	2.31e-76	VSNMPTVPVIRTHTARLIHTADLDSETRCAARELLIEAFEGDFTEEDWEHCLGGMHALIWYHGILIAHAAVVQRRLLYQDRVLRTGYVEGVAVDSDWRGNGLGTAIMDAAEQVLRGAYELGALSAGDDVAPFYRARGWVPWLGSTPVMTADGIVPATDEGVHVLPMSSGVDPSGSLTCDWRAGDGW	GTGTCCAATATGCCAACCGTCCCCGTCATCCGCACGCACACCGCGCGGCTCATTCACACTGCCGACCTGGACAGTGAAACACGCTGTGCCGCACGTGAATTACTCATTGAGGCATTCGAAGGCGACTTTACCGAGGAGGACTGGGAACACTGTCTGGGCGGGATGCACGCGCTCATCTGGTACCACGGCATACTCATCGCCCACGCCGCTGTGGTGCAGCGCCGACTGCTGTACCAGGACCGCGTCCTGCGCACCGGGTATGTGGAAGGCGTTGCGGTGGATAGCGACTGGCGTGGAAACGGACTTGGTACCGCGATCATGGACGCGGCCGAGCAGGTGCTGCGGGGTGCCTACGAACTGGGGGCGTTGAGTGCCGGCGACGACGTCGCGCCGTTCTAC…
474	A2	Mycobacteroides abscessus	GCA_017189435.1	CP065279.1	AAC(2')-Ib	62.222	2.31e-76	VSNMPTVPVIRTHTARLIHTADLDSETRCAARELLIEAFEGDFTEEDWEHCLGGMHALIWYHGILIAHAAVVQRRLLYQDRVLRTGYVEGVAVDSDWRGNGLGTAIMDAAEQVLRGAYELGALSAGDDVAPFYRARGWVPWLGSTPVMTADGIVPATDEGVHVLPMSSGVDPSGSLTCDWRAGDGW	GTGTCCAATATGCCAACCGTCCCCGTCATCCGCACGCACACCGCGCGGCTCATTCACACTGCCGACCTGGACAGTGAAACACGCTGTGCCGCACGTGAATTACTCATTGAGGCATTCGAAGGCGACTTTACCGAGGAGGACTGGGAACACTGTCTGGGCGGGATGCACGCGCTCATCTGGTACCACGGCATACTCATCGCCCACGCCGCTGTGGTGCAGCGCCGACTGCTGTACCAGGACCGCGTCCTGCGCACCGGGTATGTGGAAGGCGTTGCGGTGGATAGCGACTGGCGTGGAAACGGACTTGGTACCGCGATCATGGACGCGGCCGAGCAGGTGCTGCGGGGTGCCTACGAACTGGGGGCGTTGAGTGCCGGCGACGACGTCGCGCCGTTCTAC…
475	A2	Mycobacteroides abscessus	GCA_017190595.1	CP065280.1	AAC(2')-Ib	62.222	2.31e-76	VSNMPTVPVIRTHTARLIHTADLDSETRCAARELLIEAFEGDFTEEDWEHCLGGMHALIWYHGILIAHAAVVQRRLLYQDRVLRTGYVEGVAVDSDWRGNGLGTAIMDAAEQVLRGAYELGALSAGDDVAPFYRARGWVPWLGSTPVMTADGIVPATDEGVHVLPMSSGVDPSGSLTCDWRAGDGW	GTGTCCAATATGCCAACCGTCCCCGTCATCCGCACGCACACCGCGCGGCTCATTCACACTGCCGACCTGGACAGTGAAACACGCTGTGCCGCACGTGAATTACTCATTGAGGCATTCGAAGGCGACTTTACCGAGGAGGACTGGGAACACTGTCTGGGCGGGATGCACGCGCTCATCTGGTACCACGGCATACTCATCGCCCACGCCGCTGTGGTGCAGCGCCGACTGCTGTACCAGGACCGCGTCCTGCGCACCGGGTATGTGGAAGGCGTTGCGGTGGATAGCGACTGGCGTGGAAACGGACTTGGTACCGCGATCATGGACGCGGCCGAGCAGGTGCTGCGGGGTGCCTACGAACTGGGGGCGTTGAGTGCCGGCGACGACGTCGCGCCGTTCTAC…
476	A2	Mycobacteroides abscessus	GCA_017190695.1	CP065283.1	AAC(2')-Ib	62.222	2.31e-76	VSNMPTVPVIRTHTARLIHTADLDSETRCAARELLIEAFEGDFTEEDWEHCLGGMHALIWYHGILIAHAAVVQRRLLYQDRVLRTGYVEGVAVDSDWRGNGLGTAIMDAAEQVLRGAYELGALSAGDDVAPFYRARGWVPWLGSTPVMTADGIVPATDEGVHVLPMSSGVDPSGSLTCDWRAGDGW	GTGTCCAATATGCCAACCGTCCCCGTCATCCGCACGCACACCGCGCGGCTCATTCACACTGCCGACCTGGACAGTGAAACACGCTGTGCCGCACGTGAATTACTCATTGAGGCATTCGAAGGCGACTTTACCGAGGAGGACTGGGAACACTGTCTGGGCGGGATGCACGCGCTCATCTGGTACCACGGCATACTCATCGCCCACGCCGCTGTGGTGCAGCGCCGACTGCTGTACCAGGACCGCGTCCTGCGCACCGGGTATGTGGAAGGCGTTGCGGTGGATAGCGACTGGCGTGGAAACGGACTTGGTACCGCGATCATGGACGCGGCCGAGCAGGTGCTGCGGGGTGCCTACGAACTGGGGGCGTTGAGTGCCGGCGACGACGTCGCGCCGTTCTAC…
477	A2	Mycobacteroides abscessus	GCA_017190795.1	CP065287.1	AAC(2')-Ib	62.222	2.31e-76	VSNMPTVPVIRTHTARLIHTADLDSETRCAARELLIEAFEGDFTEEDWEHCLGGMHALIWYHGILIAHAAVVQRRLLYQDRVLRTGYVEGVAVDSDWRGNGLGTAIMDAAEQVLRGAYELGALSAGDDVAPFYRARGWVPWLGSTPVMTADGIVPATDEGVHVLPMSSGVDPSGSLTCDWRAGDGW	GTGTCCAATATGCCAACCGTCCCCGTCATCCGCACGCACACCGCGCGGCTCATTCACACTGCCGACCTGGACAGTGAAACACGCTGTGCCGCACGTGAATTACTCATTGAGGCATTCGAAGGCGACTTTACCGAGGAGGACTGGGAACACTGTCTGGGCGGGATGCACGCGCTCATCTGGTACCACGGCATACTCATCGCCCACGCCGCTGTGGTGCAGCGCCGACTGCTGTACCAGGACCGCGTCCTGCGCACCGGGTATGTGGAAGGCGTTGCGGTGGATAGCGACTGGCGTGGAAACGGACTTGGTACCGCGATCATGGACGCGGCCGAGCAGGTGCTGCGGGGTGCCTACGAACTGGGGGCGTTGAGTGCCGGCGACGACGTCGCGCCGTTCTAC…
478	A2	Mycobacteroides abscessus	GCA_017190875.1	CP065284.1	AAC(2')-Ib	62.222	2.31e-76	VSNMPTVPVIRTHTARLIHTADLDSETRCAARELLIEAFEGDFTEEDWEHCLGGMHALIWYHGILIAHAAVVQRRLLYQDRVLRTGYVEGVAVDSDWRGNGLGTAIMDAAEQVLRGAYELGALSAGDDVAPFYRARGWVPWLGSTPVMTADGIVPATDEGVHVLPMSSGVDPSGSLTCDWRAGDGW	GTGTCCAATATGCCAACCGTCCCCGTCATCCGCACGCACACCGCGCGGCTCATTCACACTGCCGACCTGGACAGTGAAACACGCTGTGCCGCACGTGAATTACTCATTGAGGCATTCGAAGGCGACTTTACCGAGGAGGACTGGGAACACTGTCTGGGCGGGATGCACGCGCTCATCTGGTACCACGGCATACTCATCGCCCACGCCGCTGTGGTGCAGCGCCGACTGCTGTACCAGGACCGCGTCCTGCGCACCGGGTATGTGGAAGGCGTTGCGGTGGATAGCGACTGGCGTGGAAACGGACTTGGTACCGCGATCATGGACGCGGCCGAGCAGGTGCTGCGGGGTGCCTACGAACTGGGGGCGTTGAGTGCCGGCGACGACGTCGCGCCGTTCTAC…
479	A2	Mycobacteroides abscessus	GCA_900130235.1	FVAJ01000002.1	AAC(2')-Ib	62.222	2.31e-76	VSNMPTVPVIRTHTARLIHTADLDSETRCAARELLIEAFEGDFTEEDWEHCLGGMHALIWYHGILIAHAAVVQRRLLYQDRVLRTGYVEGVAVDSDWRGNGLGTAIMDAAEQVLRGAYELGALSAGDDVAPFYRARGWVPWLGSTPVMTADGIVPATDEGVHVLPMSSGVDPSGSLTCDWRAGDGW	GTGTCCAATATGCCAACCGTCCCCGTCATCCGCACGCACACCGCGCGGCTCATTCACACTGCCGACCTGGACAGTGAAACACGCTGTGCCGCACGTGAATTACTCATTGAGGCATTCGAAGGCGACTTTACCGAGGAGGACTGGGAACACTGTCTGGGCGGGATGCACGCGCTCATCTGGTACCACGGCATACTCATCGCCCACGCCGCTGTGGTGCAGCGCCGACTGCTGTACCAGGACCGCGTCCTGCGCACCGGGTATGTGGAAGGCGTTGCGGTGGATAGCGACTGGCGTGGAAACGGACTTGGTACCGCGATCATGGACGCGGCCGAGCAGGTGCTGCGGGGTGCCTACGAACTGGGGGCGTTGAGTGCCGGCGACGACGTCGCGCCGTTCTAC…
480	A2	Mycobacteroides abscessus	GCA_900130245.1	FRYT01000004.1	AAC(2')-Ib	62.222	2.31e-76	VSNMPTVPVIRTHTARLIHTADLDSETRCAARELLIEAFEGDFTEEDWEHCLGGMHALIWYHGILIAHAAVVQRRLLYQDRVLRTGYVEGVAVDSDWRGNGLGTAIMDAAEQVLRGAYELGALSAGDDVAPFYRARGWVPWLGSTPVMTADGIVPATDEGVHVLPMSSGVDPSGSLTCDWRAGDGW	GTGTCCAATATGCCAACCGTCCCCGTCATCCGCACGCACACCGCGCGGCTCATTCACACTGCCGACCTGGACAGTGAAACACGCTGTGCCGCACGTGAATTACTCATTGAGGCATTCGAAGGTGACTTTACCGAGGAGGACTGGGAACACTGTCTGGGCGGGATGCACGCGCTCATCTGGTACCACGGCATACTCATCGCCCACGCCGCTGTGGTGCAGCGCCGACTGCTGTACCAGGACCGCGTCCTGCGCACCGGGTATGTGGAAGGCGTTGCGGTGGATAGCGACTGGCGTGGAAACGGACTTGGTACCGCGATCATGGACGCGGCCGAGCAGGTGCTGCGGGGTGCTTACGAACTGGGGGCGTTGAGTGCCGGCGACGACGTCGCGCCGTTCTAC…
481	A2	Mycobacteroides abscessus	GCA_900130255.1	FRYY01000006.1	AAC(2')-Ib	62.222	2.31e-76	VSNMPTVPVIRTHTARLIHTADLDSETRCAARELLIEAFEGDFTEEDWEHCLGGMHALIWYHGILIAHAAVVQRRLLYQDRVLRTGYVEGVAVDSDWRGNGLGTAIMDAAEQVLRGAYELGALSAGDDVAPFYRARGWVPWLGSTPVMTADGIVPATDEGVHVLPMSSGVDPSGSLTCDWRAGDGW	GTGTCCAATATGCCAACCGTCCCCGTCATCCGCACGCACACCGCGCGGCTCATTCACACTGCCGACCTGGACAGTGAAACACGCTGTGCCGCACGTGAATTACTCATTGAGGCATTCGAAGGTGACTTTACCGAGGAGGACTGGGAACACTGTCTGGGCGGGATGCACGCGCTCATCTGGTACCACGGCATACTCATCGCCCACGCCGCTGTGGTGCAGCGCCGACTGCTGTACCAGGACCGCGTCCTGCGCACCGGGTATGTGGAAGGCGTTGCGGTGGATAGCGACTGGCGTGGAAACGGACTTGGTACCGCGATCATGGACGCGGCCGAGCAGGTGCTGCGGGGTGCTTACGAACTGGGGGCGTTGAGTGCCGGCGACGACGTCGCGCCGTTCTAC…
482	A2	Mycobacteroides abscessus	GCA_900130315.1	FRYX01000004.1	AAC(2')-Ib	62.222	2.31e-76	VSNMPTVPVIRTHTARLIHTADLDSETRCAARELLIEAFEGDFTEEDWEHCLGGMHALIWYHGILIAHAAVVQRRLLYQDRVLRTGYVEGVAVDSDWRGNGLGTAIMDAAEQVLRGAYELGALSAGDDVAPFYRARGWVPWLGSTPVMTADGIVPATDEGVHVLPMSSGVDPSGSLTCDWRAGDGW	GTGTCCAATATGCCAACCGTCCCCGTCATCCGCACGCACACCGCGCGGCTCATTCACACTGCCGACCTGGACAGTGAAACACGCTGTGCCGCACGTGAATTACTCATTGAGGCATTCGAAGGCGACTTTACCGAGGAGGACTGGGAACACTGTCTGGGCGGGATGCACGCGCTCATCTGGTACCACGGCATACTCATCGCCCACGCCGCTGTGGTGCAGCGCCGACTGCTGTACCAGGACCGCGTCCTGCGCACCGGGTATGTGGAAGGCGTTGCGGTGGATAGCGACTGGCGTGGAAACGGACTTGGTACCGCGATTATGGACGCGGCCGAGCAGGTGCTGCGGGGTGCCTACGAACTGGGGGCGTTGAGTGCCGGCGACGACGTCGCGCCGTTCTAC…
483	A2	Mycobacteroides abscessus	GCA_900130395.1	FRYS01000002.1	AAC(2')-Ib	62.222	2.31e-76	VSNMPTVPVIRTHTARLIHTADLDSETRCAARELLIEAFEGDFTEEDWEHCLGGMHALIWYHGILIAHAAVVQRRLLYQDRVLRTGYVEGVAVDSDWRGNGLGTAIMDAAEQVLRGAYELGALSAGDDVAPFYRARGWVPWLGSTPVMTADGIVPATDEGVHVLPMSSGVDPSGSLTCDWRAGDGW	GTGTCCAATATGCCAACCGTCCCCGTCATCCGCACGCACACCGCGCGGCTCATTCACACTGCCGACCTGGACAGTGAAACACGCTGTGCCGCACGTGAATTACTCATTGAGGCATTCGAAGGTGACTTTACCGAGGAGGACTGGGAACACTGTCTGGGCGGGATGCACGCGCTCATCTGGTACCACGGCATACTCATCGCCCACGCCGCTGTGGTGCAGCGCCGACTGCTGTACCAGGACCGCGTCCTGCGCACCGGGTATGTGGAAGGCGTTGCGGTGGATAGCGACTGGCGTGGAAACGGACTTGGTACCGCGATCATGGACGCGGCCGAGCAGGTGCTGCGGGGTGCTTACGAACTGGGGGCGTTGAGTGCCGGCGACGACGTCGCGCCGTTCTAC…
484	A2	Mycobacteroides abscessus	GCA_900130405.1	FVBY01000006.1	AAC(2')-Ib	62.222	2.31e-76	VSNMPTVPVIRTHTARLIHTADLDSETRCAARELLIEAFEGDFTEEDWEHCLGGMHALIWYHGILIAHAAVVQRRLLYQDRVLRTGYVEGVAVDSDWRGNGLGTAIMDAAEQVLRGAYELGALSAGDDVAPFYRARGWVPWLGSTPVMTADGIVPATDEGVHVLPMSSGVDPSGSLTCDWRAGDGW	GTGTCCAATATGCCAACCGTCCCCGTCATCCGCACGCACACCGCGCGGCTCATTCACACTGCCGACCTGGACAGTGAAACACGCTGTGCCGCACGTGAATTACTCATTGAGGCATTCGAAGGTGACTTTACCGAGGAGGACTGGGAACACTGTCTGGGCGGGATGCACGCGCTCATCTGGTACCACGGCATACTCATCGCCCACGCCGCTGTGGTGCAGCGCCGACTGCTGTACCAGGACCGCGTCCTGCGCACCGGGTATGTGGAAGGCGTTGCGGTGGATAGCGACTGGCGTGGAAACGGACTTGGTACCGCGATCATGGACGCGGCCGAGCAGGTGCTGCGGGGTGCTTACGAACTGGGGGCGTTGAGTGCCGGCGACGACGTCGCGCCGTTCTAC…
485	A2	Mycobacteroides abscessus	GCA_900130415.1	FRYV01000001.1	AAC(2')-Ib	62.222	2.31e-76	VSNMPTVPVIRTHTARLIHTADLDSETRCAARELLIEAFEGDFTEEDWEHCLGGMHALIWYHGILIAHAAVVQRRLLYQDRVLRTGYVEGVAVDSDWRGNGLGTAIMDAAEQVLRGAYELGALSAGDDVAPFYRARGWVPWLGSTPVMTADGIVPATDEGVHVLPMSSGVDPSGSLTCDWRAGDGW	GTGTCCAATATGCCAACCGTCCCCGTCATCCGCACGCACACCGCGCGGCTCATTCACACTGCCGACCTGGACAGTGAAACACGCTGTGCCGCACGTGAATTACTCATTGAGGCATTCGAAGGTGACTTTACCGAGGAGGACTGGGAACACTGTCTGGGCGGGATGCACGCGCTCATCTGGTACCACGGCATACTCATCGCCCACGCCGCTGTGGTGCAGCGCCGACTGCTGTACCAGGACCGCGTCCTGCGCACCGGGTATGTGGAAGGCGTTGCGGTGGATAGCGACTGGCGTGGAAACGGACTTGGTACCGCGATCATGGACGCGGCCGAGCAGGTGCTGCGGGGTGCTTACGAACTGGGGGCGTTGAGTGCCGGCGACGACGTCGCGCCGTTCTAC…
486	A2	Mycobacteroides abscessus	GCA_900130425.1	FRZC01000001.1	AAC(2')-Ib	62.222	2.31e-76	VSNMPTVPVIRTHTARLIHTADLDSETRCAARELLIEAFEGDFTEEDWEHCLGGMHALIWYHGILIAHAAVVQRRLLYQDRVLRTGYVEGVAVDSDWRGNGLGTAIMDAAEQVLRGAYELGALSAGDDVAPFYRARGWVPWLGSTPVMTADGIVPATDEGVHVLPMSSGVDPSGSLTCDWRAGDGW	GTGTCCAATATGCCAACCGTCCCCGTCATCCGCACGCACACCGCGCGGCTCATTCACACTGCCGACCTGGACAGTGAAACACGCTGTGCCGCACGTGAATTACTCATTGAGGCATTCGAAGGTGACTTTACCGAGGAGGACTGGGAACACTGTCTGGGCGGGATGCACGCGCTCATCTGGTACCACGGCATACTCATCGCCCACGCCGCTGTGGTGCAGCGCCGACTGCTGTACCAGGACCGCGTCCTGCGCACCGGGTATGTGGAAGGCGTTGCGGTGGATAGCGACTGGCGTGGAAACGGACTTGGTACCGCGATCATGGACGCGGCCGAGCAGGTGCTGCGGGGTGCTTACGAACTGGGGGCGTTGAGTGCCGGCGACGACGTCGCGCCGTTCTAC…
487	A2	Mycobacteroides abscessus	GCA_900130445.1	FRYM01000002.1	AAC(2')-Ib	62.222	2.31e-76	VSNMPTVPVIRTHTARLIHTADLDSETRCAARELLIEAFEGDFTEEDWEHCLGGMHALIWYHGILIAHAAVVQRRLLYQDRVLRTGYVEGVAVDSDWRGNGLGTAIMDAAEQVLRGAYELGALSAGDDVAPFYRARGWVPWLGSTPVMTADGIVPATDEGVHVLPMSSGVDPSGSLTCDWRAGDGW	GTGTCCAATATGCCAACCGTCCCCGTCATCCGCACGCACACCGCGCGGCTCATTCACACTGCCGACCTGGACAGTGAAACACGCTGTGCCGCACGTGAATTACTCATTGAGGCATTCGAAGGCGACTTTACCGAGGAGGACTGGGAACACTGTCTGGGCGGGATGCACGCGCTCATCTGGTACCACGGCATACTCATCGCCCACGCCGCTGTGGTGCAGCGCCGACTGCTGTACCAGGACCGCGTCCTGCGCACCGGGTATGTGGAAGGCGTTGCGGTGGATAGCGACTGGCGTGGAAACGGACTTGGTACCGCGATCATGGACGCGGCCGAGCAGGTGCTGCGGGGTGCCTACGAACTGGGGGCGTTGAGTGCCGGCGACGACGTCGCGCCGTTCTAC…
488	A2	Mycobacteroides abscessus	GCA_900130475.1	FRYZ01000001.1	AAC(2')-Ib	62.222	2.31e-76	VSNMPTVPVIRTHTARLIHTADLDSETRCAARELLIEAFEGDFTEEDWEHCLGGMHALIWYHGILIAHAAVVQRRLLYQDRVLRTGYVEGVAVDSDWRGNGLGTAIMDAAEQVLRGAYELGALSAGDDVAPFYRARGWVPWLGSTPVMTADGIVPATDEGVHVLPMSSGVDPSGSLTCDWRAGDGW	GTGTCCAATATGCCAACCGTCCCCGTCATCCGCACGCACACCGCGCGGCTCATTCACACTGCCGACCTGGACAGTGAAACACGCTGTGCCGCACGTGAATTACTCATTGAGGCATTCGAAGGCGACTTTACCGAGGAGGACTGGGAACACTGTCTGGGCGGGATGCACGCGCTCATCTGGTACCACGGCATACTCATCGCCCACGCCGCTGTGGTGCAGCGCCGACTGCTGTACCAGGACCGCGTCCTGCGCACCGGGTATGTGGAAGGCGTTGCGGTGGATAGCGACTGGCGTGGAAACGGACTTGGTACCGCGATCATGGACGCGGCCGAGCAGGTGCTGCGGGGTGCCTACGAACTGGGGGCGTTGAGTGCCGGCGACGACGTCGCGCCGTTCTAC…
489	A2	Mycobacteroides abscessus	GCA_900130495.1	FVBP01000001.1	AAC(2')-Ib	62.222	2.31e-76	VSNMPTVPVIRTHTARLIHTADLDSETRCAARELLIEAFEGDFTEEDWEHCLGGMHALIWYHGILIAHAAVVQRRLLYQDRVLRTGYVEGVAVDSDWRGNGLGTAIMDAAEQVLRGAYELGALSAGDDVAPFYRARGWVPWLGSTPVMTADGIVPATDEGVHVLPMSSGVDPSGSLTCDWRAGDGW	GTGTCCAATATGCCAACCGTCCCCGTCATCCGCACGCACACCGCGCGGCTCATTCACACTGCCGACCTGGACAGTGAAACACGCTGTGCCGCACGTGAATTACTCATTGAGGCATTCGAAGGCGACTTTACCGAGGAGGACTGGGAACACTGTCTGGGCGGGATGCACGCGCTCATCTGGTACCACGGCATACTCATCGCCCACGCCGCTGTGGTGCAGCGCCGACTGCTGTACCAGGACCGCGTCCTGCGCACCGGGTATGTGGAAGGCGTTGCGGTGGATAGCGACTGGCGTGGAAACGGACTTGGTACCGCGATTATGGACGCGGCCGAGCAGGTGCTGCGGGGTGCCTACGAACTGGGGGCGTTGAGTGCCGGCGACGACGTCGCGCCGTTCTAC…
490	A2	Mycobacteroides abscessus	GCA_900130505.1	FRYP01000005.1	AAC(2')-Ib	62.222	2.31e-76	VSNMPTVPVIRTHTARLIHTADLDSETRCAARELLIEAFEGDFTEEDWEHCLGGMHALIWYHGILIAHAAVVQRRLLYQDRVLRTGYVEGVAVDSDWRGNGLGTAIMDAAEQVLRGAYELGALSAGDDVAPFYRARGWVPWLGSTPVMTADGIVPATDEGVHVLPMSSGVDPSGSLTCDWRAGDGW	GTGTCCAATATGCCAACCGTCCCCGTCATCCGCACGCACACCGCGCGGCTCATTCACACTGCCGACCTGGACAGTGAAACACGCTGTGCCGCACGTGAATTACTCATTGAGGCATTCGAAGGTGACTTTACCGAGGAGGACTGGGAACACTGTCTGGGCGGGATGCACGCGCTCATCTGGTACCACGGCATACTCATCGCCCACGCCGCTGTGGTGCAGCGCCGACTGCTGTACCAGGACCGCGTCCTGCGCACCGGGTATGTGGAAGGCGTTGCGGTGGATAGCGACTGGCGTGGAAACGGACTTGGTACCGCGATCATGGACGCGGCCGAGCAGGTGCTGCGGGGTGCTTACGAACTGGGGGCGTTGAGTGCCGGCGACGACGTCGCGCCGTTCTAC…
491	A2	Mycobacteroides abscessus	GCA_900130525.1	FRYO01000004.1	AAC(2')-Ib	62.222	2.31e-76	VSNMPTVPVIRTHTARLIHTADLDSETRCAARELLIEAFEGDFTEEDWEHCLGGMHALIWYHGILIAHAAVVQRRLLYQDRVLRTGYVEGVAVDSDWRGNGLGTAIMDAAEQVLRGAYELGALSAGDDVAPFYRARGWVPWLGSTPVMTADGIVPATDEGVHVLPMSSGVDPSGSLTCDWRAGDGW	GTGTCCAATATGCCAACCGTCCCCGTCATCCGCACGCACACCGCGCGGCTCATTCACACTGCCGACCTGGACAGTGAAACACGCTGTGCCGCACGTGAATTACTCATTGAGGCATTCGAAGGCGACTTTACCGAGGAGGACTGGGAACACTGTCTGGGCGGGATGCACGCGCTCATCTGGTACCACGGCATACTCATCGCCCACGCCGCTGTGGTGCAGCGCCGACTGCTGTACCAGGACCGCGTCCTGCGCACCGGGTATGTGGAAGGCGTTGCGGTGGATAGCGACTGGCGTGGAAACGGACTTGGTACCGCGATCATGGACGCGGCCGAGCAGGTGCTGCGGGGTGCCTACGAACTGGGGGCGTTGAGTGCCGGCGACGACGTCGCGCCGTTCTAC…
492	A2	Mycobacteroides abscessus	GCA_900130555.1	FRYN01000001.1	AAC(2')-Ib	62.222	2.31e-76	VSNMPTVPVIRTHTARLIHTADLDSETRCAARELLIEAFEGDFTEEDWEHCLGGMHALIWYHGILIAHAAVVQRRLLYQDRVLRTGYVEGVAVDSDWRGNGLGTAIMDAAEQVLRGAYELGALSAGDDVAPFYRARGWVPWLGSTPVMTADGIVPATDEGVHVLPMSSGVDPSGSLTCDWRAGDGW	GTGTCCAATATGCCAACCGTCCCCGTCATCCGCACGCACACCGCGCGGCTCATTCACACTGCCGACCTGGACAGTGAAACACGCTGTGCCGCACGTGAATTACTCATTGAGGCATTCGAAGGCGACTTTACCGAGGAGGACTGGGAACACTGTCTGGGCGGGATGCACGCGCTCATCTGGTACCACGGCATACTCATCGCCCACGCCGCTGTGGTGCAGCGCCGACTGCTGTACCAGGACCGCGTCCTGCGCACCGGGTATGTGGAAGGCGTTGCGGTGGATAGCGACTGGCGTGGAAACGGACTTGGTACCGCGATTATGGACGCGGCCGAGCAGGTGCTGCGGGGTGCCTACGAACTGGGGGCGTTGAGTGCCGGCGACGACGTCGCGCCGTTCTAC…
493	A2	Mycobacteroides abscessus	GCA_900130565.1	FVBF01000004.1	AAC(2')-Ib	62.222	2.31e-76	VSNMPTVPVIRTHTARLIHTADLDSETRCAARELLIEAFEGDFTEEDWEHCLGGMHALIWYHGILIAHAAVVQRRLLYQDRVLRTGYVEGVAVDSDWRGNGLGTAIMDAAEQVLRGAYELGALSAGDDVAPFYRARGWVPWLGSTPVMTADGIVPATDEGVHVLPMSSGVDPSGSLTCDWRAGDGW	GTGTCCAATATGCCAACCGTCCCCGTCATCCGCACGCACACCGCGCGGCTCATTCACACTGCCGACCTGGACAGTGAAACACGCTGTGCCGCACGTGAACTACTCATTGAGGCATTCGAAGGCGACTTTACCGAGGAGGACTGGGAACACTGTCTGGGCGGGATGCACGCGCTCATCTGGTACCACGGCATACTCATCGCCCACGCCGCTGTGGTGCAGCGCCGACTGCTGTACCAGGACCGCGTCCTGCGCACCGGGTATGTGGAAGGCGTTGCGGTGGATAGCGACTGGCGTGGAAACGGACTTGGTACCGCGATCATGGACGCGGCCGAGCAGGTGCTGCGGGGTGCCTACGAACTGGGGGCGTTGAGTGCCGGCGACGACGTCGCGCCGTTCTAC…
494	A2	Mycobacteroides abscessus	GCA_900130595.1	FRYW01000008.1	AAC(2')-Ib	62.222	2.31e-76	VSNMPTVPVIRTHTARLIHTADLDSETRCAARELLIEAFEGDFTEEDWEHCLGGMHALIWYHGILIAHAAVVQRRLLYQDRVLRTGYVEGVAVDSDWRGNGLGTAIMDAAEQVLRGAYELGALSAGDDVAPFYRARGWVPWLGSTPVMTADGIVPATDEGVHVLPMSSGVDPSGSLTCDWRAGDGW	GTGTCCAATATGCCAACCGTCCCCGTCATCCGCACGCACACCGCGCGGCTCATTCACACTGCCGACCTGGACAGTGAAACACGCTGTGCCGCACGTGAATTACTCATTGAGGCATTCGAAGGCGACTTTACCGAGGAGGACTGGGAACACTGTCTGGGCGGGATGCACGCGCTCATCTGGTACCACGGCATACTCATCGCCCACGCCGCTGTGGTGCAGCGCCGACTGCTGTACCAGGACCGCGTCCTGCGCACCGGGTATGTGGAAGGCGTTGCGGTGGATAGCGACTGGCGTGGAAACGGACTTGGTACCGCGATTATGGACGCGGCCGAGCAGGTGCTGCGGGGTGCCTACGAACTGGGGGCGTTGAGTGCCGGCGACGACGTCGCGCCGTTCTAC…
495	A2	Mycobacteroides abscessus	GCA_900130605.1	FRZA01000001.1	AAC(2')-Ib	62.222	2.31e-76	VSNMPTVPVIRTHTARLIHTADLDSETRCAARELLIEAFEGDFTEEDWEHCLGGMHALIWYHGILIAHAAVVQRRLLYQDRVLRTGYVEGVAVDSDWRGNGLGTAIMDAAEQVLRGAYELGALSAGDDVAPFYRARGWVPWLGSTPVMTADGIVPATDEGVHVLPMSSGVDPSGSLTCDWRAGDGW	GTGTCCAATATGCCAACCGTCCCCGTCATCCGCACGCACACCGCGCGGCTCATTCACACTGCCGACCTGGACAGTGAAACACGCTGTGCCGCACGTGAATTACTCATTGAGGCATTCGAAGGCGACTTTACCGAGGAGGACTGGGAACACTGTCTGGGCGGGATGCACGCGCTCATCTGGTACCACGGCATACTCATCGCCCACGCCGCTGTGGTGCAGCGCCGACTGCTGTACCAGGACCGCGTCCTGCGCACCGGGTATGTGGAAGGCGTTGCGGTGGATAGCGACTGGCGTGGAAACGGACTTGGTACCGCGATTATGGACGCGGCCGAGCAGGTGCTGCGGGGTGCCTACGAACTGGGGGCGTTGAGTGCCGGCGACGACGTCGCGCCGTTCTAC…
496	A2	Mycobacteroides abscessus	GCA_900130645.1	FRYU01000002.1	AAC(2')-Ib	62.222	2.31e-76	VSNMPTVPVIRTHTARLIHTADLDSETRCAARELLIEAFEGDFTEEDWEHCLGGMHALIWYHGILIAHAAVVQRRLLYQDRVLRTGYVEGVAVDSDWRGNGLGTAIMDAAEQVLRGAYELGALSAGDDVAPFYRARGWVPWLGSTPVMTADGIVPATDEGVHVLPMSSGVDPSGSLTCDWRAGDGW	GTGTCCAATATGCCAACCGTCCCCGTCATCCGCACGCACACCGCGCGGCTCATTCACACTGCCGACCTGGACAGTGAAACACGCTGTGCCGCACGTGAATTACTCATTGAGGCATTCGAAGGCGACTTTACCGAGGAGGACTGGGAACACTGTCTGGGCGGGATGCACGCGCTCATCTGGTACCACGGCATACTCATCGCCCACGCCGCTGTGGTGCAGCGCCGACTGCTGTACCAGGACCGCGTCCTGCGCACCGGGTATGTGGAAGGCGTTGCGGTGGATAGCGACTGGCGTGGAAACGGACTTGGTACCGCGATTATGGACGCGGCCGAGCAGGTGCTGCGGGGTGCCTACGAACTGGGGGCGTTGAGTGCCGGCGACGACGTCGCGCCGTTCTAC…
497	A2	Mycobacteroides abscessus	GCA_900130655.1	FRYQ01000007.1	AAC(2')-Ib	62.222	2.31e-76	VSNMPTVPVIRTHTARLIHTADLDSETRCAARELLIEAFEGDFTEEDWEHCLGGMHALIWYHGILIAHAAVVQRRLLYQDRVLRTGYVEGVAVDSDWRGNGLGTAIMDAAEQVLRGAYELGALSAGDDVAPFYRARGWVPWLGSTPVMTADGIVPATDEGVHVLPMSSGVDPSGSLTCDWRAGDGW	GTGTCCAATATGCCAACCGTCCCCGTCATCCGCACGCACACCGCGCGGCTCATTCACACTGCCGACCTGGACAGTGAAACACGCTGTGCCGCACGTGAATTACTCATTGAGGCATTCGAAGGCGACTTTACCGAGGAGGACTGGGAACACTGTCTGGGCGGGATGCACGCGCTCATCTGGTACCACGGCATACTCATCGCCCACGCCGCTGTGGTGCAGCGCCGACTGCTGTACCAGGACCGCGTCCTGCGCACCGGGTATGTGGAAGGCGTTGCGGTGGATAGCGACTGGCGTGGAAACGGACTTGGTACCGCGATTATGGACGCGGCCGAGCAGGTGCTGCGGGGTGCCTACGAACTGGGGGCGTTGAGTGCCGGCGACGACGTCGCGCCGTTCTAC…
498	A2	Mycobacteroides abscessus	GCA_900130685.1	FVAM01000002.1	AAC(2')-Ib	62.222	2.31e-76	VSNMPTVPVIRTHTARLIHTADLDSETRCAARELLIEAFEGDFTEEDWEHCLGGMHALIWYHGILIAHAAVVQRRLLYQDRVLRTGYVEGVAVDSDWRGNGLGTAIMDAAEQVLRGAYELGALSAGDDVAPFYRARGWVPWLGSTPVMTADGIVPATDEGVHVLPMSSGVDPSGSLTCDWRAGDGW	GTGTCCAATATGCCAACCGTCCCCGTCATCCGCACGCACACCGCGCGGCTCATTCACACTGCCGACCTGGACAGTGAAACACGCTGTGCCGCACGTGAATTACTCATTGAGGCATTCGAAGGCGACTTTACCGAGGAGGACTGGGAACACTGTCTGGGCGGGATGCACGCGCTCATCTGGTACCACGGCATACTCATCGCCCACGCCGCTGTGGTGCAGCGCCGACTGCTGTACCAGGACCGCGTCCTGCGCACCGGGTATGTGGAAGGCGTTGCGGTGGATAGCGACTGGCGTGGAAACGGACTTGGTACCGCGATCATGGACGCGGCCGAGCAGGTGCTGCGGGGTGCCTACGAACTGGGGGCGTTGAGTGCCGGCGACGACGTCGCGCCGTTCTAC…
499	A2	Mycobacteroides abscessus	GCA_900130695.1	FRYR01000002.1	AAC(2')-Ib	62.222	2.31e-76	VSNMPTVPVIRTHTARLIHTADLDSETRCAARELLIEAFEGDFTEEDWEHCLGGMHALIWYHGILIAHAAVVQRRLLYQDRVLRTGYVEGVAVDSDWRGNGLGTAIMDAAEQVLRGAYELGALSAGDDVAPFYRARGWVPWLGSTPVMTADGIVPATDEGVHVLPMSSGVDPSGSLTCDWRAGDGW	GTGTCCAATATGCCAACCGTCCCCGTCATCCGCACGCACACCGCGCGGCTCATTCACACTGCCGACCTGGACAGTGAAACACGCTGTGCCGCACGTGAATTACTCATTGAGGCATTCGAAGGCGACTTTACCGAGGAGGACTGGGAACACTGTCTGGGCGGGATGCACGCGCTCATCTGGTACCACGGCATACTCATCGCCCACGCCGCTGTGGTGCAGCGCCGACTGCTGTACCAGGACCGCGTCCTGCGCACCGGGTATGTGGAAGGCGTTGCGGTGGATAGCGACTGGCGTGGAAACGGACTTGGTACCGCGATCATGGACGCGGCCGAGCAGGTGCTGCGGGGTGCCTACGAACTGGGGGCGTTGAGTGCCGGCGACGACGTCGCGCCGTTCTAC…
500	A2	Mycobacteroides abscessus	GCA_900130705.1	FRZD01000007.1	AAC(2')-Ib	62.222	2.31e-76	VSNMPTVPVIRTHTARLIHTADLDSETRCAARELLIEAFEGDFTEEDWEHCLGGMHALIWYHGILIAHAAVVQRRLLYQDRVLRTGYVEGVAVDSDWRGNGLGTAIMDAAEQVLRGAYELGALSAGDDVAPFYRARGWVPWLGSTPVMTADGIVPATDEGVHVLPMSSGVDPSGSLTCDWRAGDGW	GTGTCCAATATGCCAACCGTCCCCGTCATCCGCACGCACACCGCGCGGCTCATTCACACTGCCGACCTGGACAGTGAAACACGCTGTGCCGCACGTGAATTACTCATTGAGGCATTCGAAGGCGACTTTACCGAGGAGGACTGGGAACACTGTCTGGGCGGGATGCACGCGCTCATCTGGTACCACGGCATACTCATCGCCCACGCCGCTGTGGTGCAGCGCCGACTGCTGTACCAGGACCGCGTCCTGCGCACCGGGTATGTGGAAGGCGTTGCGGTGGATAGCGACTGGCGTGGAAACGGACTTGGTACCGCGATCATGGACGCGGCCGAGCAGGTGCTGCGGGGTGCCTACGAACTGGGGGCGTTGAGTGCCGGCGACGACGTCGCGCCGTTCTAC…
501	A2	Mycobacteroides abscessus	GCA_900130725.1	FRZE01000004.1	AAC(2')-Ib	62.222	2.31e-76	VSNMPTVPVIRTHTARLIHTADLDSETRCAARELLIEAFEGDFTEEDWEHCLGGMHALIWYHGILIAHAAVVQRRLLYQDRVLRTGYVEGVAVDSDWRGNGLGTAIMDAAEQVLRGAYELGALSAGDDVAPFYRARGWVPWLGSTPVMTADGIVPATDEGVHVLPMSSGVDPSGSLTCDWRAGDGW	GTGTCCAATATGCCAACCGTCCCCGTCATCCGCACGCACACCGCGCGGCTCATTCACACTGCCGACCTGGACAGTGAAACACGCTGTGCCGCACGTGAATTACTCATTGAGGCATTCGAAGGCGACTTTACCGAGGAGGACTGGGAACACTGTCTGGGCGGGATGCACGCGCTCATCTGGTACCACGGCATACTCATCGCCCACGCCGCTGTGGTGCAGCGCCGACTGCTGTACCAGGACCGCGTCCTGCGCACCGGGTATGTGGAAGGCGTTGCGGTGGATAGCGACTGGCGTGGAAACGGACTTGGTACCGCGATCATGGACGCGGCCGAGCAGGTGCTGCGGGGTGCCTACGAACTGGGGGCGTTGAGTGCCGGCGACGACGTCGCGCCGTTCTAC…
502	A2	Mycobacteroides abscessus	GCA_900130785.1	FVAU01000004.1	AAC(2')-Ib	62.222	2.31e-76	VSNMPTVPVIRTHTARLIHTADLDSETRCAARELLIEAFEGDFTEEDWEHCLGGMHALIWYHGILIAHAAVVQRRLLYQDRVLRTGYVEGVAVDSDWRGNGLGTAIMDAAEQVLRGAYELGALSAGDDVAPFYRARGWVPWLGSTPVMTADGIVPATDEGVHVLPMSSGVDPSGSLTCDWRAGDGW	GTGTCCAATATGCCAACCGTCCCCGTCATCCGCACGCACACCGCGCGGCTCATTCACACTGCCGACCTGGACAGTGAAACACGCTGTGCCGCACGTGAATTACTCATTGAGGCATTCGAAGGCGACTTTACCGAGGAGGACTGGGAACACTGTCTGGGCGGGATGCACGCGCTCATCTGGTACCACGGCATACTCATCGCCCACGCCGCTGTGGTGCAGCGCCGACTGCTGTACCAGGACCGCGTCCTGCGCACCGGGTATGTGGAAGGCGTTGCGGTGGATAGCGACTGGCGTGGAAACGGACTTGGTACCGCGATCATGGACGCGGCCGAGCAGGTGCTGCGGGGTGCCTACGAACTGGGGGCGTTGAGTGCCGGCGACGACGTCGCGCCGTTCTAC…
503	A2	Mycobacteroides abscessus	GCA_900130845.1	FRZB01000011.1	AAC(2')-Ib	62.222	2.31e-76	VSNMPTVPVIRTHTARLIHTADLDSETRCAARELLIEAFEGDFTEEDWEHCLGGMHALIWYHGILIAHAAVVQRRLLYQDRVLRTGYVEGVAVDSDWRGNGLGTAIMDAAEQVLRGAYELGALSAGDDVAPFYRARGWVPWLGSTPVMTADGIVPATDEGVHVLPMSSGVDPSGSLTCDWRAGDGW	GTGTCCAATATGCCAACCGTCCCCGTCATCCGCACGCACACCGCGCGGCTCATTCACACTGCCGACCTGGACAGTGAAACACGCTGTGCCGCACGTGAATTACTCATTGAGGCATTCGAAGGTGACTTTACCGAGGAGGACTGGGAACACTGTCTGGGCGGGATGCACGCGCTCATCTGGTACCACGGCATACTCATCGCCCACGCCGCTGTGGTGCAGCGCCGACTGCTGTACCAGGACCGCGTCCTGCGCACCGGGTATGTGGAAGGCGTTGCGGTGGATAGCGACTGGCGTGGAAACGGACTTGGTACCGCGATCATGGACGCGGCCGAGCAGGTGCTGCGGGGTGCTTACGAACTGGGGGCGTTGAGTGCCGGCGACGACGTCGCGCCGTTCTAC…
504	A2	Mycobacteroides abscessus	GCA_900130875.1	FRZM01000004.1	AAC(2')-Ib	62.222	2.31e-76	VSNMPTVPVIRTHTARLIHTADLDSETRCAARELLIEAFEGDFTEEDWEHCLGGMHALIWYHGILIAHAAVVQRRLLYQDRVLRTGYVEGVAVDSDWRGNGLGTAIMDAAEQVLRGAYELGALSAGDDVAPFYRARGWVPWLGSTPVMTADGIVPATDEGVHVLPMSSGVDPSGSLTCDWRAGDGW	GTGTCCAATATGCCAACCGTCCCCGTCATCCGCACGCACACCGCGCGGCTCATTCACACTGCCGACCTGGACAGTGAAACACGCTGTGCCGCACGTGAATTACTCATTGAGGCATTCGAAGGCGACTTTACCGAGGAGGACTGGGAACACTGTCTGGGCGGGATGCACGCGCTCATCTGGTACCACGGCATACTCATCGCCCACGCCGCTGTGGTGCAGCGCCGACTGCTGTACCAGGACCGCGTCCTGCGCACCGGGTATGTGGAAGGCGTTGCGGTGGATAGCGACTGGCGTGGAAACGGACTTGGTACCGCGATCATGGACGCGGCCGAGCAGGTGCTGCGGGGTGCCTACGAACTGGGGGCGTTGAGTGCCGGCGACGACGTCGCGCCGTTCTAC…
505	A2	Mycobacteroides abscessus	GCA_900130895.1	FRZK01000006.1	AAC(2')-Ib	62.222	2.31e-76	VSNMPTVPVIRTHTARLIHTADLDSETRCAARELLIEAFEGDFTEEDWEHCLGGMHALIWYHGILIAHAAVVQRRLLYQDRVLRTGYVEGVAVDSDWRGNGLGTAIMDAAEQVLRGAYELGALSAGDDVAPFYRARGWVPWLGSTPVMTADGIVPATDEGVHVLPMSSGVDPSGSLTCDWRAGDGW	GTGTCCAATATGCCAACCGTCCCCGTCATCCGCACGCACACCGCGCGGCTCATTCACACTGCCGACCTGGACAGTGAAACACGCTGTGCCGCACGTGAATTACTCATTGAGGCATTCGAAGGTGACTTTACCGAGGAGGACTGGGAACACTGTCTGGGCGGGATGCACGCGCTCATCTGGTACCACGGCATACTCATCGCCCACGCCGCTGTGGTGCAGCGCCGACTGCTGTACCAGGACCGCGTCCTGCGCACCGGGTATGTGGAAGGCGTTGCGGTGGATAGCGACTGGCGTGGAAACGGACTTGGTACCGCGATCATGGACGCGGCCGAGCAGGTGCTGCGGGGTGCTTACGAACTGGGGGCGTTGAGTGCCGGCGACGACGTCGCGCCGTTCTAC…
506	A2	Mycobacteroides abscessus	GCA_900130915.1	FRZG01000003.1	AAC(2')-Ib	62.222	2.31e-76	VSNMPTVPVIRTHTARLIHTADLDSETRCAARELLIEAFEGDFTEEDWEHCLGGMHALIWYHGILIAHAAVVQRRLLYQDRVLRTGYVEGVAVDSDWRGNGLGTAIMDAAEQVLRGAYELGALSAGDDVAPFYRARGWVPWLGSTPVMTADGIVPATDEGVHVLPMSSGVDPSGSLTCDWRAGDGW	GTGTCCAATATGCCAACCGTCCCCGTCATCCGCACGCACACCGCGCGGCTCATTCACACTGCCGACCTGGACAGTGAAACACGCTGTGCCGCACGTGAATTACTCATTGAGGCATTCGAAGGTGACTTTACCGAGGAGGACTGGGAACACTGTCTGGGCGGGATGCACGCGCTCATCTGGTACCACGGCATACTCATCGCCCACGCCGCTGTGGTGCAGCGCCGACTGCTGTACCAGGACCGCGTCCTGCGCACCGGGTATGTGGAAGGCGTTGCGGTGGATAGCGACTGGCGTGGAAACGGACTTGGTACCGCGATCATGGACGCGGCCGAGCAGGTGCTGCGGGGTGCTTACGAACTGGGGGCGTTGAGTGCCGGCGACGACGTCGCGCCGTTCTAC…
507	A2	Mycobacteroides abscessus	GCA_900130925.1	FRZF01000007.1	AAC(2')-Ib	62.222	2.31e-76	VSNMPTVPVIRTHTARLIHTADLDSETRCAARELLIEAFEGDFTEEDWEHCLGGMHALIWYHGILIAHAAVVQRRLLYQDRVLRTGYVEGVAVDSDWRGNGLGTAIMDAAEQVLRGAYELGALSAGDDVAPFYRARGWVPWLGSTPVMTADGIVPATDEGVHVLPMSSGVDPSGSLTCDWRAGDGW	GTGTCCAATATGCCAACCGTCCCCGTCATCCGCACGCACACCGCGCGGCTCATTCACACTGCCGACCTGGACAGTGAAACACGCTGTGCCGCACGTGAATTACTCATTGAGGCATTCGAAGGTGACTTTACCGAGGAGGACTGGGAACACTGTCTGGGCGGGATGCACGCGCTCATCTGGTACCACGGCATACTCATCGCCCACGCCGCTGTGGTGCAGCGCCGACTGCTGTACCAGGACCGCGTCCTGCGCACCGGGTATGTGGAAGGCGTTGCGGTGGATAGCGACTGGCGTGGAAACGGACTTGGTACCGCGATCATGGACGCGGCCGAGCAGGTGCTGCGGGGTGCTTACGAACTGGGGGCGTTGAGTGCCGGCGACGACGTCGCGCCGTTCTAC…
508	A2	Mycobacteroides abscessus	GCA_900130935.1	FVBK01000010.1	AAC(2')-Ib	62.222	2.31e-76	VSNMPTVPVIRTHTARLIHTADLDSETRCAARELLIEAFEGDFTEEDWEHCLGGMHALIWYHGILIAHAAVVQRRLLYQDRVLRTGYVEGVAVDSDWRGNGLGTAIMDAAEQVLRGAYELGALSAGDDVAPFYRARGWVPWLGSTPVMTADGIVPATDEGVHVLPMSSGVDPSGSLTCDWRAGDGW	GTGTCCAATATGCCAACCGTCCCCGTCATCCGCACGCACACCGCGCGGCTCATTCACACTGCCGACCTGGACAGTGAAACACGCTGTGCCGCACGTGAATTACTCATTGAGGCATTCGAAGGTGACTTTACCGAGGAGGACTGGGAACACTGTCTGGGCGGGATGCACGCGCTCATCTGGTACCACGGCATACTCATCGCCCACGCCGCTGTGGTGCAGCGCCGACTGCTGTACCAGGACCGCGTCCTGCGCACCGGGTATGTGGAAGGCGTTGCGGTGGATAGCGACTGGCGTGGAAACGGACTTGGTACCGCGATCATGGACGCGGCCGAGCAGGTGCTGCGGGGTGCTTACGAACTGGGGGCGTTGAGTGCCGGCGACGACGTCGCGCCGTTCTAC…
509	A2	Mycobacteroides abscessus	GCA_900130955.1	FRZP01000014.1	AAC(2')-Ib	62.222	2.31e-76	VSNMPTVPVIRTHTARLIHTADLDSETRCAARELLIEAFEGDFTEEDWEHCLGGMHALIWYHGILIAHAAVVQRRLLYQDRVLRTGYVEGVAVDSDWRGNGLGTAIMDAAEQVLRGAYELGALSAGDDVAPFYRARGWVPWLGSTPVMTADGIVPATDEGVHVLPMSSGVDPSGSLTCDWRAGDGW	GTGTCCAATATGCCAACCGTCCCCGTCATCCGCACGCACACCGCGCGGCTCATTCACACTGCCGACCTGGACAGTGAAACACGCTGTGCCGCACGTGAATTACTCATTGAGGCATTCGAAGGTGACTTTACCGAGGAGGACTGGGAACACTGTCTGGGCGGGATGCACGCGCTCATCTGGTACCACGGCATACTCATCGCCCACGCCGCTGTGGTGCAGCGCCGACTGCTGTACCAGGACCGCGTCCTGCGCACCGGGTATGTGGAAGGCGTTGCGGTGGATAGCGACTGGCGTGGAAACGGACTTGGTACCGCGATCATGGACGCGGCCGAGCAGGTGCTGCGGGGTGCTTACGAACTGGGGGCGTTGAGTGCCGGCGACGACGTCGCGCCGTTCTAC…
510	A2	Mycobacteroides abscessus	GCA_900130965.1	FRZL01000001.1	AAC(2')-Ib	62.222	2.31e-76	VSNMPTVPVIRTHTARLIHTADLDSETRCAARELLIEAFEGDFTEEDWEHCLGGMHALIWYHGILIAHAAVVQRRLLYQDRVLRTGYVEGVAVDSDWRGNGLGTAIMDAAEQVLRGAYELGALSAGDDVAPFYRARGWVPWLGSTPVMTADGIVPATDEGVHVLPMSSGVDPSGSLTCDWRAGDGW	GTGTCCAATATGCCAACCGTCCCCGTCATCCGCACGCACACCGCGCGGCTCATTCACACTGCCGACCTGGACAGTGAAACACGCTGTGCCGCACGTGAATTACTCATTGAGGCATTCGAAGGCGACTTTACCGAGGAGGACTGGGAACACTGTCTGGGCGGGATGCACGCGCTCATCTGGTACCACGGCATACTCATCGCCCACGCCGCTGTGGTGCAGCGCCGACTGCTGTACCAGGACCGCGTCCTGCGCACCGGGTATGTGGAAGGCGTTGCGGTGGATAGCGACTGGCGTGGAAACGGACTTGGTACCGCGATCATGGACGCGGCCGAGCAGGTGCTGCGGGGTGCCTACGAACTGGGGGCGTTGAGTGCCGGCGACGACGTCGCGCCGTTCTAC…
511	A2	Mycobacteroides abscessus	GCA_900130985.1	FRZH01000001.1	AAC(2')-Ib	62.222	2.31e-76	VSNMPTVPVIRTHTARLIHTADLDSETRCAARELLIEAFEGDFTEEDWEHCLGGMHALIWYHGILIAHAAVVQRRLLYQDRVLRTGYVEGVAVDSDWRGNGLGTAIMDAAEQVLRGAYELGALSAGDDVAPFYRARGWVPWLGSTPVMTADGIVPATDEGVHVLPMSSGVDPSGSLTCDWRAGDGW	GTGTCCAATATGCCAACCGTCCCCGTCATCCGCACGCACACCGCGCGGCTCATTCACACTGCCGACCTGGACAGTGAAACACGCTGTGCCGCACGTGAATTACTCATTGAGGCATTCGAAGGCGACTTTACCGAGGAGGACTGGGAACACTGTCTGGGCGGGATGCACGCGCTCATCTGGTACCACGGCATACTCATCGCCCACGCCGCTGTGGTGCAGCGCCGACTGCTGTACCAGGACCGCGTCCTGCGCACCGGGTATGTGGAAGGCGTTGCGGTGGATAGCGACTGGCGTGGAAACGGACTTGGTACCGCGATCATGGACGCGGCCGAGCAGGTGCTGCGGGGTGCCTACGAACTGGGGGCGTTGAGTGCCGGCGACGACGTCGCGCCGTTCTAC…
512	A2	Mycobacteroides abscessus	GCA_900131005.1	FRZN01000001.1	AAC(2')-Ib	62.222	2.31e-76	VSNMPTVPVIRTHTARLIHTADLDSETRCAARELLIEAFEGDFTEEDWEHCLGGMHALIWYHGILIAHAAVVQRRLLYQDRVLRTGYVEGVAVDSDWRGNGLGTAIMDAAEQVLRGAYELGALSAGDDVAPFYRARGWVPWLGSTPVMTADGIVPATDEGVHVLPMSSGVDPSGSLTCDWRAGDGW	GTGTCCAATATGCCAACCGTCCCCGTCATCCGCACGCACACCGCGCGGCTCATTCACACTGCCGACCTGGACAGTGAAACACGCTGTGCCGCACGTGAATTACTCATTGAGGCATTCGAAGGCGACTTTACCGAGGAGGACTGGGAACACTGTCTGGGCGGGATGCACGCGCTCATCTGGTACCACGGCATACTCATCGCCCACGCCGCTGTGGTGCAGCGCCGACTGCTGTACCAGGACCGCGTCCTGCGCACCGGGTATGTGGAAGGCGTTGCGGTGGATAGCGACTGGCGTGGAAACGGACTTGGTACCGCGATCATGGACGCGGCCGAGCAGGTGCTGCGGGGTGCCTACGAACTGGGGGCGTTGAGTGCCGGCGACGACGTCGCGCCGTTCTAC…
513	A2	Mycobacteroides abscessus	GCA_900131015.1	FRZQ01000002.1	AAC(2')-Ib	62.222	2.31e-76	VSNMPTVPVIRTHTARLIHTADLDSETRCAARELLIEAFEGDFTEEDWEHCLGGMHALIWYHGILIAHAAVVQRRLLYQDRVLRTGYVEGVAVDSDWRGNGLGTAIMDAAEQVLRGAYELGALSAGDDVAPFYRARGWVPWLGSTPVMTADGIVPATDEGVHVLPMSSGVDPSGSLTCDWRAGDGW	GTGTCCAATATGCCAACCGTCCCCGTCATCCGCACGCACACCGCGCGGCTCATTCACACTGCCGACCTGGACAGTGAAACACGCTGTGCCGCACGTGAATTACTCATTGAGGCATTCGAAGGCGACTTTACCGAGGAGGACTGGGAACACTGTCTGGGCGGGATGCACGCGCTCATCTGGTACCACGGCATACTCATCGCCCACGCCGCTGTGGTGCAGCGCCGACTGCTGTACCAGGACCGCGTCCTGCGCACCGGGTATGTGGAAGGCGTTGCGGTGGATAGCGACTGGCGTGGAAACGGACTTGGTACCGCGATCATGGACGCGGCCGAGCAGGTGCTGCGGGGTGCCTACGAACTGGGGGCGTTGAGTGCCGGCGACGACGTCGCGCCGTTCTAC…
514	A2	Mycobacteroides abscessus	GCA_900131045.1	FRZI01000004.1	AAC(2')-Ib	62.222	2.31e-76	VSNMPTVPVIRTHTARLIHTADLDSETRCAARELLIEAFEGDFTEEDWEHCLGGMHALIWYHGILIAHAAVVQRRLLYQDRVLRTGYVEGVAVDSDWRGNGLGTAIMDAAEQVLRGAYELGALSAGDDVAPFYRARGWVPWLGSTPVMTADGIVPATDEGVHVLPMSSGVDPSGSLTCDWRAGDGW	GTGTCCAATATGCCAACCGTCCCCGTCATCCGCACGCACACCGCGCGGCTCATTCACACTGCCGACCTGGACAGTGAAACACGCTGTGCCGCACGTGAACTACTCATTGAGGCATTCGAAGGCGACTTTACCGAGGAGGACTGGGAACACTGTCTGGGCGGGATGCACGCGCTCATCTGGTACCACGGCATACTCATCGCCCACGCCGCTGTGGTGCAGCGCCGACTGCTGTACCAGGACCGCGTCCTGCGCACCGGGTATGTGGAAGGCGTTGCGGTGGATAGCGACTGGCGTGGAAACGGACTTGGTACCGCGATCATGGACGCGGCCGAGCAGGTGCTGCGGGGTGCCTACGAACTGGGGGCGTTGAGTGCCGGCGACGACGTCGCGCCGTTCTAC…
515	A2	Mycobacteroides abscessus	GCA_900131055.1	FRZT01000001.1	AAC(2')-Ib	62.222	2.31e-76	VSNMPTVPVIRTHTARLIHTADLDSETRCAARELLIEAFEGDFTEEDWEHCLGGMHALIWYHGILIAHAAVVQRRLLYQDRVLRTGYVEGVAVDSDWRGNGLGTAIMDAAEQVLRGAYELGALSAGDDVAPFYRARGWVPWLGSTPVMTADGIVPATDEGVHVLPMSSGVDPSGSLTCDWRAGDGW	GTGTCCAATATGCCAACCGTCCCCGTCATCCGCACGCACACCGCGCGGCTCATTCACACTGCCGACCTGGACAGTGAAACACGCTGTGCCGCACGTGAATTACTCATTGAGGCATTCGAAGGTGACTTTACCGAGGAGGACTGGGAACACTGTCTGGGCGGGATGCACGCGCTCATCTGGTACCACGGCATACTCATCGCCCACGCCGCTGTGGTGCAGCGCCGACTGCTGTACCAGGACCGCGTCCTGCGCACCGGGTATGTGGAAGGCGTTGCGGTGGATAGCGACTGGCGTGGAAACGGACTTGGTACCGCGATCATGGACGCGGCCGAGCAGGTGCTGCGGGGTGCTTACGAACTGGGGGCGTTGAGTGCCGGCGACGACGTCGCGCCGTTCTAC…
516	A2	Mycobacteroides abscessus	GCA_900131075.1	FRZJ01000002.1	AAC(2')-Ib	62.222	2.31e-76	VSNMPTVPVIRTHTARLIHTADLDSETRCAARELLIEAFEGDFTEEDWEHCLGGMHALIWYHGILIAHAAVVQRRLLYQDRVLRTGYVEGVAVDSDWRGNGLGTAIMDAAEQVLRGAYELGALSAGDDVAPFYRARGWVPWLGSTPVMTADGIVPATDEGVHVLPMSSGVDPSGSLTCDWRAGDGW	GTGTCCAATATGCCAACCGTCCCCGTCATCCGCACGCACACCGCGCGGCTCATTCACACTGCCGACCTGGACAGTGAAACACGCTGTGCCGCACGTGAATTACTCATTGAGGCATTCGAAGGCGACTTTACCGAGGAGGACTGGGAACACTGTCTGGGCGGGATGCACGCGCTCATCTGGTACCACGGCATACTCATCGCCCACGCCGCTGTGGTGCAGCGCCGACTGCTGTACCAGGACCGCGTCCTGCGCACCGGGTATGTGGAAGGCGTTGCGGTGGATAGCGACTGGCGTGGAAACGGACTTGGTACCGCGATCATGGACGCGGCCGAGCAGGTGCTGCGGGGTGCCTACGAACTGGGGGCGTTGAGTGCCGGCGACGACGTCGCGCCGTTCTAC…
517	A2	Mycobacteroides abscessus	GCA_900131085.1	FRZZ01000001.1	AAC(2')-Ib	62.222	2.31e-76	VSNMPTVPVIRTHTARLIHTADLDSETRCAARELLIEAFEGDFTEEDWEHCLGGMHALIWYHGILIAHAAVVQRRLLYQDRVLRTGYVEGVAVDSDWRGNGLGTAIMDAAEQVLRGAYELGALSAGDDVAPFYRARGWVPWLGSTPVMTADGIVPATDEGVHVLPMSSGVDPSGSLTCDWRAGDGW	GTGTCCAATATGCCAACCGTCCCCGTCATCCGCACGCACACCGCGCGGCTCATTCACACTGCCGACCTGGACAGTGAAACACGCTGTGCCGCACGTGAATTACTCATTGAGGCATTCGAAGGTGACTTTACCGAGGAGGACTGGGAACACTGTCTGGGCGGGATGCACGCGCTCATCTGGTACCACGGCATACTCATCGCCCACGCCGCTGTGGTGCAGCGCCGACTGCTGTACCAGGACCGCGTCCTGCGCACCGGGTATGTGGAAGGCGTTGCGGTGGATAGCGACTGGCGTGGAAACGGACTTGGTACCGCGATCATGGACGCGGCCGAGCAGGTGCTGCGGGGTGCTTACGAACTGGGGGCGTTGAGTGCCGGCGACGACGTCGCGCCGTTCTAC…
518	A2	Mycobacteroides abscessus	GCA_900131115.1	FSAD01000005.1	AAC(2')-Ib	62.222	2.31e-76	VSNMPTVPVIRTHTARLIHTADLDSETRCAARELLIEAFEGDFTEEDWEHCLGGMHALIWYHGILIAHAAVVQRRLLYQDRVLRTGYVEGVAVDSDWRGNGLGTAIMDAAEQVLRGAYELGALSAGDDVAPFYRARGWVPWLGSTPVMTADGIVPATDEGVHVLPMSSGVDPSGSLTCDWRAGDGW	GTGTCCAATATGCCAACCGTCCCCGTCATCCGCACGCACACCGCGCGGCTCATTCACACTGCCGACCTGGACAGTGAAACACGCTGTGCCGCACGTGAATTACTCATTGAGGCATTCGAAGGTGACTTTACCGAGGAGGACTGGGAACACTGTCTGGGCGGGATGCACGCGCTCATCTGGTACCACGGCATACTCATCGCCCACGCCGCTGTGGTGCAGCGCCGACTGCTGTACCAGGACCGCGTCCTGCGCACCGGGTATGTGGAAGGCGTTGCGGTGGATAGCGACTGGCGTGGAAACGGACTTGGTACCGCGATCATGGACGCGGCCGAGCAGGTGCTGCGGGGTGCTTACGAACTGGGGGCGTTGAGTGCCGGCGACGACGTCGCGCCGTTCTAC…
519	A2	Mycobacteroides abscessus	GCA_900131145.1	FSAA01000009.1	AAC(2')-Ib	62.222	2.31e-76	VSNMPTVPVIRTHTARLIHTADLDSETRCAARELLIEAFEGDFTEEDWEHCLGGMHALIWYHGILIAHAAVVQRRLLYQDRVLRTGYVEGVAVDSDWRGNGLGTAIMDAAEQVLRGAYELGALSAGDDVAPFYRARGWVPWLGSTPVMTADGIVPATDEGVHVLPMSSGVDPSGSLTCDWRAGDGW	GTGTCCAATATGCCAACCGTCCCCGTCATCCGCACGCACACCGCGCGGCTCATTCACACTGCCGACCTGGACAGTGAAACACGCTGTGCCGCACGTGAATTACTCATTGAGGCATTCGAAGGCGACTTTACCGAGGAGGACTGGGAACACTGTCTGGGCGGGATGCACGCGCTCATCTGGTACCACGGCATACTCATCGCCCACGCCGCTGTGGTGCAGCGCCGACTGCTGTACCAGGACCGCGTCCTGCGCACCGGGTATGTGGAAGGCGTTGCGGTGGATAGCGACTGGCGTGGAAACGGACTTGGTACCGCGATTATGGACGCGGCCGAGCAGGTGCTGCGGGGTGCCTACGAACTGGGGGCGTTGAGTGCCGGCGACGACGTCGCGCCGTTCTAC…
520	A2	Mycobacteroides abscessus	GCA_900131155.1	FRZO01000003.1	AAC(2')-Ib	62.222	2.31e-76	VSNMPTVPVIRTHTARLIHTADLDSETRCAARELLIEAFEGDFTEEDWEHCLGGMHALIWYHGILIAHAAVVQRRLLYQDRVLRTGYVEGVAVDSDWRGNGLGTAIMDAAEQVLRGAYELGALSAGDDVAPFYRARGWVPWLGSTPVMTADGIVPATDEGVHVLPMSSGVDPSGSLTCDWRAGDGW	GTGTCCAATATGCCAACCGTCCCCGTCATCCGCACGCACACCGCGCGGCTCATTCACACTGCCGACCTGGACAGTGAAACACGCTGTGCCGCACGTGAATTACTCATTGAGGCATTCGAAGGCGACTTTACCGAGGAGGACTGGGAACACTGTCTGGGCGGGATGCACGCGCTCATCTGGTACCACGGCATACTCATCGCCCACGCCGCTGTGGTGCAGCGCCGACTGCTGTACCAGGACCGCGTCCTGCGCACCGGGTATGTGGAAGGCGTTGCGGTGGATAGCGACTGGCGTGGAAACGGACTTGGTACCGCGATTATGGACGCGGCCGAGCAGGTGCTGCGGGGTGCCTACGAACTGGGGGCGTTGAGTGCCGGCGACGACGTCGCGCCGTTCTAC…
521	A2	Mycobacteroides abscessus	GCA_900131165.1	FRZW01000001.1	AAC(2')-Ib	62.222	2.31e-76	VSNMPTVPVIRTHTARLIHTADLDSETRCAARELLIEAFEGDFTEEDWEHCLGGMHALIWYHGILIAHAAVVQRRLLYQDRVLRTGYVEGVAVDSDWRGNGLGTAIMDAAEQVLRGAYELGALSAGDDVAPFYRARGWVPWLGSTPVMTADGIVPATDEGVHVLPMSSGVDPSGSLTCDWRAGDGW	GTGTCCAATATGCCAACCGTCCCCGTCATCCGCACGCACACCGCGCGGCTCATTCACACTGCCGACCTGGACAGTGAAACACGCTGTGCCGCACGTGAATTACTCATTGAGGCATTCGAAGGCGACTTTACCGAGGAGGACTGGGAACACTGTCTGGGCGGGATGCACGCGCTCATCTGGTACCACGGCATACTCATCGCCCACGCCGCTGTGGTGCAGCGCCGACTGCTGTACCAGGACCGCGTCCTGCGCACCGGGTATGTGGAAGGCGTTGCGGTGGATAGCGACTGGCGTGGAAACGGACTTGGTACCGCGATCATGGACGCGGCCGAGCAGGTGCTGCGGGGTGCCTACGAACTGGGGGCGTTGAGTGCCGGCGACGACGTCGCGCCGTTCTAC…
522	A2	Mycobacteroides abscessus	GCA_900131175.1	FRZV01000008.1	AAC(2')-Ib	62.222	2.31e-76	VSNMPTVPVIRTHTARLIHTADLDSETRCAARELLIEAFEGDFTEEDWEHCLGGMHALIWYHGILIAHAAVVQRRLLYQDRVLRTGYVEGVAVDSDWRGNGLGTAIMDAAEQVLRGAYELGALSAGDDVAPFYRARGWVPWLGSTPVMTADGIVPATDEGVHVLPMSSGVDPSGSLTCDWRAGDGW	GTGTCCAATATGCCAACCGTCCCCGTCATCCGCACGCACACCGCGCGGCTCATTCACACTGCCGACCTGGACAGTGAAACACGCTGTGCCGCACGTGAATTACTCATTGAGGCATTCGAAGGCGACTTTACCGAGGAGGACTGGGAACACTGTCTGGGCGGGATGCACGCGCTCATCTGGTACCACGGCATACTCATCGCCCACGCCGCTGTGGTGCAGCGCCGACTGCTGTACCAGGACCGCGTCCTGCGCACCGGGTATGTGGAAGGCGTTGCGGTGGATAGCGACTGGCGTGGAAACGGACTTGGTACCGCGATTATGGACGCGGCCGAGCAGGTGCTGCGGGGTGCCTACGAACTGGGGGCGTTGAGTGCCGGCGACGACGTCGCGCCGTTCTAC…
523	A2	Mycobacteroides abscessus	GCA_900131185.1	FRZX01000001.1	AAC(2')-Ib	62.222	2.31e-76	VSNMPTVPVIRTHTARLIHTADLDSETRCAARELLIEAFEGDFTEEDWEHCLGGMHALIWYHGILIAHAAVVQRRLLYQDRVLRTGYVEGVAVDSDWRGNGLGTAIMDAAEQVLRGAYELGALSAGDDVAPFYRARGWVPWLGSTPVMTADGIVPATDEGVHVLPMSSGVDPSGSLTCDWRAGDGW	GTGTCCAATATGCCAACCGTCCCCGTCATCCGCACGCACACCGCGCGGCTCATTCACACTGCCGACCTGGACAGTGAAACACGCTGTGCCGCACGTGAATTACTCATTGAGGCATTCGAAGGCGACTTTACCGAGGAGGACTGGGAACACTGTCTGGGCGGGATGCACGCGCTCATCTGGTACCACGGCATACTCATCGCCCACGCCGCTGTGGTGCAGCGCCGACTGCTGTACCAGGACCGCGTCCTGCGCACCGGGTATGTGGAAGGCGTTGCGGTGGATAGCGACTGGCGTGGAAACGGACTTGGTACCGCGATTATGGACGCGGCCGAGCAGGTGCTGCGGGGTGCCTACGAACTGGGGGCGTTGAGTGCCGGCGACGACGTCGCGCCGTTCTAC…
524	A2	Mycobacteroides abscessus	GCA_900131195.1	FRZU01000001.1	AAC(2')-Ib	62.222	2.31e-76	VSNMPTVPVIRTHTARLIHTADLDSETRCAARELLIEAFEGDFTEEDWEHCLGGMHALIWYHGILIAHAAVVQRRLLYQDRVLRTGYVEGVAVDSDWRGNGLGTAIMDAAEQVLRGAYELGALSAGDDVAPFYRARGWVPWLGSTPVMTADGIVPATDEGVHVLPMSSGVDPSGSLTCDWRAGDGW	GTGTCCAATATGCCAACCGTCCCCGTCATCCGCACGCACACCGCGCGGCTCATTCACACTGCCGACCTGGACAGTGAAACACGCTGTGCCGCACGTGAATTACTCATTGAGGCATTCGAAGGCGACTTTACCGAGGAGGACTGGGAACACTGTCTGGGCGGGATGCACGCGCTCATCTGGTACCACGGCATACTCATCGCCCACGCCGCTGTGGTGCAGCGCCGACTGCTGTACCAGGACCGCGTCCTGCGCACCGGGTATGTGGAAGGCGTTGCGGTGGATAGCGACTGGCGTGGAAACGGACTTGGTACCGCGATTATGGACGCGGCCGAGCAGGTGCTGCGGGGTGCCTACGAACTGGGGGCGTTGAGTGCCGGCGACGACGTCGCGCCGTTCTAC…
525	A2	Mycobacteroides abscessus	GCA_900131245.1	FRZY01000004.1	AAC(2')-Ib	62.222	2.31e-76	VSNMPTVPVIRTHTARLIHTADLDSETRCAARELLIEAFEGDFTEEDWEHCLGGMHALIWYHGILIAHAAVVQRRLLYQDRVLRTGYVEGVAVDSDWRGNGLGTAIMDAAEQVLRGAYELGALSAGDDVAPFYRARGWVPWLGSTPVMTADGIVPATDEGVHVLPMSSGVDPSGSLTCDWRAGDGW	GTGTCCAATATGCCAACCGTCCCCGTCATCCGCACGCACACCGCGCGGCTCATTCACACTGCCGACCTGGACAGTGAAACACGCTGTGCCGCACGTGAATTACTCATTGAGGCATTCGAAGGTGACTTTACCGAGGAGGACTGGGAACACTGTCTGGGCGGGATGCACGCGCTCATCTGGTACCACGGCATACTCATCGCCCACGCCGCTGTGGTGCAGCGCCGACTGCTGTACCAGGACCGCGTCCTGCGCACCGGGTATGTGGAAGGCGTTGCGGTGGATAGCGACTGGCGTGGAAACGGACTTGGTACCGCGATCATGGACGCGGCCGAGCAGGTGCTGCGGGGTGCTTACGAACTGGGGGCGTTGAGTGCCGGCGACGACGTCGCGCCGTTCTAC…
526	A2	Mycobacteroides abscessus	GCA_900131275.1	FVCH01000020.1	AAC(2')-Ib	62.222	2.31e-76	VSNMPTVPVIRTHTARLIHTADLDSETRCAARELLIEAFEGDFTEEDWEHCLGGMHALIWYHGILIAHAAVVQRRLLYQDRVLRTGYVEGVAVDSDWRGNGLGTAIMDAAEQVLRGAYELGALSAGDDVAPFYRARGWVPWLGSTPVMTADGIVPATDEGVHVLPMSSGVDPSGSLTCDWRAGDGW	GTGTCCAATATGCCAACCGTCCCCGTCATCCGCACGCACACCGCGCGGCTCATTCACACTGCCGACCTGGACAGTGAAACACGCTGTGCCGCACGTGAATTACTCATTGAGGCATTCGAAGGCGACTTTACCGAGGAGGACTGGGAACACTGTCTGGGCGGGATGCACGCGCTCATCTGGTACCACGGCATACTCATCGCCCACGCCGCTGTGGTGCAGCGCCGACTGCTGTACCAGGACCGCGTCCTGCGCACCGGGTATGTGGAAGGCGTTGCGGTGGATAGCGACTGGCGTGGAAACGGACTTGGTACCGCGATTATGGACGCGGCCGAGCAGGTGCTGCGGGGTGCCTACGAACTGGGGGCGTTGAGTGCCGGCGACGACGTCGCGCCGTTCTAC…
527	A2	Mycobacteroides abscessus	GCA_900131285.1	FSAC01000003.1	AAC(2')-Ib	62.222	2.31e-76	VSNMPTVPVIRTHTARLIHTADLDSETRCAARELLIEAFEGDFTEEDWEHCLGGMHALIWYHGILIAHAAVVQRRLLYQDRVLRTGYVEGVAVDSDWRGNGLGTAIMDAAEQVLRGAYELGALSAGDDVAPFYRARGWVPWLGSTPVMTADGIVPATDEGVHVLPMSSGVDPSGSLTCDWRAGDGW	GTGTCCAATATGCCAACCGTCCCCGTCATCCGCACGCACACCGCGCGGCTCATTCACACTGCCGACCTGGACAGTGAAACACGCTGTGCCGCACGTGAATTACTCATTGAGGCATTCGAAGGCGACTTTACCGAGGAGGACTGGGAACACTGTCTGGGCGGGATGCACGCGCTCATCTGGTACCACGGCATACTCATCGCCCACGCCGCTGTGGTGCAGCGCCGACTGCTGTACCAGGACCGCGTCCTGCGCACCGGGTATGTGGAAGGCGTTGCGGTGGATAGCGACTGGCGTGGAAACGGACTTGGTACCGCGATTATGGACGCGGCCGAGCAGGTGCTGCGGGGTGCCTACGAACTGGGGGCGTTGAGTGCCGGCGACGACGTCGCGCCGTTCTAC…
528	A2	Mycobacteroides abscessus	GCA_900131335.1	FSAF01000008.1	AAC(2')-Ib	62.222	2.31e-76	VSNMPTVPVIRTHTARLIHTADLDSETRCAARELLIEAFEGDFTEEDWEHCLGGMHALIWYHGILIAHAAVVQRRLLYQDRVLRTGYVEGVAVDSDWRGNGLGTAIMDAAEQVLRGAYELGALSAGDDVAPFYRARGWVPWLGSTPVMTADGIVPATDEGVHVLPMSSGVDPSGSLTCDWRAGDGW	GTGTCCAATATGCCAACCGTCCCCGTCATCCGCACGCACACCGCGCGGCTCATTCACACTGCCGACCTGGACAGTGAAACACGCTGTGCCGCACGTGAATTACTCATTGAGGCATTCGAAGGCGACTTTACCGAGGAGGACTGGGAACACTGTCTGGGCGGGATGCACGCGCTCATCTGGTACCACGGCATACTCATCGCCCACGCCGCTGTGGTGCAGCGCCGACTGCTGTACCAGGACCGCGTCCTGCGCACCGGGTATGTGGAAGGCGTTGCGGTGGATAGCGACTGGCGTGGAAACGGACTTGGTACCGCGATTATGGACGCGGCCGAGCAGGTGCTGCGGGGTGCCTACGAACTGGGGGCGTTGAGTGCCGGCGACGACGTCGCGCCGTTCTAC…
529	A2	Mycobacteroides abscessus	GCA_900131345.1	FSAG01000003.1	AAC(2')-Ib	62.222	2.31e-76	VSNMPTVPVIRTHTARLIHTADLDSETRCAARELLIEAFEGDFTEEDWEHCLGGMHALIWYHGILIAHAAVVQRRLLYQDRVLRTGYVEGVAVDSDWRGNGLGTAIMDAAEQVLRGAYELGALSAGDDVAPFYRARGWVPWLGSTPVMTADGIVPATDEGVHVLPMSSGVDPSGSLTCDWRAGDGW	GTGTCCAATATGCCAACCGTCCCCGTCATCCGCACGCACACCGCGCGGCTCATTCACACTGCCGACCTGGACAGTGAAACACGCTGTGCCGCACGTGAATTACTCATTGAGGCATTCGAAGGCGACTTTACCGAGGAGGACTGGGAACACTGTCTGGGCGGGATGCACGCGCTCATCTGGTACCACGGCATACTCATCGCCCACGCCGCTGTGGTGCAGCGCCGACTGCTGTACCAGGACCGCGTCCTGCGCACCGGGTATGTGGAAGGCGTTGCGGTGGATAGCGACTGGCGTGGAAACGGACTTGGTACCGCGATTATGGACGCGGCCGAGCAGGTGCTGCGGGGTGCCTACGAACTGGGGGCGTTGAGTGCCGGCGACGACGTCGCGCCGTTCTAC…
530	A2	Mycobacteroides abscessus	GCA_900131355.1	FSAE01000003.1	AAC(2')-Ib	62.222	2.31e-76	VSNMPTVPVIRTHTARLIHTADLDSETRCAARELLIEAFEGDFTEEDWEHCLGGMHALIWYHGILIAHAAVVQRRLLYQDRVLRTGYVEGVAVDSDWRGNGLGTAIMDAAEQVLRGAYELGALSAGDDVAPFYRARGWVPWLGSTPVMTADGIVPATDEGVHVLPMSSGVDPSGSLTCDWRAGDGW	GTGTCCAATATGCCAACCGTCCCCGTCATCCGCACGCACACCGCGCGGCTCATTCACACTGCCGACCTGGACAGTGAAACACGCTGTGCCGCACGTGAATTACTCATTGAGGCATTCGAAGGCGACTTTACCGAGGAGGACTGGGAACACTGTCTGGGCGGGATGCACGCGCTCATCTGGTACCACGGCATACTCATCGCCCACGCCGCTGTGGTGCAGCGCCGACTGCTGTACCAGGACCGCGTCCTGCGCACCGGGTATGTGGAAGGCGTTGCGGTGGATAGCGACTGGCGTGGAAACGGACTTGGTACCGCGATTATGGACGCGGCCGAGCAGGTGCTGCGGGGTGCCTACGAACTGGGGGCGTTGAGTGCCGGCGACGACGTCGCGCCGTTCTAC…
531	A2	Mycobacteroides abscessus	GCA_900131365.1	FSAH01000004.1	AAC(2')-Ib	62.222	2.31e-76	VSNMPTVPVIRTHTARLIHTADLDSETRCAARELLIEAFEGDFTEEDWEHCLGGMHALIWYHGILIAHAAVVQRRLLYQDRVLRTGYVEGVAVDSDWRGNGLGTAIMDAAEQVLRGAYELGALSAGDDVAPFYRARGWVPWLGSTPVMTADGIVPATDEGVHVLPMSSGVDPSGSLTCDWRAGDGW	GTGTCCAATATGCCAACCGTCCCCGTCATCCGCACGCACACCGCGCGGCTCATTCACACTGCCGACCTGGACAGTGAAACACGCTGTGCCGCACGTGAATTACTCATTGAGGCATTCGAAGGCGACTTTACCGAGGAGGACTGGGAACACTGTCTGGGCGGGATGCACGCGCTCATCTGGTACCACGGCATACTCATCGCCCACGCCGCTGTGGTGCAGCGCCGACTGCTGTACCAGGACCGCGTCCTGCGCACCGGGTATGTGGAAGGCGTTGCGGTGGATAGCGACTGGCGTGGAAACGGACTTGGTACCGCGATTATGGACGCGGCCGAGCAGGTGCTGCGGGGTGCCTACGAACTGGGGGCGTTGAGTGCCGGCGACGACGTCGCGCCGTTCTAC…
532	A2	Mycobacteroides abscessus	GCA_900131375.1	FSAI01000001.1	AAC(2')-Ib	62.222	2.31e-76	VSNMPTVPVIRTHTARLIHTADLDSETRCAARELLIEAFEGDFTEEDWEHCLGGMHALIWYHGILIAHAAVVQRRLLYQDRVLRTGYVEGVAVDSDWRGNGLGTAIMDAAEQVLRGAYELGALSAGDDVAPFYRARGWVPWLGSTPVMTADGIVPATDEGVHVLPMSSGVDPSGSLTCDWRAGDGW	GTGTCCAATATGCCAACCGTCCCCGTCATCCGCACGCACACCGCGCGGCTCATTCACACTGCCGACCTGGACAGTGAAACACGCTGTGCCGCACGTGAATTACTCATTGAGGCATTCGAAGGTGACTTTACCGAGGAGGACTGGGAACACTGTCTGGGCGGGATGCACGCGCTCATCTGGTACCACGGCATACTCATCGCCCACGCCGCTGTGGTGCAGCGCCGACTGCTGTACCAGGACCGCGTCCTGCGCACCGGGTATGTGGAAGGCGTTGCGGTGGATAGCGACTGGCGTGGAAACGGACTTGGTACCGCGATCATGGACGCGGCCGAGCAGGTGCTGCGGGGTGCTTACGAACTGGGGGCGTTGAGTGCCGGCGACGACGTCGCGCCGTTCTAC…
533	A2	Mycobacteroides abscessus	GCA_900131395.1	FSAJ01000001.1	AAC(2')-Ib	62.222	2.31e-76	VSNMPTVPVIRTHTARLIHTADLDSETRCAARELLIEAFEGDFTEEDWEHCLGGMHALIWYHGILIAHAAVVQRRLLYQDRVLRTGYVEGVAVDSDWRGNGLGTAIMDAAEQVLRGAYELGALSAGDDVAPFYRARGWVPWLGSTPVMTADGIVPATDEGVHVLPMSSGVDPSGSLTCDWRAGDGW	GTGTCCAATATGCCAACCGTCCCCGTCATCCGCACGCACACCGCGCGGCTCATTCACACTGCCGACCTGGACAGTGAAACACGCTGTGCCGCACGTGAATTACTCATTGAGGCATTCGAAGGCGACTTTACCGAGGAGGACTGGGAACACTGTCTGGGCGGGATGCACGCGCTCATCTGGTACCACGGCATACTCATCGCCCACGCCGCTGTGGTGCAGCGCCGACTGCTGTACCAGGACCGCGTCCTGCGCACCGGGTATGTGGAAGGCGTTGCGGTGGATAGCGACTGGCGTGGAAACGGACTTGGTACCGCGATTATGGACGCGGCCGAGCAGGTGCTGCGGGGTGCCTACGAACTGGGGGCGTTGAGTGCCGGCGACGACGTCGCGCCGTTCTAC…
534	A2	Mycobacteroides abscessus	GCA_900131415.1	FSAK01000007.1	AAC(2')-Ib	62.222	2.31e-76	VSNMPTVPVIRTHTARLIHTADLDSETRCAARELLIEAFEGDFTEEDWEHCLGGMHALIWYHGILIAHAAVVQRRLLYQDRVLRTGYVEGVAVDSDWRGNGLGTAIMDAAEQVLRGAYELGALSAGDDVAPFYRARGWVPWLGSTPVMTADGIVPATDEGVHVLPMSSGVDPSGSLTCDWRAGDGW	GTGTCCAATATGCCAACCGTCCCCGTCATCCGCACGCACACCGCGCGGCTCATTCACACTGCCGACCTGGACAGTGAAACACGCTGTGCCGCACGTGAATTACTCATTGAGGCATTCGAAGGCGACTTTACCGAGGAGGACTGGGAACACTGTCTGGGCGGGATGCACGCGCTCATCTGGTACCACGGCATACTCATCGCCCACGCCGCTGTGGTGCAGCGCCGACTGCTGTACCAGGACCGCGTCCTGCGCACCGGGTATGTGGAAGGCGTTGCGGTGGATAGCGACTGGCGTGGAAACGGACTTGGTACCGCGATTATGGACGCGGCCGAGCAGGTGCTGCGGGGTGCCTACGAACTGGGGGCGTTGAGTGCCGGCGACGACGTCGCGCCGTTCTAC…
535	A2	Mycobacteroides abscessus	GCA_900131435.1	FSAL01000001.1	AAC(2')-Ib	62.222	2.31e-76	VSNMPTVPVIRTHTARLIHTADLDSETRCAARELLIEAFEGDFTEEDWEHCLGGMHALIWYHGILIAHAAVVQRRLLYQDRVLRTGYVEGVAVDSDWRGNGLGTAIMDAAEQVLRGAYELGALSAGDDVAPFYRARGWVPWLGSTPVMTADGIVPATDEGVHVLPMSSGVDPSGSLTCDWRAGDGW	GTGTCCAATATGCCAACCGTCCCCGTCATCCGCACGCACACCGCGCGGCTCATTCACACTGCCGACCTGGACAGTGAAACACGCTGTGCCGCACGTGAATTACTCATTGAGGCATTCGAAGGCGACTTTACCGAGGAGGACTGGGAACACTGTCTGGGCGGGATGCACGCGCTCATCTGGTACCACGGCATACTCATCGCCCACGCCGCTGTGGTGCAGCGCCGACTGCTGTACCAGGACCGCGTCCTGCGCACCGGGTATGTGGAAGGCGTTGCGGTGGATAGCGACTGGCGTGGAAACGGACTTGGTACCGCGATCATGGACGCGGCCGAGCAGGTGCTGCGGGGTGCCTACGAACTGGGGGCGTTGAGTGCCGGCGACGACGTCGCGCCGTTCTAC…
536	A2	Mycobacteroides abscessus	GCA_900131465.1	FSAM01000001.1	AAC(2')-Ib	62.222	2.31e-76	VSNMPTVPVIRTHTARLIHTADLDSETRCAARELLIEAFEGDFTEEDWEHCLGGMHALIWYHGILIAHAAVVQRRLLYQDRVLRTGYVEGVAVDSDWRGNGLGTAIMDAAEQVLRGAYELGALSAGDDVAPFYRARGWVPWLGSTPVMTADGIVPATDEGVHVLPMSSGVDPSGSLTCDWRAGDGW	GTGTCCAATATGCCAACCGTCCCCGTCATCCGCACGCACACCGCGCGGCTCATTCACACTGCCGACCTGGACAGTGAAACACGCTGTGCCGCACGTGAATTACTCATTGAGGCATTCGAAGGCGACTTTACCGAGGAGGACTGGGAACACTGTCTGGGCGGGATGCACGCGCTCATCTGGTACCACGGCATACTCATCGCCCACGCCGCTGTGGTGCAGCGCCGACTGCTGTACCAGGACCGCGTCCTGCGCACCGGGTATGTGGAAGGCGTTGCGGTGGATAGCGACTGGCGTGGAAACGGACTTGGTACCGCGATCATGGACGCGGCCGAGCAGGTGCTGCGGGGTGCCTACGAACTGGGGGCGTTGAGTGCCGGCGACGACGTCGCGCCGTTCTAC…
537	A2	Mycobacteroides abscessus	GCA_900131485.1	FSAN01000001.1	AAC(2')-Ib	62.222	2.31e-76	VSNMPTVPVIRTHTARLIHTADLDSETRCAARELLIEAFEGDFTEEDWEHCLGGMHALIWYHGILIAHAAVVQRRLLYQDRVLRTGYVEGVAVDSDWRGNGLGTAIMDAAEQVLRGAYELGALSAGDDVAPFYRARGWVPWLGSTPVMTADGIVPATDEGVHVLPMSSGVDPSGSLTCDWRAGDGW	GTGTCCAATATGCCAACCGTCCCCGTCATCCGCACGCACACCGCGCGGCTCATTCACACTGCCGACCTGGACAGTGAAACACGCTGTGCCGCACGTGAATTACTCATTGAGGCATTCGAAGGTGACTTTACCGAGGAGGACTGGGAACACTGTCTGGGCGGGATGCACGCGCTCATCTGGTACCACGGCATACTCATCGCCCACGCCGCTGTGGTGCAGCGCCGACTGCTGTACCAGGACCGCGTCCTGCGCACCGGGTATGTGGAAGGCGTTGCGGTGGATAGCGACTGGCGTGGAAACGGACTTGGTACCGCGATCATGGACGCGGCCGAGCAGGTGCTGCGGGGTGCTTACGAACTGGGGGCGTTGAGTGCCGGCGACGACGTCGCGCCGTTCTAC…
538	A2	Mycobacteroides abscessus	GCA_900131495.1	FVCR01000004.1	AAC(2')-Ib	62.222	2.31e-76	VSNMPTVPVIRTHTARLIHTADLDSETRCAARELLIEAFEGDFTEEDWEHCLGGMHALIWYHGILIAHAAVVQRRLLYQDRVLRTGYVEGVAVDSDWRGNGLGTAIMDAAEQVLRGAYELGALSAGDDVAPFYRARGWVPWLGSTPVMTADGIVPATDEGVHVLPMSSGVDPSGSLTCDWRAGDGW	GTGTCCAATATGCCAACCGTCCCCGTCATCCGCACGCACACCGCGCGGCTCATTCACACTGCCGACCTGGACAGTGAAACACGCTGTGCCGCACGTGAACTACTCATTGAGGCATTCGAAGGCGACTTTACCGAGGAGGACTGGGAACACTGTCTGGGCGGGATGCACGCGCTCATCTGGTACCACGGCATACTCATCGCCCACGCCGCTGTGGTGCAGCGCCGACTGCTGTACCAGGACCGCGTCCTGCGCACCGGGTATGTGGAAGGCGTTGCGGTGGATAGCGACTGGCGTGGAAACGGACTTGGTACCGCGATCATGGACGCGGCCGAGCAGGTGCTGCGGGGTGCCTACGAACTGGGGGCGTTGAGTGCCGGCGACGACGTCGCGCCGTTCTAC…
539	A2	Mycobacteroides abscessus	GCA_900131575.1	FSAO01000005.1	AAC(2')-Ib	62.222	2.31e-76	VSNMPTVPVIRTHTARLIHTADLDSETRCAARELLIEAFEGDFTEEDWEHCLGGMHALIWYHGILIAHAAVVQRRLLYQDRVLRTGYVEGVAVDSDWRGNGLGTAIMDAAEQVLRGAYELGALSAGDDVAPFYRARGWVPWLGSTPVMTADGIVPATDEGVHVLPMSSGVDPSGSLTCDWRAGDGW	GTGTCCAATATGCCAACCGTCCCCGTCATCCGCACGCACACCGCGCGGCTCATTCACACTGCCGACCTGGACAGTGAAACACGCTGTGCCGCACGTGAATTACTCATTGAGGCATTCGAAGGTGACTTTACCGAGGAGGACTGGGAACACTGTCTGGGCGGGATGCACGCGCTCATCTGGTACCACGGCATACTCATCGCCCACGCCGCTGTGGTGCAGCGCCGACTGCTGTACCAGGACCGCGTCCTGCGCACCGGGTATGTGGAAGGCGTTGCGGTGGATAGCGACTGGCGTGGAAACGGACTTGGTACCGCGATCATGGACGCGGCCGAGCAGGTGCTGCGGGGTGCTTACGAACTGGGGGCGTTGAGTGCCGGCGACGACGTCGCGCCGTTCTAC…
540	A2	Mycobacteroides abscessus	GCA_900131595.1	FSAP01000006.1	AAC(2')-Ib	62.222	2.31e-76	VSNMPTVPVIRTHTARLIHTADLDSETRCAARELLIEAFEGDFTEEDWEHCLGGMHALIWYHGILIAHAAVVQRRLLYQDRVLRTGYVEGVAVDSDWRGNGLGTAIMDAAEQVLRGAYELGALSAGDDVAPFYRARGWVPWLGSTPVMTADGIVPATDEGVHVLPMSSGVDPSGSLTCDWRAGDGW	GTGTCCAATATGCCAACCGTCCCCGTCATCCGCACGCACACCGCGCGGCTCATTCACACTGCCGACCTGGACAGTGAAACACGCTGTGCCGCACGTGAATTACTCATTGAGGCATTCGAAGGTGACTTTACCGAGGAGGACTGGGAACACTGTCTGGGCGGGATGCACGCGCTCATCTGGTACCACGGCATACTCATCGCCCACGCCGCTGTGGTGCAGCGCCGACTGCTGTACCAGGACCGCGTCCTGCGCACCGGGTATGTGGAAGGCGTTGCGGTGGATAGCGACTGGCGTGGAAACGGACTTGGTACCGCGATCATGGACGCGGCCGAGCAGGTGCTGCGGGGTGCTTACGAACTGGGGGCGTTGAGTGCCGGCGACGACGTCGCGCCGTTCTAC…
541	A2	Mycobacteroides abscessus	GCA_900131605.1	FSAS01000010.1	AAC(2')-Ib	62.222	2.31e-76	VSNMPTVPVIRTHTARLIHTADLDSETRCAARELLIEAFEGDFTEEDWEHCLGGMHALIWYHGILIAHAAVVQRRLLYQDRVLRTGYVEGVAVDSDWRGNGLGTAIMDAAEQVLRGAYELGALSAGDDVAPFYRARGWVPWLGSTPVMTADGIVPATDEGVHVLPMSSGVDPSGSLTCDWRAGDGW	GTGTCCAATATGCCAACCGTCCCCGTCATCCGCACGCACACCGCGCGGCTCATTCACACTGCCGACCTGGACAGTGAAACACGCTGTGCCGCACGTGAATTACTCATTGAGGCATTCGAAGGCGACTTTACCGAGGAGGACTGGGAACACTGTCTGGGCGGGATGCACGCGCTCATCTGGTACCACGGCATACTCATCGCCCACGCCGCTGTGGTGCAGCGCCGACTGCTGTACCAGGACCGCGTCCTGCGCACCGGGTATGTGGAAGGCGTTGCGGTGGATAGCGACTGGCGTGGAAACGGACTTGGTACCGCGATTATGGACGCGGCCGAGCAGGTGCTGCGGGGTGCCTACGAACTGGGGGCGTTGAGTGCCGGCGACGACGTCGCGCCGTTCTAC…
542	A2	Mycobacteroides abscessus	GCA_900131625.1	FSAQ01000009.1	AAC(2')-Ib	62.222	2.31e-76	VSNMPTVPVIRTHTARLIHTADLDSETRCAARELLIEAFEGDFTEEDWEHCLGGMHALIWYHGILIAHAAVVQRRLLYQDRVLRTGYVEGVAVDSDWRGNGLGTAIMDAAEQVLRGAYELGALSAGDDVAPFYRARGWVPWLGSTPVMTADGIVPATDEGVHVLPMSSGVDPSGSLTCDWRAGDGW	GTGTCCAATATGCCAACCGTCCCCGTCATCCGCACGCACACCGCGCGGCTCATTCACACTGCCGACCTGGACAGTGAAACACGCTGTGCCGCACGTGAATTACTCATTGAGGCATTCGAAGGCGACTTTACCGAGGAGGACTGGGAACACTGTCTGGGCGGGATGCACGCGCTCATCTGGTACCACGGCATACTCATCGCCCACGCCGCTGTGGTGCAGCGCCGACTGCTGTACCAGGACCGCGTCCTGCGCACCGGGTATGTGGAAGGCGTTGCGGTGGATAGCGACTGGCGTGGAAACGGACTTGGTACCGCGATTATGGACGCGGCCGAGCAGGTGCTGCGGGGTGCCTACGAACTGGGGGCGTTGAGTGCCGGCGACGACGTCGCGCCGTTCTAC…
543	A2	Mycobacteroides abscessus	GCA_900131645.1	FSAR01000002.1	AAC(2')-Ib	62.222	2.31e-76	VSNMPTVPVIRTHTARLIHTADLDSETRCAARELLIEAFEGDFTEEDWEHCLGGMHALIWYHGILIAHAAVVQRRLLYQDRVLRTGYVEGVAVDSDWRGNGLGTAIMDAAEQVLRGAYELGALSAGDDVAPFYRARGWVPWLGSTPVMTADGIVPATDEGVHVLPMSSGVDPSGSLTCDWRAGDGW	GTGTCCAATATGCCAACCGTCCCCGTCATCCGCACGCACACCGCGCGGCTCATTCACACCGCCGACCTGGACAGTGAAACACGCTGTGCCGCACGTGAATTACTCATTGAGGCATTCGAAGGCGACTTTACCGAGGAGGACTGGGAACACTGTCTGGGCGGGATGCACGCGCTCATCTGGTACCACGGCATACTCATCGCCCACGCCGCTGTGGTGCAGCGCCGACTGCTGTACCAGGACCGCGTCCTGCGCACCGGGTATGTGGAAGGCGTTGCGGTGGATAGCGACTGGCGTGGAAACGGACTTGGTACCGCGATCATGGACGCGGCCGAGCAGGTGCTGCGGGGTGCTTACGAACTGGGGGCGTTGAGTGCCGGCGACGACGTCGCGCCGTTCTAC…
544	A2	Mycobacteroides abscessus	GCA_900131665.1	FSAT01000004.1	AAC(2')-Ib	62.222	2.31e-76	VSNMPTVPVIRTHTARLIHTADLDSETRCAARELLIEAFEGDFTEEDWEHCLGGMHALIWYHGILIAHAAVVQRRLLYQDRVLRTGYVEGVAVDSDWRGNGLGTAIMDAAEQVLRGAYELGALSAGDDVAPFYRARGWVPWLGSTPVMTADGIVPATDEGVHVLPMSSGVDPSGSLTCDWRAGDGW	GTGTCCAATATGCCAACCGTCCCCGTCATCCGCACGCACACCGCGCGGCTCATTCACACTGCCGACCTGGACAGTGAAACACGCTGTGCCGCACGTGAATTACTCATTGAGGCATTCGAAGGTGACTTTACCGAGGAGGACTGGGAACACTGTCTGGGCGGGATGCACGCGCTCATCTGGTACCACGGCATACTCATCGCCCACGCCGCTGTGGTGCAGCGCCGACTGCTGTACCAGGACCGCGTCCTGCGCACCGGGTATGTGGAAGGCGTTGCGGTGGATAGCGACTGGCGTGGAAACGGACTTGGTACCGCGATCATGGACGCGGCCGAGCAGGTGCTGCGGGGTGCTTACGAACTGGGGGCGTTGAGTGCCGGCGACGACGTCGCGCCGTTCTAC…
545	A2	Mycobacteroides abscessus	GCA_900131675.1	FSAU01000008.1	AAC(2')-Ib	62.222	2.31e-76	VSNMPTVPVIRTHTARLIHTADLDSETRCAARELLIEAFEGDFTEEDWEHCLGGMHALIWYHGILIAHAAVVQRRLLYQDRVLRTGYVEGVAVDSDWRGNGLGTAIMDAAEQVLRGAYELGALSAGDDVAPFYRARGWVPWLGSTPVMTADGIVPATDEGVHVLPMSSGVDPSGSLTCDWRAGDGW	GTGTCCAATATGCCAACCGTCCCCGTCATCCGCACGCACACCGCGCGGCTCATTCACACTGCCGACCTGGACAGTGAAACACGCTGTGCCGCACGTGAATTACTCATTGAGGCATTCGAAGGCGACTTTACCGAGGAGGACTGGGAACACTGTCTGGGCGGGATGCACGCGCTCATCTGGTACCACGGCATACTCATCGCCCACGCCGCTGTGGTGCAGCGCCGACTGCTGTACCAGGACCGCGTCCTGCGCACCGGGTATGTGGAAGGCGTTGCGGTGGATAGCGACTGGCGTGGAAACGGACTTGGTACCGCGATTATGGACGCGGCCGAGCAGGTGCTGCGGGGTGCCTACGAACTGGGGGCGTTGAGTGCCGGCGACGACGTCGCGCCGTTCTAC…
546	A2	Mycobacteroides abscessus	GCA_900131705.1	FSAV01000010.1	AAC(2')-Ib	62.222	2.31e-76	VSNMPTVPVIRTHTARLIHTADLDSETRCAARELLIEAFEGDFTEEDWEHCLGGMHALIWYHGILIAHAAVVQRRLLYQDRVLRTGYVEGVAVDSDWRGNGLGTAIMDAAEQVLRGAYELGALSAGDDVAPFYRARGWVPWLGSTPVMTADGIVPATDEGVHVLPMSSGVDPSGSLTCDWRAGDGW	GTGTCCAATATGCCAACCGTCCCCGTCATCCGCACGCACACCGCGCGGCTCATTCACACTGCCGACCTGGACAGTGAAACACGCTGTGCCGCACGTGAATTACTCATTGAGGCATTCGAAGGCGACTTTACCGAGGAGGACTGGGAACACTGTCTGGGCGGGATGCACGCGCTCATCTGGTACCACGGCATACTCATCGCCCACGCCGCTGTGGTGCAGCGCCGACTGCTGTACCAGGACCGCGTCCTGCGCACCGGGTATGTGGAAGGCGTTGCGGTGGATAGCGACTGGCGTGGAAACGGACTTGGTACCGCGATTATGGACGCGGCCGAGCAGGTGCTGCGGGGTGCCTACGAACTGGGGGCGTTGAGTGCCGGCGACGACGTCGCGCCGTTCTAC…
547	A2	Mycobacteroides abscessus	GCA_900131715.1	FSAW01000004.1	AAC(2')-Ib	62.222	2.31e-76	VSNMPTVPVIRTHTARLIHTADLDSETRCAARELLIEAFEGDFTEEDWEHCLGGMHALIWYHGILIAHAAVVQRRLLYQDRVLRTGYVEGVAVDSDWRGNGLGTAIMDAAEQVLRGAYELGALSAGDDVAPFYRARGWVPWLGSTPVMTADGIVPATDEGVHVLPMSSGVDPSGSLTCDWRAGDGW	GTGTCCAATATGCCAACCGTCCCCGTCATCCGCACGCACACCGCGCGGCTCATTCACACTGCCGACCTGGACAGTGAAACACGCTGTGCCGCACGTGAATTACTCATTGAGGCATTCGAAGGCGACTTTACCGAGGAGGACTGGGAACACTGTCTGGGCGGGATGCACGCGCTCATCTGGTACCACGGCATACTCATCGCCCACGCCGCTGTGGTGCAGCGCCGACTGCTGTACCAGGACCGCGTCCTGCGCACCGGGTATGTGGAAGGCGTTGCGGTGGATAGCGACTGGCGTGGAAACGGACTTGGTACCGCGATCATGGACGCGGCCGAGCAGGTGCTGCGGGGTGCCTACGAACTGGGGGCGTTGAGTGCCGGCGACGACGTCGCGCCGTTCTAC…
548	A2	Mycobacteroides abscessus	GCA_900131765.1	FSAY01000005.1	AAC(2')-Ib	62.222	2.31e-76	VSNMPTVPVIRTHTARLIHTADLDSETRCAARELLIEAFEGDFTEEDWEHCLGGMHALIWYHGILIAHAAVVQRRLLYQDRVLRTGYVEGVAVDSDWRGNGLGTAIMDAAEQVLRGAYELGALSAGDDVAPFYRARGWVPWLGSTPVMTADGIVPATDEGVHVLPMSSGVDPSGSLTCDWRAGDGW	GTGTCCAATATGCCAACCGTCCCCGTCATCCGCACGCACACCGCGCGGCTCATTCACACTGCCGACCTGGACAGTGAAACACGCTGTGCCGCACGTGAATTACTCATTGAGGCATTCGAAGGTGACTTTACCGAGGAGGACTGGGAACACTGTCTGGGCGGGATGCACGCGCTCATCTGGTACCACGGCATACTCATCGCCCACGCCGCTGTGGTGCAGCGCCGACTGCTGTACCAGGACCGCGTCCTGCGCACCGGGTATGTGGAAGGCGTTGCGGTGGATAGCGACTGGCGTGGAAACGGACTTGGTACCGCGATCATGGACGCGGCCGAGCAGGTGCTGCGGGGTGCTTACGAACTGGGGGCGTTGAGTGCCGGCGACGACGTCGCGCCGTTCTAC…
549	A2	Mycobacteroides abscessus	GCA_900131785.1	FSAZ01000002.1	AAC(2')-Ib	62.222	2.31e-76	VSNMPTVPVIRTHTARLIHTADLDSETRCAARELLIEAFEGDFTEEDWEHCLGGMHALIWYHGILIAHAAVVQRRLLYQDRVLRTGYVEGVAVDSDWRGNGLGTAIMDAAEQVLRGAYELGALSAGDDVAPFYRARGWVPWLGSTPVMTADGIVPATDEGVHVLPMSSGVDPSGSLTCDWRAGDGW	GTGTCCAATATGCCAACCGTCCCCGTCATCCGCACGCACACCGCGCGGCTCATTCACACTGCCGACCTGGACAGTGAAACACGCTGTGCCGCACGTGAATTACTCATTGAGGCATTCGAAGGCGACTTTACCGAGGAGGACTGGGAACACTGTCTGGGCGGGATGCACGCGCTCATCTGGTACCACGGCATACTCATCGCCCACGCCGCTGTGGTGCAGCGCCGACTGCTGTACCAGGACCGCGTCCTGCGCACCGGGTATGTGGAAGGCGTTGCGGTGGATAGCGACTGGCGTGGAAACGGACTTGGTACCGCGATCATGGACGCGGCCGAGCAGGTGCTGCGGGGTGCCTACGAACTGGGGGCGTTGAGTGCCGGCGACGACGTCGCGCCGTTCTAC…
550	A2	Mycobacteroides abscessus	GCA_900131845.1	FSBA01000001.1	AAC(2')-Ib	62.222	2.31e-76	VSNMPTVPVIRTHTARLIHTADLDSETRCAARELLIEAFEGDFTEEDWEHCLGGMHALIWYHGILIAHAAVVQRRLLYQDRVLRTGYVEGVAVDSDWRGNGLGTAIMDAAEQVLRGAYELGALSAGDDVAPFYRARGWVPWLGSTPVMTADGIVPATDEGVHVLPMSSGVDPSGSLTCDWRAGDGW	GTGTCCAATATGCCAACCGTCCCCGTCATCCGCACGCACACCGCGCGGCTCATTCACACTGCCGACCTGGACAGTGAAACACGCTGTGCCGCACGTGAACTACTCATTGAGGCATTCGAAGGCGACTTTACCGAGGAGGACTGGGAACACTGTCTGGGCGGGATGCACGCGCTCATCTGGTACCACGGCATACTCATCGCCCACGCCGCTGTGGTGCAGCGCCGACTGCTGTACCAGGACCGCGTCCTGCGCACCGGGTATGTGGAAGGCGTTGCGGTGGATAGCGACTGGCGTGGAAACGGACTTGGTACCGCGATCATGGACGCGGCCGAGCAGGTGCTGCGGGGTGCCTACGAACTGGGGGCGTTGAGTGCCGGCGACGACGTCGCGCCGTTCTAC…
551	A2	Mycobacteroides abscessus	GCA_900131915.1	FSBB01000006.1	AAC(2')-Ib	62.222	2.31e-76	VSNMPTVPVIRTHTARLIHTADLDSETRCAARELLIEAFEGDFTEEDWEHCLGGMHALIWYHGILIAHAAVVQRRLLYQDRVLRTGYVEGVAVDSDWRGNGLGTAIMDAAEQVLRGAYELGALSAGDDVAPFYRARGWVPWLGSTPVMTADGIVPATDEGVHVLPMSSGVDPSGSLTCDWRAGDGW	GTGTCCAATATGCCAACCGTCCCCGTCATCCGCACGCACACCGCGCGGCTCATTCACACTGCCGACCTGGACAGTGAAACACGCTGTGCCGCACGTGAATTACTCATTGAGGCATTCGAAGGCGACTTTACCGAGGAGGACTGGGAACACTGTCTGGGCGGGATGCACGCGCTCATCTGGTACCACGGCATACTCATCGCCCACGCCGCTGTGGTGCAGCGCCGACTGCTGTACCAGGACCGCGTCCTGCGCACCGGGTATGTGGAAGGCGTTGCGGTGGATAGCGACTGGCGTGGAAACGGACTTGGTACCGCGATCATGGACGCGGCCGAGCAGGTGCTGCGGGGTGCCTACGAACTGGGGGCGTTGAGTGCCGGCGACGACGTCGCGCCGTTCTAC…
552	A2	Mycobacteroides abscessus	GCA_900131925.1	FSBE01000008.1	AAC(2')-Ib	62.222	2.31e-76	VSNMPTVPVIRTHTARLIHTADLDSETRCAARELLIEAFEGDFTEEDWEHCLGGMHALIWYHGILIAHAAVVQRRLLYQDRVLRTGYVEGVAVDSDWRGNGLGTAIMDAAEQVLRGAYELGALSAGDDVAPFYRARGWVPWLGSTPVMTADGIVPATDEGVHVLPMSSGVDPSGSLTCDWRAGDGW	GTGTCCAATATGCCAACCGTCCCCGTCATCCGCACGCACACCGCGCGGCTCATTCACACTGCCGACCTGGACAGTGAAACACGCTGTGCCGCACGTGAATTACTCATTGAGGCATTCGAAGGCGACTTTACCGAGGAGGACTGGGAACACTGTCTGGGCGGGATGCACGCGCTCATCTGGTACCACGGCATACTCATCGCCCACGCCGCTGTGGTGCAGCGCCGACTGCTGTACCAGGACCGCGTCCTGCGCACCGGGTATGTGGAAGGCGTTGCGGTGGATAGCGACTGGCGTGGAAACGGACTTGGTACCGCGATTATGGACGCGGCCGAGCAGGTGCTGCGGGGTGCCTACGAACTGGGGGCGTTGAGTGCCGGCGACGACGTCGCGCCGTTCTAC…
553	A2	Mycobacteroides abscessus	GCA_900131965.1	FVEA01000003.1	AAC(2')-Ib	62.222	2.31e-76	VSNMPTVPVIRTHTARLIHTADLDSETRCAARELLIEAFEGDFTEEDWEHCLGGMHALIWYHGILIAHAAVVQRRLLYQDRVLRTGYVEGVAVDSDWRGNGLGTAIMDAAEQVLRGAYELGALSAGDDVAPFYRARGWVPWLGSTPVMTADGIVPATDEGVHVLPMSSGVDPSGSLTCDWRAGDGW	GTGTCCAATATGCCAACCGTCCCCGTCATCCGCACGCACACCGCGCGGCTCATTCACACTGCCGACCTGGACAGTGAAACACGCTGTGCCGCACGTGAATTACTCATTGAGGCATTCGAAGGCGACTTTACCGAGGAGGACTGGGAACACTGTCTGGGCGGGATGCACGCGCTCATCTGGTACCACGGCATACTCATCGCCCACGCCGCTGTGGTGCAGCGCCGACTGCTGTACCAGGACCGCGTCCTGCGCACCGGGTATGTGGAAGGCGTTGCGGTGGATAGCGACTGGCGTGGAAACGGACTTGGTACCGCGATTATGGACGCGGCCGAGCAGGTGCTGCGGGGTGCCTACGAACTGGGGGCGTTGAGTGCCGGCGACGACGTCGCGCCGTTCTAC…
554	A2	Mycobacteroides abscessus	GCA_900131975.1	FSBF01000001.1	AAC(2')-Ib	62.222	2.31e-76	VSNMPTVPVIRTHTARLIHTADLDSETRCAARELLIEAFEGDFTEEDWEHCLGGMHALIWYHGILIAHAAVVQRRLLYQDRVLRTGYVEGVAVDSDWRGNGLGTAIMDAAEQVLRGAYELGALSAGDDVAPFYRARGWVPWLGSTPVMTADGIVPATDEGVHVLPMSSGVDPSGSLTCDWRAGDGW	GTGTCCAATATGCCAACCGTCCCCGTCATCCGCACGCACACCGCGCGGCTCATTCACACTGCCGACCTGGACAGTGAAACACGCTGTGCCGCACGTGAATTACTCATTGAGGCATTCGAAGGCGACTTTACCGAGGAGGACTGGGAACACTGTCTGGGCGGGATGCACGCGCTCATCTGGTACCACGGCATACTCATCGCCCACGCCGCTGTGGTGCAGCGCCGACTGCTGTACCAGGACCGCGTCCTGCGCACCGGGTATGTGGAAGGCGTTGCGGTGGATAGCGACTGGCGTGGAAACGGACTTGGTACCGCGATCATGGACGCGGCCGAGCAGGTGCTGCGGGGTGCCTACGAACTGGGGGCGTTGAGTGCCGGCGACGACGTCGCGCCGTTCTAC…
555	A2	Mycobacteroides abscessus	GCA_900131985.1	FSBG01000003.1	AAC(2')-Ib	62.222	2.31e-76	VSNMPTVPVIRTHTARLIHTADLDSETRCAARELLIEAFEGDFTEEDWEHCLGGMHALIWYHGILIAHAAVVQRRLLYQDRVLRTGYVEGVAVDSDWRGNGLGTAIMDAAEQVLRGAYELGALSAGDDVAPFYRARGWVPWLGSTPVMTADGIVPATDEGVHVLPMSSGVDPSGSLTCDWRAGDGW	GTGTCCAATATGCCAACCGTCCCCGTCATCCGCACGCACACCGCGCGGCTCATTCACACTGCCGACCTGGACAGTGAAACACGCTGTGCCGCACGTGAATTACTCATTGAGGCATTCGAAGGCGACTTTACCGAGGAGGACTGGGAACACTGTCTGGGCGGGATGCACGCGCTCATCTGGTACCACGGCATACTCATCGCCCACGCCGCTGTGGTGCAGCGCCGACTGCTGTACCAGGACCGCGTCCTGCGCACCGGGTATGTGGAAGGCGTTGCGGTGGATAGCGACTGGCGTGGAAACGGACTTGGTACCGCGATTATGGACGCGGCCGAGCAGGTGCTGCGGGGTGCCTACGAACTGGGGGCGTTGAGTGCCGGCGACGACGTCGCGCCGTTCTAC…
556	A2	Mycobacteroides abscessus	GCA_900132005.1	FVEB01000004.1	AAC(2')-Ib	62.222	2.31e-76	VSNMPTVPVIRTHTARLIHTADLDSETRCAARELLIEAFEGDFTEEDWEHCLGGMHALIWYHGILIAHAAVVQRRLLYQDRVLRTGYVEGVAVDSDWRGNGLGTAIMDAAEQVLRGAYELGALSAGDDVAPFYRARGWVPWLGSTPVMTADGIVPATDEGVHVLPMSSGVDPSGSLTCDWRAGDGW	GTGTCCAATATGCCAACCGTCCCCGTCATCCGCACGCACACCGCGCGGCTCATTCACACTGCCGACCTGGACAGTGAAACACGCTGTGCCGCACGTGAATTACTCATTGAGGCATTCGAAGGCGACTTTACCGAGGAGGACTGGGAACACTGTCTGGGCGGGATGCACGCGCTCATCTGGTACCACGGCATACTCATCGCCCACGCCGCTGTGGTGCAGCGCCGACTGCTGTACCAGGACCGCGTCCTGCGCACCGGGTATGTGGAAGGCGTTGCGGTGGATAGCGACTGGCGTGGAAACGGACTTGGTACCGCGATCATGGACGCGGCCGAGCAGGTGCTGCGGGGTGCCTACGAACTGGGGGCGTTGAGTGCCGGCGACGACGTCGCGCCGTTCTAC…
557	A2	Mycobacteroides abscessus	GCA_900132015.1	FSBD01000001.1	AAC(2')-Ib	62.222	2.31e-76	VSNMPTVPVIRTHTARLIHTADLDSETRCAARELLIEAFEGDFTEEDWEHCLGGMHALIWYHGILIAHAAVVQRRLLYQDRVLRTGYVEGVAVDSDWRGNGLGTAIMDAAEQVLRGAYELGALSAGDDVAPFYRARGWVPWLGSTPVMTADGIVPATDEGVHVLPMSSGVDPSGSLTCDWRAGDGW	GTGTCCAATATGCCAACCGTCCCCGTCATCCGCACGCACACCGCGCGGCTCATTCACACTGCCGACCTGGACAGTGAAACACGCTGTGCCGCACGTGAATTACTCATTGAGGCATTCGAAGGCGACTTTACCGAGGAGGACTGGGAACACTGTCTGGGCGGGATGCACGCGCTCATCTGGTACCACGGCATACTCATCGCCCACGCCGCTGTGGTGCAGCGCCGACTGCTGTACCAGGACCGCGTCCTGCGCACCGGGTATGTGGAAGGCGTTGCGGTGGATAGCGACTGGCGTGGAAACGGACTTGGTACCGCGATCATGGACGCGGCCGAGCAGGTGCTGCGGGGTGCCTACGAACTGGGGGCGTTGAGTGCCGGCGACGACGTCGCGCCGTTCTAC…
558	A2	Mycobacteroides abscessus	GCA_900132045.1	FVEE01000004.1	AAC(2')-Ib	62.222	2.31e-76	VSNMPTVPVIRTHTARLIHTADLDSETRCAARELLIEAFEGDFTEEDWEHCLGGMHALIWYHGILIAHAAVVQRRLLYQDRVLRTGYVEGVAVDSDWRGNGLGTAIMDAAEQVLRGAYELGALSAGDDVAPFYRARGWVPWLGSTPVMTADGIVPATDEGVHVLPMSSGVDPSGSLTCDWRAGDGW	GTGTCCAATATGCCAACCGTCCCCGTCATCCGCACGCACACCGCGCGGCTCATTCACACTGCCGACCTGGACAGTGAAACACGCTGTGCCGCACGTGAATTACTCATTGAGGCATTCGAAGGTGACTTTACCGAGGAGGACTGGGAACACTGTCTGGGCGGGATGCACGCGCTCATCTGGTACCACGGCATACTCATCGCCCACGCCGCTGTGGTGCAGCGCCGACTGCTGTACCAGGACCGCGTCCTGCGCACCGGGTATGTGGAAGGCGTTGCGGTGGATAGCGACTGGCGTGGAAACGGACTTGGTACCGCGATCATGGACGCGGCCGAGCAGGTGCTGCGGGGTGCTTACGAACTGGGGGCGTTGAGTGCCGGCGACGACGTCGCGCCGTTCTAC…
559	A2	Mycobacteroides abscessus	GCA_900132115.1	FVEL01000005.1	AAC(2')-Ib	62.222	2.31e-76	VSNMPTVPVIRTHTARLIHTADLDSETRCAARELLIEAFEGDFTEEDWEHCLGGMHALIWYHGILIAHAAVVQRRLLYQDRVLRTGYVEGVAVDSDWRGNGLGTAIMDAAEQVLRGAYELGALSAGDDVAPFYRARGWVPWLGSTPVMTADGIVPATDEGVHVLPMSSGVDPSGSLTCDWRAGDGW	GTGTCCAATATGCCAACCGTCCCCGTCATCCGCACGCACACCGCGCGGCTCATTCACACTGCCGACCTGGACAGTGAAACACGCTGTGCCGCACGTGAATTACTCATTGAGGCATTCGAAGGTGACTTTACCGAGGAGGACTGGGAACACTGTCTGGGCGGGATGCACGCGCTCATCTGGTACCACGGCATACTCATCGCCCACGCCGCTGTGGTGCAGCGCCGACTGCTGTACCAGGACCGCGTCCTGCGCACCGGGTATGTGGAAGGCGTTGCGGTGGATAGCGACTGGCGTGGAAACGGACTTGGTACCGCGATCATGGACGCGGCCGAGCAGGTGCTGCGGGGTGCTTACGAACTGGGGGCGTTGAGTGCCGGCGACGACGTCGCGCCGTTCTAC…
560	A2	Mycobacteroides abscessus	GCA_900132135.1	FSBH01000010.1	AAC(2')-Ib	62.222	2.31e-76	VSNMPTVPVIRTHTARLIHTADLDSETRCAARELLIEAFEGDFTEEDWEHCLGGMHALIWYHGILIAHAAVVQRRLLYQDRVLRTGYVEGVAVDSDWRGNGLGTAIMDAAEQVLRGAYELGALSAGDDVAPFYRARGWVPWLGSTPVMTADGIVPATDEGVHVLPMSSGVDPSGSLTCDWRAGDGW	GTGTCCAATATGCCAACCGTCCCCGTCATCCGCACGCACACCGCGCGGCTCATTCACACTGCCGACCTGGACAGTGAAACACGCTGTGCCGCACGTGAATTACTCATTGAGGCATTCGAAGGCGACTTTACCGAGGAGGACTGGGAACACTGTCTGGGCGGGATGCACGCGCTCATCTGGTACCACGGCATACTCATCGCCCACGCCGCTGTGGTGCAGCGCCGACTGCTGTACCAGGACCGCGTCCTGCGCACCGGGTATGTGGAAGGCGTTGCGGTGGATAGCGACTGGCGTGGAAACGGACTTGGTACCGCGATTATGGACGCGGCCGAGCAGGTGCTGCGGGGTGCCTACGAACTGGGGGCGTTGAGTGCCGGCGACGACGTCGCGCCGTTCTAC…
561	A2	Mycobacteroides abscessus	GCA_900132155.1	FSBJ01000002.1	AAC(2')-Ib	62.222	2.31e-76	VSNMPTVPVIRTHTARLIHTADLDSETRCAARELLIEAFEGDFTEEDWEHCLGGMHALIWYHGILIAHAAVVQRRLLYQDRVLRTGYVEGVAVDSDWRGNGLGTAIMDAAEQVLRGAYELGALSAGDDVAPFYRARGWVPWLGSTPVMTADGIVPATDEGVHVLPMSSGVDPSGSLTCDWRAGDGW	GTGTCCAATATGCCAACCGTCCCCGTCATCCGCACGCACACCGCGCGGCTCATTCACACTGCCGACCTGGACAGTGAAACACGCTGTGCCGCACGTGAATTACTCATTGAGGCATTCGAAGGCGACTTTACCGAGGAGGACTGGGAACACTGTCTGGGCGGGATGCACGCGCTCATCTGGTACCACGGCATACTCATCGCCCACGCCGCTGTGGTGCAGCGCCGACTGCTGTACCAGGACCGCGTCCTGCGCACCGGGTATGTGGAAGGCGTTGCGGTGGATAGCGACTGGCGTGGAAACGGACTTGGTACCGCGATTATGGACGCGGCCGAGCAGGTGCTGCGGGGTGCCTACGAACTGGGGGCGTTGAGTGCCGGCGACGACGTCGCGCCGTTCTAC…
562	A2	Mycobacteroides abscessus	GCA_900132175.1	FSBL01000001.1	AAC(2')-Ib	62.222	2.31e-76	VSNMPTVPVIRTHTARLIHTADLDSETRCAARELLIEAFEGDFTEEDWEHCLGGMHALIWYHGILIAHAAVVQRRLLYQDRVLRTGYVEGVAVDSDWRGNGLGTAIMDAAEQVLRGAYELGALSAGDDVAPFYRARGWVPWLGSTPVMTADGIVPATDEGVHVLPMSSGVDPSGSLTCDWRAGDGW	GTGTCCAATATGCCAACCGTCCCCGTCATCCGCACGCACACCGCGCGGCTCATTCACACTGCCGACCTGGACAGTGAAACACGCTGTGCCGCACGTGAATTACTCATTGAGGCATTCGAAGGCGACTTTACCGAGGAGGACTGGGAACACTGTCTGGGCGGGATGCACGCGCTCATCTGGTACCACGGCATACTCATCGCCCACGCCGCTGTGGTGCAGCGCCGACTGCTGTACCAGGACCGCGTCCTGCGCACCGGGTATGTGGAAGGCGTTGCGGTGGATAGCGACTGGCGTGGAAACGGACTTGGTACCGCGATCATGGACGCGGCCGAGCAGGTGCTGCGGGGTGCCTACGAACTGGGGGCGTTGAGTGCCGGCGACGACGTCGCGCCGTTCTAC…
563	A2	Mycobacteroides abscessus	GCA_900132205.1	FSBK01000001.1	AAC(2')-Ib	62.222	2.31e-76	VSNMPTVPVIRTHTARLIHTADLDSETRCAARELLIEAFEGDFTEEDWEHCLGGMHALIWYHGILIAHAAVVQRRLLYQDRVLRTGYVEGVAVDSDWRGNGLGTAIMDAAEQVLRGAYELGALSAGDDVAPFYRARGWVPWLGSTPVMTADGIVPATDEGVHVLPMSSGVDPSGSLTCDWRAGDGW	GTGTCCAATATGCCAACCGTCCCCGTCATCCGCACGCACACCGCGCGGCTCATTCACACTGCCGACCTGGACAGTGAAACACGCTGTGCCGCACGTGAATTACTCATTGAGGCATTCGAAGGCGACTTTACCGAGGAGGACTGGGAACACTGTCTGGGCGGGATGCACGCGCTCATCTGGTACCACGGCATACTCATCGCCCACGCCGCTGTGGTGCAGCGCCGACTGCTGTACCAGGACCGCGTCCTGCGCACCGGGTATGTGGAAGGCGTTGCGGTGGATAGCGACTGGCGTGGAAACGGACTTGGTACCGCGATCATGGACGCGGCCGAGCAGGTGCTGCGGGGTGCCTACGAACTGGGGGCGTTGAGTGCCGGCGACGACGTCGCGCCGTTCTAC…
564	A2	Mycobacteroides abscessus	GCA_900132255.1	FVEY01000009.1	AAC(2')-Ib	62.222	2.31e-76	VSNMPTVPVIRTHTARLIHTADLDSETRCAARELLIEAFEGDFTEEDWEHCLGGMHALIWYHGILIAHAAVVQRRLLYQDRVLRTGYVEGVAVDSDWRGNGLGTAIMDAAEQVLRGAYELGALSAGDDVAPFYRARGWVPWLGSTPVMTADGIVPATDEGVHVLPMSSGVDPSGSLTCDWRAGDGW	GTGTCCAATATGCCAACCGTCCCCGTCATCCGCACGCACACCGCGCGGCTCATTCACACTGCCGACCTGGACAGTGAAACACGCTGTGCCGCACGTGAATTACTCATTGAGGCATTCGAAGGCGACTTTACCGAGGAGGACTGGGAACACTGTCTGGGCGGGATGCACGCGCTCATCTGGTACCACGGCATACTCATCGCCCACGCCGCTGTGGTGCAGCGCCGACTGCTGTACCAGGACCGCGTCCTGCGCACCGGGTATGTGGAAGGCGTTGCGGTGGATAGCGACTGGCGTGGAAACGGACTTGGTACCGCGATTATGGACGCGGCCGAGCAGGTGCTGCGGGGTGCCTACGAACTGGGGGCGTTGAGTGCCGGCGACGACGTCGCGCCGTTCTAC…
565	A2	Mycobacteroides abscessus	GCA_900132295.1	FSBM01000001.1	AAC(2')-Ib	62.222	2.31e-76	VSNMPTVPVIRTHTARLIHTADLDSETRCAARELLIEAFEGDFTEEDWEHCLGGMHALIWYHGILIAHAAVVQRRLLYQDRVLRTGYVEGVAVDSDWRGNGLGTAIMDAAEQVLRGAYELGALSAGDDVAPFYRARGWVPWLGSTPVMTADGIVPATDEGVHVLPMSSGVDPSGSLTCDWRAGDGW	GTGTCCAATATGCCAACCGTCCCCGTCATCCGCACGCACACCGCGCGGCTCATTCACACTGCCGACCTGGACAGTGAAACACGCTGTGCCGCACGTGAATTACTCATTGAGGCATTCGAAGGCGACTTTACCGAGGAGGACTGGGAACACTGTCTGGGCGGGATGCACGCGCTCATCTGGTACCACGGCATACTCATCGCCCACGCCGCTGTGGTGCAGCGCCGACTGCTGTACCAGGACCGCGTCCTGCGCACCGGGTATGTGGAAGGCGTTGCGGTGGATAGCGACTGGCGTGGAAACGGACTTGGTACCGCGATCATGGACGCGGCCGAGCAGGTGCTGCGGGGTGCCTACGAACTGGGGGCGTTGAGTGCCGGCGACGACGTCGCGCCGTTCTAC…
566	A2	Mycobacteroides abscessus	GCA_900132315.1	FSBN01000003.1	AAC(2')-Ib	62.222	2.31e-76	VSNMPTVPVIRTHTARLIHTADLDSETRCAARELLIEAFEGDFTEEDWEHCLGGMHALIWYHGILIAHAAVVQRRLLYQDRVLRTGYVEGVAVDSDWRGNGLGTAIMDAAEQVLRGAYELGALSAGDDVAPFYRARGWVPWLGSTPVMTADGIVPATDEGVHVLPMSSGVDPSGSLTCDWRAGDGW	GTGTCCAATATGCCAACCGTCCCCGTCATCCGCACGCACACCGCGCGGCTCATTCACACTGCCGACCTGGACAGTGAAACACGCTGTGCCGCACGTGAATTACTCATTGAGGCATTCGAAGGCGACTTTACCGAGGAGGACTGGGAACACTGTCTGGGCGGGATGCACGCGCTCATCTGGTACCACGGCATACTCATCGCCCACGCCGCTGTGGTGCAGCGCCGACTGCTGTACCAGGACCGCGTCCTGCGCACCGGGTATGTGGAAGGCGTTGCGGTGGATAGCGACTGGCGTGGAAACGGACTTGGTACCGCGATCATGGACGCGGCCGAGCAGGTGCTGCGGGGTGCCTACGAACTGGGGGCGTTGAGTGCCGGCGACGACGTCGCGCCGTTCTAC…
567	A2	Mycobacteroides abscessus	GCA_900132325.1	FVEU01000010.1	AAC(2')-Ib	62.222	2.31e-76	VSNMPTVPVIRTHTARLIHTADLDSETRCAARELLIEAFEGDFTEEDWEHCLGGMHALIWYHGILIAHAAVVQRRLLYQDRVLRTGYVEGVAVDSDWRGNGLGTAIMDAAEQVLRGAYELGALSAGDDVAPFYRARGWVPWLGSTPVMTADGIVPATDEGVHVLPMSSGVDPSGSLTCDWRAGDGW	GTGTCCAATATGCCAACCGTCCCCGTCATCCGCACGCACACCGCGCGGCTCATTCACACTGCCGACCTGGACAGTGAAACACGCTGTGCCGCACGTGAATTACTCATTGAGGCATTCGAAGGCGACTTTACCGAGGAGGACTGGGAACACTGTCTGGGCGGGATGCACGCGCTCATCTGGTACCACGGCATACTCATCGCCCACGCCGCTGTGGTGCAGCGCCGACTGCTGTACCAGGACCGCGTCCTGCGCACCGGGTATGTGGAAGGCGTTGCGGTGGATAGCGACTGGCGTGGAAACGGACTTGGTACCGCGATTATGGACGCGGCCGAGCAGGTGCTGCGGGGTGCCTACGAACTGGGGGCGTTGAGTGCCGGCGACGACGTCGCGCCGTTCTAC…
568	A2	Mycobacteroides abscessus	GCA_900132335.1	FWDF01000014.1	AAC(2')-Ib	62.222	2.31e-76	VSNMPTVPVIRTHTARLIHTADLDSETRCAARELLIEAFEGDFTEEDWEHCLGGMHALIWYHGILIAHAAVVQRRLLYQDRVLRTGYVEGVAVDSDWRGNGLGTAIMDAAEQVLRGAYELGALSAGDDVAPFYRARGWVPWLGSTPVMTADGIVPATDEGVHVLPMSSGVDPSGSLTCDWRAGDGW	GTGTCCAATATGCCAACCGTCCCCGTCATCCGCACGCACACCGCGCGGCTCATTCACACTGCCGACCTGGACAGTGAAACACGCTGTGCCGCACGTGAATTACTCATTGAGGCATTCGAAGGTGACTTTACCGAGGAGGACTGGGAACACTGTCTGGGCGGGATGCACGCGCTCATCTGGTACCACGGCATACTCATCGCCCACGCCGCTGTGGTGCAGCGCCGACTGCTGTACCAGGACCGCGTCCTGCGCACCGGGTATGTGGAAGGCGTTGCGGTGGATAGCGACTGGCGTGGAAACGGACTTGGTACCGCGATCATGGACGCGGCCGAGCAGGTGCTGCGGGGTGCTTACGAACTGGGGGCGTTGAGTGCCGGCGACGACGTCGCGCCGTTCTAC…
569	A2	Mycobacteroides abscessus	GCA_900132365.1	FVFB01000007.1	AAC(2')-Ib	62.222	2.31e-76	VSNMPTVPVIRTHTARLIHTADLDSETRCAARELLIEAFEGDFTEEDWEHCLGGMHALIWYHGILIAHAAVVQRRLLYQDRVLRTGYVEGVAVDSDWRGNGLGTAIMDAAEQVLRGAYELGALSAGDDVAPFYRARGWVPWLGSTPVMTADGIVPATDEGVHVLPMSSGVDPSGSLTCDWRAGDGW	GTGTCCAATATGCCAACCGTCCCCGTCATCCGCACGCACACCGCGCGGCTCATTCACACTGCCGACCTGGACAGTGAAACACGCTGTGCCGCACGTGAATTACTCATTGAGGCATTCGAAGGCGACTTTACCGAGGAGGACTGGGAACACTGTCTGGGCGGGATGCACGCGCTCATCTGGTACCACGGCATACTCATCGCCCACGCCGCTGTGGTGCAGCGCCGACTGCTGTACCAGGACCGCGTCCTGCGCACCGGGTATGTGGAAGGCGTTGCGGTGGATAGCGACTGGCGTGGAAACGGACTTGGTACCGCGATTATGGACGCGGCCGAGCAGGTGCTGCGGGGTGCCTACGAACTGGGGGCGTTGAGTGCCGGCGACGACGTCGCGCCGTTCTAC…
570	A2	Mycobacteroides abscessus	GCA_900132415.1	FVFD01000001.1	AAC(2')-Ib	62.222	2.31e-76	VSNMPTVPVIRTHTARLIHTADLDSETRCAARELLIEAFEGDFTEEDWEHCLGGMHALIWYHGILIAHAAVVQRRLLYQDRVLRTGYVEGVAVDSDWRGNGLGTAIMDAAEQVLRGAYELGALSAGDDVAPFYRARGWVPWLGSTPVMTADGIVPATDEGVHVLPMSSGVDPSGSLTCDWRAGDGW	GTGTCCAATATGCCAACCGTCCCCGTCATCCGCACGCACACCGCGCGGCTCATTCACACTGCCGACCTGGACAGTGAAACACGCTGTGCCGCACGTGAATTACTCATTGAGGCATTCGAAGGTGACTTTACCGAGGAGGACTGGGAACACTGTCTGGGCGGGATGCACGCGCTCATCTGGTACCACGGCATACTCATCGCCCACGCCGCTGTGGTGCAGCGCCGACTGCTGTACCAGGACCGCGTCCTGCGCACCGGGTATGTGGAAGGCGTTGCGGTGGATAGCGACTGGCGTGGAAACGGACTTGGTACCGCGATCATGGACGCGGCCGAGCAGGTGCTGCGGGGTGCTTACGAACTGGGGGCGTTGAGTGCCGGCGACGACGTCGCGCCGTTCTAC…
571	A2	Mycobacteroides abscessus	GCA_900132425.1	FSBQ01000002.1	AAC(2')-Ib	62.222	2.31e-76	VSNMPTVPVIRTHTARLIHTADLDSETRCAARELLIEAFEGDFTEEDWEHCLGGMHALIWYHGILIAHAAVVQRRLLYQDRVLRTGYVEGVAVDSDWRGNGLGTAIMDAAEQVLRGAYELGALSAGDDVAPFYRARGWVPWLGSTPVMTADGIVPATDEGVHVLPMSSGVDPSGSLTCDWRAGDGW	GTGTCCAATATGCCAACCGTCCCCGTCATCCGCACGCACACCGCGCGGCTCATTCACACTGCCGACCTGGACAGTGAAACACGCTGTGCCGCACGTGAATTACTCATTGAGGCATTCGAAGGCGACTTTACCGAGGAGGACTGGGAACACTGTCTGGGCGGGATGCACGCGCTCATCTGGTACCACGGCATACTCATCGCCCACGCCGCTGTGGTGCAGCGCCGACTGCTGTACCAGGACCGCGTCCTGCGCACCGGGTATGTGGAAGGCGTTGCGGTGGATAGCGACTGGCGTGGAAACGGACTTGGTACCGCGATCATGGACGCGGCCGAGCAGGTGCTGCGGGGTGCCTACGAACTGGGGGCGTTGAGTGCCGGCGACGACGTCGCGCCGTTCTAC…
572	A2	Mycobacteroides abscessus	GCA_900132435.1	FVFH01000001.1	AAC(2')-Ib	62.222	2.31e-76	VSNMPTVPVIRTHTARLIHTADLDSETRCAARELLIEAFEGDFTEEDWEHCLGGMHALIWYHGILIAHAAVVQRRLLYQDRVLRTGYVEGVAVDSDWRGNGLGTAIMDAAEQVLRGAYELGALSAGDDVAPFYRARGWVPWLGSTPVMTADGIVPATDEGVHVLPMSSGVDPSGSLTCDWRAGDGW	GTGTCCAATATGCCAACCGTCCCCGTCATCCGCACGCACACCGCGCGGCTCATTCACACTGCCGACCTGGACAGTGAAACACGCTGTGCCGCACGTGAATTACTCATTGAGGCATTCGAAGGTGACTTTACCGAGGAGGACTGGGAACACTGTCTGGGCGGGATGCACGCGCTCATCTGGTACCACGGCATACTCATCGCCCACGCCGCTGTGGTGCAGCGCCGACTGCTGTACCAGGACCGCGTCCTGCGCACCGGGTATGTGGAAGGCGTTGCGGTGGATAGCGACTGGCGTGGAAACGGACTTGGTACCGCGATCATGGACGCGGCCGAGCAGGTGCTGCGGGGTGCTTACGAACTGGGGGCGTTGAGTGCCGGCGACGACGTCGCGCCGTTCTAC…
573	A2	Mycobacteroides abscessus	GCA_900132445.1	FVFJ01000004.1	AAC(2')-Ib	62.222	2.31e-76	VSNMPTVPVIRTHTARLIHTADLDSETRCAARELLIEAFEGDFTEEDWEHCLGGMHALIWYHGILIAHAAVVQRRLLYQDRVLRTGYVEGVAVDSDWRGNGLGTAIMDAAEQVLRGAYELGALSAGDDVAPFYRARGWVPWLGSTPVMTADGIVPATDEGVHVLPMSSGVDPSGSLTCDWRAGDGW	GTGTCCAATATGCCAACCGTCCCCGTCATCCGCACGCACACCGCGCGGCTCATTCACACTGCCGACCTGGACAGTGAAACACGCTGTGCCGCACGTGAATTACTCATTGAGGCATTCGAAGGCGACTTTACCGAGGAGGACTGGGAACACTGTCTGGGCGGGATGCACGCGCTCATCTGGTACCACGGCATACTCATCGCCCACGCCGCTGTGGTGCAGCGCCGACTGCTGTACCAGGACCGCGTCCTGCGCACCGGGTATGTGGAAGGCGTTGCGGTGGATAGCGACTGGCGTGGAAACGGACTTGGTACCGCGATCATGGACGCGGCCGAGCAGGTGCTGCGGGGTGCCTACGAACTGGGGGCGTTGAGTGCCGGCGACGACGTCGCGCCGTTCTAC…
574	A2	Mycobacteroides abscessus	GCA_900132485.1	FSBU01000004.1	AAC(2')-Ib	62.222	2.31e-76	VSNMPTVPVIRTHTARLIHTADLDSETRCAARELLIEAFEGDFTEEDWEHCLGGMHALIWYHGILIAHAAVVQRRLLYQDRVLRTGYVEGVAVDSDWRGNGLGTAIMDAAEQVLRGAYELGALSAGDDVAPFYRARGWVPWLGSTPVMTADGIVPATDEGVHVLPMSSGVDPSGSLTCDWRAGDGW	GTGTCCAATATGCCAACCGTCCCCGTCATCCGCACGCACACCGCGCGGCTCATTCACACTGCCGACCTGGACAGTGAAACACGCTGTGCCGCACGTGAATTACTCATTGAGGCATTCGAAGGCGACTTTACCGAGGAGGACTGGGAACACTGTCTGGGCGGGATGCACGCGCTCATCTGGTACCACGGCATACTCATCGCCCACGCCGCTGTGGTGCAGCGCCGACTGCTGTACCAGGACCGCGTCCTGCGCACCGGGTATGTGGAAGGCGTTGCGGTGGATAGCGACTGGCGTGGAAACGGACTTGGTACCGCGATCATGGACGCGGCCGAGCAGGTGCTGCGGGGTGCCTACGAACTGGGGGCGTTGAGTGCCGGCGACGACGTCGCGCCGTTCTAC…
575	A2	Mycobacteroides abscessus	GCA_900132505.1	FSBS01000012.1	AAC(2')-Ib	62.222	2.31e-76	VSNMPTVPVIRTHTARLIHTADLDSETRCAARELLIEAFEGDFTEEDWEHCLGGMHALIWYHGILIAHAAVVQRRLLYQDRVLRTGYVEGVAVDSDWRGNGLGTAIMDAAEQVLRGAYELGALSAGDDVAPFYRARGWVPWLGSTPVMTADGIVPATDEGVHVLPMSSGVDPSGSLTCDWRAGDGW	GTGTCCAATATGCCAACCGTCCCCGTCATCCGCACGCACACCGCGCGGCTCATTCACACTGCCGACCTGGACAGTGAAACACGCTGTGCCGCACGTGAATTACTCATTGAGGCATTCGAAGGCGACTTTACCGAGGAGGACTGGGAACACTGTCTGGGCGGGATGCACGCGCTCATCTGGTACCACGGCATACTCATCGCCCACGCCGCTGTGGTGCAGCGCCGACTGCTGTACCAGGACCGCGTCCTGCGCACCGGGTATGTGGAAGGCGTTGCGGTGGATAGCGACTGGCGTGGAAACGGACTTGGTACCGCGATTATGGACGCGGCCGAGCAGGTGCTGCGGGGTGCCTACGAACTGGGGGCGTTGAGTGCCGGCGACGACGTCGCGCCGTTCTAC…
576	A2	Mycobacteroides abscessus	GCA_900132525.1	FSBV01000004.1	AAC(2')-Ib	62.222	2.31e-76	VSNMPTVPVIRTHTARLIHTADLDSETRCAARELLIEAFEGDFTEEDWEHCLGGMHALIWYHGILIAHAAVVQRRLLYQDRVLRTGYVEGVAVDSDWRGNGLGTAIMDAAEQVLRGAYELGALSAGDDVAPFYRARGWVPWLGSTPVMTADGIVPATDEGVHVLPMSSGVDPSGSLTCDWRAGDGW	GTGTCCAATATGCCAACCGTCCCCGTCATCCGCACGCACACCGCGCGGCTCATTCACACTGCCGACCTGGACAGTGAAACACGCTGTGCCGCACGTGAATTACTCATTGAGGCATTCGAAGGTGACTTTACCGAGGAGGACTGGGAACACTGTCTGGGCGGGATGCACGCGCTCATCTGGTACCACGGCATACTCATCGCCCACGCCGCTGTGGTGCAGCGCCGACTGCTGTACCAGGACCGCGTCCTGCGCACCGGGTATGTGGAAGGCGTTGCGGTGGATAGCGACTGGCGTGGAAACGGACTTGGTACCGCGATCATGGACGCGGCCGAGCAGGTGCTGCGGGGTGCTTACGAACTGGGGGCGTTGAGTGCCGGCGACGACGTCGCGCCGTTCTAC…
577	A2	Mycobacteroides abscessus	GCA_900132545.1	FSBW01000004.1	AAC(2')-Ib	62.222	2.31e-76	VSNMPTVPVIRTHTARLIHTADLDSETRCAARELLIEAFEGDFTEEDWEHCLGGMHALIWYHGILIAHAAVVQRRLLYQDRVLRTGYVEGVAVDSDWRGNGLGTAIMDAAEQVLRGAYELGALSAGDDVAPFYRARGWVPWLGSTPVMTADGIVPATDEGVHVLPMSSGVDPSGSLTCDWRAGDGW	GTGTCCAATATGCCAACCGTCCCCGTCATCCGCACGCACACCGCGCGGCTCATTCACACTGCCGACCTGGACAGTGAAACACGCTGTGCCGCACGTGAATTACTCATTGAGGCATTCGAAGGTGACTTTACCGAGGAGGACTGGGAACACTGTCTGGGCGGGATGCACGCGCTCATCTGGTACCACGGCATACTCATCGCCCACGCCGCTGTGGTGCAGCGCCGACTGCTGTACCAGGACCGCGTCCTGCGCACCGGGTATGTGGAAGGCGTTGCGGTGGATAGCGACTGGCGTGGAAACGGACTTGGTACCGCGATCATGGACGCGGCCGAGCAGGTGCTGCGGGGTGCTTACGAACTGGGGGCGTTGAGTGCCGGCGACGACGTCGCGCCGTTCTAC…
578	A2	Mycobacteroides abscessus	GCA_900132555.1	FVFL01000003.1	AAC(2')-Ib	62.222	2.31e-76	VSNMPTVPVIRTHTARLIHTADLDSETRCAARELLIEAFEGDFTEEDWEHCLGGMHALIWYHGILIAHAAVVQRRLLYQDRVLRTGYVEGVAVDSDWRGNGLGTAIMDAAEQVLRGAYELGALSAGDDVAPFYRARGWVPWLGSTPVMTADGIVPATDEGVHVLPMSSGVDPSGSLTCDWRAGDGW	GTGTCCAATATGCCAACCGTCCCCGTCATCCGCACGCACACCGCGCGGCTCATTCACACTGCCGACCTGGACAGTGAAACACGCTGTGCCGCACGTGAATTACTCATTGAGGCATTCGAAGGTGACTTTACCGAGGAGGACTGGGAACACTGTCTGGGCGGGATGCACGCGCTCATCTGGTACCACGGCATACTCATCGCCCACGCCGCTGTGGTGCAGCGCCGACTGCTGTACCAGGACCGCGTCCTGCGCACCGGGTATGTGGAAGGCGTTGCGGTGGATAGCGACTGGCGTGGAAACGGACTTGGTACCGCGATCATGGACGCGGCCGAGCAGGTGCTGCGGGGTGCTTACGAACTGGGGGCGTTGAGTGCCGGCGACGACGTCGCGCCGTTCTAC…
579	A2	Mycobacteroides abscessus	GCA_900132575.1	FWCM01000002.1	AAC(2')-Ib	62.222	2.31e-76	VSNMPTVPVIRTHTARLIHTADLDSETRCAARELLIEAFEGDFTEEDWEHCLGGMHALIWYHGILIAHAAVVQRRLLYQDRVLRTGYVEGVAVDSDWRGNGLGTAIMDAAEQVLRGAYELGALSAGDDVAPFYRARGWVPWLGSTPVMTADGIVPATDEGVHVLPMSSGVDPSGSLTCDWRAGDGW	GTGTCCAATATGCCAACCGTCCCCGTCATCCGCACGCACACCGCGCGGCTCATTCACACTGCCGACCTGGACAGTGAAACACGCTGTGCCGCACGTGAATTACTCATTGAGGCATTCGAAGGCGACTTTACCGAGGAGGACTGGGAACACTGTCTGGGCGGGATGCACGCGCTCATCTGGTACCACGGCATACTCATCGCCCACGCCGCTGTGGTGCAGCGCCGACTGCTGTACCAGGACCGCGTCCTGCGCACCGGGTATGTGGAAGGCGTTGCGGTGGATAGCGACTGGCGTGGAAACGGACTTGGTACCGCGATTATGGACGCGGCCGAGCAGGTGCTGCGGGGTGCCTACGAACTGGGGGCGTTGAGTGCCGGCGACGACGTCGCGCCGTTCTAC…
580	A2	Mycobacteroides abscessus	GCA_900132585.1	FSCA01000002.1	AAC(2')-Ib	62.222	2.31e-76	VSNMPTVPVIRTHTARLIHTADLDSETRCAARELLIEAFEGDFTEEDWEHCLGGMHALIWYHGILIAHAAVVQRRLLYQDRVLRTGYVEGVAVDSDWRGNGLGTAIMDAAEQVLRGAYELGALSAGDDVAPFYRARGWVPWLGSTPVMTADGIVPATDEGVHVLPMSSGVDPSGSLTCDWRAGDGW	GTGTCCAATATGCCAACCGTCCCCGTCATCCGCACGCACACCGCGCGGCTCATTCACACTGCCGACCTGGACAGTGAAACACGCTGTGCCGCACGTGAATTACTCATTGAGGCATTCGAAGGCGACTTTACCGAGGAGGACTGGGAACACTGTCTGGGCGGGATGCACGCGCTCATCTGGTACCACGGCATACTCATCGCCCACGCCGCTGTGGTGCAGCGCCGACTGCTGTACCAGGACCGCGTCCTGCGCACCGGGTATGTGGAAGGCGTTGCGGTGGATAGCGACTGGCGTGGAAACGGACTTGGTACCGCGATTATGGACGCGGCCGAGCAGGTGCTGCGGGGTGCCTACGAACTGGGGGCGTTGAGTGCCGGCGACGACGTCGCGCCGTTCTAC…
581	A2	Mycobacteroides abscessus	GCA_900132595.1	FVFR01000008.1	AAC(2')-Ib	62.222	2.31e-76	VSNMPTVPVIRTHTARLIHTADLDSETRCAARELLIEAFEGDFTEEDWEHCLGGMHALIWYHGILIAHAAVVQRRLLYQDRVLRTGYVEGVAVDSDWRGNGLGTAIMDAAEQVLRGAYELGALSAGDDVAPFYRARGWVPWLGSTPVMTADGIVPATDEGVHVLPMSSGVDPSGSLTCDWRAGDGW	GTGTCCAATATGCCAACCGTCCCCGTCATCCGCACGCACACCGCGCGGCTCATTCACACTGCCGACCTGGACAGTGAAACACGCTGTGCCGCACGTGAATTACTCATTGAGGCATTCGAAGGTGACTTTACCGAGGAGGACTGGGAACACTGTCTGGGCGGGATGCACGCGCTCATCTGGTACCACGGCATACTCATCGCCCACGCCGCTGTGGTGCAGCGCCGACTGCTGTACCAGGACCGCGTCCTGCGCACCGGGTATGTGGAAGGCGTTGCGGTGGATAGCGACTGGCGTGGAAACGGACTTGGTACCGCGATCATGGACGCGGCCGAGCAGGTGCTGCGGGGTGCTTACGAACTGGGGGCGTTGAGTGCCGGCGACGACGTCGCGCCGTTCTAC…
582	A2	Mycobacteroides abscessus	GCA_900132605.1	FSBX01000002.1	AAC(2')-Ib	62.222	2.31e-76	VSNMPTVPVIRTHTARLIHTADLDSETRCAARELLIEAFEGDFTEEDWEHCLGGMHALIWYHGILIAHAAVVQRRLLYQDRVLRTGYVEGVAVDSDWRGNGLGTAIMDAAEQVLRGAYELGALSAGDDVAPFYRARGWVPWLGSTPVMTADGIVPATDEGVHVLPMSSGVDPSGSLTCDWRAGDGW	GTGTCCAATATGCCAACCGTCCCCGTCATCCGCACGCACACCGCGCGGCTCATTCACACTGCCGACCTGGACAGTGAAACACGCTGTGCCGCACGTGAATTACTCATTGAGGCATTCGAAGGCGACTTTACCGAGGAGGACTGGGAACACTGTCTGGGCGGGATGCACGCGCTCATCTGGTACCACGGCATACTCATCGCCCACGCCGCTGTGGTGCAGCGCCGACTGCTGTACCAGGACCGCGTCCTGCGCACCGGGTATGTGGAAGGCGTTGCGGTGGATAGCGACTGGCGTGGAAACGGACTTGGTACCGCGATCATGGACGCGGCCGAGCAGGTGCTGCGGGGTGCCTACGAACTGGGGGCGTTGAGTGCCGGCGACGACGTCGCGCCGTTCTAC…
583	A2	Mycobacteroides abscessus	GCA_900132615.1	FVFO01000002.1	AAC(2')-Ib	62.222	2.31e-76	VSNMPTVPVIRTHTARLIHTADLDSETRCAARELLIEAFEGDFTEEDWEHCLGGMHALIWYHGILIAHAAVVQRRLLYQDRVLRTGYVEGVAVDSDWRGNGLGTAIMDAAEQVLRGAYELGALSAGDDVAPFYRARGWVPWLGSTPVMTADGIVPATDEGVHVLPMSSGVDPSGSLTCDWRAGDGW	GTGTCCAATATGCCAACCGTCCCCGTCATCCGCACGCACACCGCGCGGCTCATTCACACTGCCGACCTGGACAGTGAAACACGCTGTGCCGCACGTGAATTACTCATTGAGGCATTCGAAGGTGACTTTACCGAGGAGGACTGGGAACACTGTCTGGGCGGGATGCACGCGCTCATCTGGTACCACGGCATACTCATCGCCCACGCCGCTGTGGTGCAGCGCCGACTGCTGTACCAGGACCGCGTCCTGCGCACCGGGTATGTGGAAGGCGTTGCGGTGGATAGCGACTGGCGTGGAAACGGACTTGGTACCGCGATCATGGACGCGGCCGAGCAGGTGCTGCGGGGTGCTTACGAACTGGGGGCGTTGAGTGCCGGCGACGACGTCGCGCCGTTCTAC…
[truncated: 3,531 more rows]

## Sheet: Model B
Gene ID	Family	Species	Assembly accession no.	Contig accession no.	Most similar previously known	% Identity	BLAST e-value	Protein sequence	Nucleotide sequence
[truncated: 978 more rows]

## Sheet: Model C
Gene ID	Family	Species	Assembly accession no.	Contig accession no.	Most similar previously known	% Identity	BLAST e-value	Protein sequence	Nucleotide sequence
[truncated: 78,361 more rows]

[truncated: 6 more sheets: Model D, Model E, Model F, Model G, Model H, Model I]
