# Supplementary material for: Extensive screening reveals previously undiscovered aminoglycoside resistance genes in human pathogens
Source: Commun Biol. 2023 Aug 3;6:812. doi: 10.1038/s42003-023-05174-6 (PMC10400643; doi:10.1038/s42003-023-05174-6)
Supplement: Supplementary file 6 — Supplementary Data 3 [file 42003_2023_5174_MOESM6_ESM.xlsx]

## Sheet: Sheet1
Family [genes]	Closest known homolog(s) [amino acid identity]	Host phylum	Pathogenic host(s) [no. of isolates]	Associated MGE(s) [no. of isolates]	Co-localized ARG(s) [no. of isolates]
Predicted by model A [AAC(2')-I]
A267 [53]	AAC(2’)-Ia [40.9-41.5%], AAC(2’)-Ic [37.1%]	Proteobacteria, Deinococcus-Thermus	Pseudomonas aeruginosa [51]	MPFG [4], MOBH [3], virB4 [1]	–
Predicted by model C [AAC(3)-II, III, VI, VII, VIII, IX]
C1 [3,169]	AAC(3)-VIII [28.8-31.7%], AAC(3)-IIIa [27.5-31.3%], AAC(3)-IXa [30.6-33.3%]	Firmicutes	Bacillus cereus [1,192], Bacillus thuringiensis [676], Bacillus anthracis [326], Streptococcus pneumoniae [23]	MPFFATA [9], ISBth167 [31], ISBce2 [1]	–
C4 [65,512]	AAC(3)-VIIa [27.9-30.3%], AAC(3)-VIII [27.2-32.0%], AAC(3)-VIIIa [27.2-28.1%]	Firmicutes, Proteobacteria	Listeria monocytogenes [64,725]	MPFFA [80], MOBT [31], tcpA [34]	fosX [500], tet(M) [3]
C24 [138]	AAC(3)-IXa [29.7-31.5%]	Firmicutes, Proteobacteria	S. pneumoniae [120], Enterobacter cloacae [1], Streptococcus mitis [1]	MPFFATA [92], MOBP1 [27]	–
C118 [105]	AAC(3)-IXa [32.6-37.4%], AAC(3)-VIII [34.1-37.3%]	Firmicutes, Actinobacteria, Spirochaetes	Streptococcus constellatus [18], Streptococcus intermedius [11], Streptococcus anginosus [5]	MPFFA [2], MOBT [1], tcpA [1], virB4 [1]	–
C322 [9]	AAC(3)-IIIb [66.0%]	Proteobacteria	Salmonella enterica [4], P. aeruginosa [3]	MPFT [1], ISKpn23 [9]	aph(3’’)-Ib [6], tet(A) [2]
C325 [10]	AAC(3)-IXa [31.6-32.5%]	Firmicutes	Gemella haemolysans [7]	virB4 [4]	–
C715 [1]	AAC(3)-IXa [29.9%]	Firmicutes	Streptococcus suis [1]	MOBP1 [1]	–
C1264 [2]	AAC(3)-IIIa [67.0%]	Proteobacteria	P. aeruginosa [2]	–	aph(3’)-Ib [1]
Predicted by model D [AAC(6')-I, II]
D42 [5]	AAC(6’)-32 [42.8-43.3%]	Proteobacteria	Legionella pneumophila [3]	MPFG [3], T4CP [3]	–
D292 [17]	AAC(6’)-IIb [43.4%]	Bacteroidetes	Elizabethkingia anophelis [6]	MOBP1 [1], ISWz1 [1]	erm(F) [3], tetX [2], blaOXA-347 [1], ere(D) [2]
Predicted by model E [AAC(6')-I]
E18 [7,514]	AAC(6’)-Iad [41.8-50.9%]	Firmicutes, Proteobacteria	S. pneumoniae [7,276], S. mitis [10], Streptococcus sanguinis [10], S. anginosus [1], Escherichia coli [1], E. cloacae [1]	MPFFA [97], MPFFATA [27], MOBP1 [1,925], MOBQ [1], T4CP [1], tcpA [2], virB11 (MPFT) [1], IS1167 [1], ISSpn14 [1], IS1167A [4], ISSpn7 [1]	mef(A) [49], msr(D) [56], cat(Q) [1], lsaC [1], catpC194 [15]
E64 [63]	AAC(6’)-Iad [54.9%]	Proteobacteria, Firmicutes	Campylobacter coli [57], Clostridioides difficile [1]	MPFF [9], MOBQ [3]	tetQ [3], aph(3’)-III [4], tet44 [2], ant(6)-Ib [2]
E111 [112]	AAC(6’)-Iad [53.5-56.3%]	Firmicutes, Spirochaetes	C. difficile [82]	MPFFA [1], MPFFATA [71], MOBP1 [1], MOBQ [74], T4CP [74], virB4 [57]	lnu(C) [1]
E141 [2]	AAC(6’)-Iad [54.7-53.1%]	Proteobacteria	Inquilinus limosus [1]	cd419a (MPFFATA) [1]	–
E316 [67]	AAC(6’)-Iad [49.3-53.5%]	Proteobacteria	C. coli [61], Campylobacter jejuni [2]	–	aadE-Cc [1]
E380 [7]	AAC(6’)-30-AAC(6’)-Ib [55.6%]	Proteobacteria	E. coli [2], P. aeruginosa [1], Klebsiella pneumoniae [1]	Class 1 integron [5], class 2 integron [2]	blaIMP-14 [7], sul1 [2]
E449 [11]	AAC(6’)-Iad [44.3-46.4%]	Proteobacteria, Firmicutes	C. coli [7], S. suis [1]	virB4 [1], ISSag10 [5]	blaOXA-450 [4], tet40 [1], tetO [2]
E513 [21]	AAC(6’)-Iy [53.9-58.6%]	Proteobacteria	Yersinia enterolitica [16]	–	blaA [15]
E526 [6]	AAC(6’)-Iad [50.0-52.8%]	Firmicutes, Actinobacteria	S. suis [1]	–	ant(6)-Ia [1]
E550 [79]	AAC(6’)-Iad [41.0%]	Bacteroidetes	E. anopheles [16]	MPFB [1], MOBP1 [10]	tetX [4], blaOXA-347 [3], erm(F) [3], ere(D) [1], floR [1]
E553 [10]	AAC(6’)-If [45.4-50.0%], AAC(6’)-Iu [45.9%]	Proteobacteria	E. coli [3]	–	aadA1 [2], aac(3)-VIa [3]
E606 [4]	AAC(6’)-Iad [38.5%]	Firmicutes	Enterococcus faecalis [2], Staphylococcus aureus [2]	MOBC [2], T4CP [2], IS1678 [2]	erm(B) [2], VanHAX [2]
E657 [8]	AAC(6’)-Iad [42.4-43.2%]	Bacteroidetes	E. anopheles [5]	MPFB [2], MOBP1 [5], virB4 [2], ISWz1 [2]	tetX [1]
E893 [1]	AAC(6’)-Iad [57.6%]	Firmicutes	C.difficile [1]	–	aph(2’’)-Id [1]
E963 [1]	AAC(6’)-Iag [52.4%]	Proteobacteria	K. pneumoniae [1]	–	aac(3)-Ia [1], sul1 [1]
Predicted by model F [AAC(6')-I]
F72 [2]	AAC(6’)-Ia [63.7%]	Proteobacteria	P. aeruginosa [2]	Class 1 integron [2]	ant(2’’)-Ia [2], catB3 [2], aac(6’)-IIa [2], sul1 [2], blaPER-1 [1]
F309 [4]	AAC(6’)-I30 [59.9%]	Proteobacteria	S. enterica [4]	–	blaOXA-2 [4], aadA1b [4], blaTEM-1B [2], ant(2’’)-Ia [2], aadA5 [2]
F314 [6]	AAC(6’)-Iae [65.6%]	Proteobacteria	K. pneumoniae [2]	T4CP [1]	sul1 [6], aph(3’)-VIa [1], aph(6)-Id [1]
Predicted by model G [APH(2'')-I]
G5 [1,708]	APH(2’’)-Ic [25.7-30.9%], APH(2’’)-Ie [27.2-30.6%]	Firmicutes	B. cereus [598], B. thuringiensis [454], B. anthracis [163], S. pneumoniae [22]	ISBce7 [1]	–
G6 [83]	APH(2’’)-Ie [27.1-30.8%]	Firmicutes, Proteobacteria	B. cereus [41], B. thuringiensis [10], B. anthracis [2], S. pneumoniae [1], K. pneumoniae [1]	ISBce18 [1]	–
G70 [1]	APH(2’’)-Ig [76.4%]	Proteobacteria	C. coli [1]	T4CP [1]	–
G141 [12]	APH(2’’)-Ic [28.4-32.5%]	Bacteroidetes	E. anophelis [11]	MOBP1 [5]	ere(D) [11], mph(G) [5], mef(C) [5], tetX [6]
G301 [11]	APH(2’’)-Ic [39.7%]	Bacteroidetes	E. anophelis [3]	MOBP1 [2]	–
Predicted by model H [APH(3’)-I, II, III, IV, V, VI, VII, VIII, IX, XV + APH(3’’)-I]
H2 [50]	APH(3’)-IIa [48.8-50.8%], APH(3’)-IIb [47.6-52.7%]	Proteobacteria, Actinobacteria	Pseudomonas fluorescens [7]	MPFFATA [18], MPFT [1]	–
H48 [37]	APH(3’)-IIa [50.0-51.6%]	Proteobacteria	P. aeruginosa [8]	–	tetG [2]
H100 [150]	APH(3’)-IIb [48.0-50.4%], APH(3’)-IIa [42.9-52.4%]	Proteobacteria	P. fluorescens [29]	MPFFATA [87], MPFT [5]	–
H510 [63]	APH(3’)-VIIa [62.2-64.4%]	Proteobacteria, Firmicutes	C. coli [57], C. difficile [1]	MPFF [9], MOBP1 [1], MOBQ [3]	tetO [3], aph(3’)-III [4], tet44 [2], ant(6)-Ib [2]
H644 [113]	APH(3’)-III [47.2%]	Proteobacteria, Firmicutes	K. pneumoniae [16], E. coli [9], Citrobacteri koseri [1], E. faecalis [1]	MPFI [37], class 1 integron [69], class 28 integron [31]	ant(2’’)-Ia [108], blaOXA-2 [99], sul1 [48], blaSHV-30 [1], blaSHV-105 [5], blaTEM-1B [1]
H745 [17]	APH(3’)-Ib [63.2-65.8%]	Proteobacteria	Bordetella bronchiseptica [1]	MOBP1 [10]	floR [4], tet(G) [2]
H957 [4]	APH(3’)-Id [62.3%], APH(3’)-Ib [63.2-63.5%]	Proteobacteria	P. aeruginosa [3]	MPFG [1], virB4 [1]	–
Predicted by model I [APH(6)-I + APH(3')-II]
I8 [1,177]	APH(6)-Ic [48.8-53.5%]	Proteobacteria, Bacteroidetes, Actinobacteria	E. coli [4], B. fragilis [1], E. cloacae [1], P. aeruginosa [1], S. enterica [1]	IS1B [1], IS1X2 [1], ISKpn [2], ISEhe3 [1]	–
I22 [113]	APH(6)-Ic [50.0-53.7%]	Proteobacteria	P. fluorescens [6]	ISPpu15 [2]	–
I26 [131]	APH(6)-Ic [46.2-52.1%]	Proteobacteria	S. enterica [21], E. cloacae [13], Yersinia enterocolitica [3], Proteus mirabilis [2]	MPFG [2], MOBF [3], MOBP1 [2], ISCfr4 [1]	–
I63 [9]	APH(6)-Ia [25.3-27.8%], APH(3’)-IIc [29.6-30.3%]	Proteobacteria	Orientia tsutsugamushi [4], L. pneumophila [4]	MOBF [5], MOBQ [2]	–
I80 [11,1116]	APH(6)-Ic [46.2-50.4%], APH(3’)-IIc [45.6-46.4%]	Proteobacteria	S. enterica [11,026], E. coli [44], K. pneumoniae [25], Vibrio parahaemolyticus [3]	MPFF [2], MPFI [1], MOBF [1], MOBH [1], T4CP [5], MPFT [2], IS903B [1], ISCfr26 [1], ISLad6 [1], ISLad1 [1], ISSm1 [1], ISEc36 [1]	aac(3)-IId [2], qnrS1 [2], qnrS5 [3]
I90 [150]	APH(6)-Ic [48.3-52.1%]	Proteobacteria	E. coli [5]	IS903B [1]	–
I224 [45]	APH(6)-Ic [42.0-49.6%]	Proteobacteria	Y. enterolitica [1]	virB4 [1]	–
I269 [95]	APH(6)-Ia [25.2-27.0%], APH(6)-Ib [26.2-29.6%]	Proteobacteria	L. pneumophila [88]	MPFF [15], MPFG [32]	–
I641 [5]	APH(3’)-IIc [30.4%, APH(6)-Ic [32.1%], APH(6)-Id [32.0%]	Proteobacteria	L. pneumophila [3], Legionella longbeachae [1]	MPFF [4], virB4 [4]	–
