# Supplementary material for: Extensive screening reveals previously undiscovered aminoglycoside resistance genes in human pathogens
Source: Commun Biol. 2023 Aug 3;6:812. doi: 10.1038/s42003-023-05174-6 (PMC10400643; doi:10.1038/s42003-023-05174-6)
Supplement: Supplementary file 7 — Supplementary Data 4 [file 42003_2023_5174_MOESM7_ESM.xlsx]

## Sheet: P-values
	AK	CN	K	N	NET	SH	TOB
A267	0.873513326278092	0.019676278820338	0.858705817936081	0.033162333223654	0.00165174463187981	0.205387389295036	8.1640240115713e-05
C118	0.943864696991591	0.316699642316651	0.717962967067213	0.372287085728454	0.842366633993332	0.459171645051633	0.660199865819433
C1264	0.792214140825607	0.0014523005138295	3.02940701405842e-09	0.0280130779667631	0.944300565086423	0.681710202354976	1.89261103855524e-08
C24	0.499056230557854	0.208729544129883	0.740334425415159	0.409064046635865	0.939138936124249	0.205645909827864	0.393952833615941
C322	0.956906391590197	0.00488106053092157	3.02940701405842e-09	0.129901798293466	0.953374861602636	0.185591161943882	1.78027214570025e-09
C715	0.91119831728759	0.433981963813306	0.992784861662266	0.588347682614016	0.984090038414803	0.557903069176799	0.620120356480926
D292	1.84391776022568e-05	0.137018913859172	1.99214188380501e-09	0.546290632707297	2.45708092044648e-07	0.112957394584995	1.99927255129485e-06
D42	0.742082494207341	0.2559751552359	1.29193437765736e-05	0.295129923108548	0.940609242792726	0.348948166938065	0.0932319981988378
E111	1.74165101066329e-05	0.311273406624673	9.05098682265778e-08	0.133650431921615	0.0051616846917965	0.172641997158013	0.00980950718459249
E141	1.8903703864063e-06	0.118312631953427	1.1309115836187e-08	0.185335850850847	8.96649755307205e-07	0.130820048565508	0.00898289688894964
E18	0.497592551466438	0.281259381823467	0.210495284706493	0.351610535323749	0.238641843536269	0.726823104245412	0.113031672576003
E380	0.279652952867929	0.116030081770359	8.40211303485993e-09	0.207818995633735	0.231788839761812	0.431773399895252	3.43311196938629e-06
E449	3.06627928154209e-06	0.0389534766736877	2.15973888556445e-09	0.000515837141478483	0.00391527180318502	0.062595462641365	6.28237929300392e-07
E526	0.00148260032196686	0.475191321073236	2.23535100519682e-08	0.0147871024192078	8.57009933099011e-08	0.520474937108448	0.0188898198908856
E550	8.57255201652382e-05	0.242099330661022	2.68984492957308e-08	0.142459729719172	1.91779169026254e-07	0.294060226201725	0.0102498469134872
E553	4.09786817730796e-07	0.20222541940009	3.29654104267053e-09	0.0838876674909947	5.25412387724677e-07	0.48184293608947	0.00808294623130816
E606	6.87461067486157e-05	0.0168812569679315	3.96676349596494e-10	0.0951026315870891	6.03280729683398e-07	0.0823930576065296	0.0105144365373337
E64	0.000497783759016882	0.378620418586285	3.29329827182116e-05	0.12465599504759	4.82569506165423e-07	0.470673475940942	0.0158304584610871
E657	0.624428406725421	0.174479916405247	0.38256691960651	0.348378811087932	1.41808802479921e-06	0.0612480337635748	0.000336713916717725
E963	0.577284820561999	0.0326496936722133	0.00027219131104353	0.000239134107123163	3.07058590067518e-08	0.193149948088336	7.8628581114831e-07
F309	7.21288126795477e-06	0.0664054893419874	9.04635207245188e-10	0.0749278076408966	2.64972719914844e-08	0.751635686751619	1.88420893046239e-06
F314	0.00694689130918868	0.230330665094102	9.05585058152144e-10	0.0558357529015837	8.76726022905506e-08	0.408707072174363	3.40717396866277e-06
F72	0.000952370355462893	0.19158884691348	6.12160424343625e-08	0.211049063294055	2.07968762780222e-05	0.457139188003428	0.0330215164384891
G141	0.431475289654702	0.000995956027372702	2.81617202400185e-06	0.896830397671181	0.719661226353919	0.401332938505793	1.26894771582613e-05
H48	0.170723673872903	0.0575866089682487	1.31802846036353e-10	5.80093830457933e-07	0.571212492632103	0.428944578572663	0.630552756801684
H510	0.11506102085697	0.106040800769524	3.02940701405842e-09	8.43761556645177e-05	0.702876454400111	0.770226831365178	0.299321326891551
H644	0.373321552455331	0.418709858657666	1.63288819390216e-05	0.000168682847686893	0.391119362042544	0.223568506873982	0.914441510572321
H957	0.315170347255976	0.702618711366396	3.02940701405842e-09	1.02944474833382e-07	0.308585430711034	0.179229062495249	0.734916935663197
