# Supplementary material for: Extensive screening reveals previously undiscovered aminoglycoside resistance genes in human pathogens
Source: Commun Biol. 2023 Aug 3;6:812. doi: 10.1038/s42003-023-05174-6 (PMC10400643; doi:10.1038/s42003-023-05174-6)
Supplement: Supplementary file 9 — Supplementary Data 6 [file 42003_2023_5174_MOESM9_ESM.xlsx]

## Sheet: Fig 1a
A	New
A	New
A	New
A	New
A	New
A	New
A	Known
A	Known
A	Known
A	Known
B	New
B	Known
B	Known
B	Known
B	Known
C	New
C	New
C	New
C	New
C	New
C	New
C	New
C	New
C	New
C	New
C	New
C	New
C	New
C	New
C	New
C	New
C	New
C	New
C	Known
C	Known
C	Known
C	Known
C	Known
C	Known
D	New
D	New
D	New
D	New
D	New
D	New
D	New
D	New
D	Known
D	Known
D	Known
D	Known
D	Known
D	Known
D	Known
D	Known
E	New
E	New
E	New
E	New
E	New
E	New
E	New
E	New
E	New
E	New
E	New
E	New
E	New
E	New
E	New
E	New
E	New
E	New
E	New
E	New
E	New
E	New
E	New
E	New
E	New
E	New
E	New
E	New
E	New
E	New
E	New
E	New
E	New
E	New
E	New
E	Known
E	Known
E	Known
E	Known
E	Known
E	Known
E	Known
E	Known
F	New
F	New
F	New
F	New
F	Known
F	Known
F	Known
F	Known
F	Known
F	Known
G	New
G	New
G	New
G	New
G	New
G	New
G	New
G	New
G	New
G	Known
G	Known
G	Known
G	Known
G	Known
G	Known
H	New
H	New
H	New
H	New
H	New
H	New
H	New
H	New
H	New
H	New
H	New
H	New
H	New
H	New
H	New
H	New
H	New
H	New
H	New
H	New
H	New
H	New
H	New
H	New
H	New
H	New
H	New
H	New
H	New
H	New
H	Known
H	Known
H	Known
H	Known
H	Known
H	Known
H	Known
H	Known
H	Known
H	Known
H	Known
H	Known
H	Known
H	Known
I	New
I	New
I	New
I	New
I	New
I	New
I	New
I	New
I	New
I	New
I	New
I	New
I	New
I	New
I	New
I	New
I	New
I	New
I	New
I	New
I	New
I	New
I	New
I	New
I	New
I	New
I	New
I	New
I	New
I	New
I	New
I	New
I	New
I	Known
I	Known
I	Known
I	Known

## Sheet: Fig 1b
A	New
A	New
A	New
A	New
A	New
A	New
A	New
A	New
A	New
A	New
A	New
A	New
A	New
A	New
A	New
A	New
A	New
A	New
A	New
A	New
A	New
A	New
A	New
A	New
A	New
A	New
A	New
A	New
A	New
A	New
A	New
A	New
A	New
A	New
A	New
A	New
A	New
A	New
A	New
A	New
A	New
A	New
A	New
A	New
A	New
A	New
A	New
A	New
A	New
A	New
A	New
A	New
A	New
A	New
A	New
A	New
A	New
A	New
A	New
A	New
A	New
A	New
A	New
A	New
A	New
A	New
A	New
A	New
A	New
A	New
A	New
A	New
A	New
A	New
A	New
A	New
A	New
A	New
A	New
A	New
A	New
A	New
A	New
A	New
A	New
A	New
A	New
A	New
A	New
A	New
A	New
A	New
A	New
A	New
A	New
A	New
A	New
A	New
A	New
A	New
A	New
A	New
A	New
A	New
A	New
A	New
A	New
A	New
A	New
A	New
A	New
A	New
A	New
A	New
A	New
A	New
A	New
A	New
A	New
A	New
A	New
A	New
A	New
A	New
A	New
A	New
A	New
A	New
A	New
A	New
A	New
A	New
A	New
A	New
A	New
A	New
A	New
A	New
A	New
A	New
A	New
A	New
A	New
A	New
A	New
A	New
A	New
A	New
A	New
A	New
A	New
A	New
A	New
A	New
A	New
A	New
A	New
A	New
A	New
A	New
A	New
A	New
A	New
A	New
A	New
A	New
A	New
A	New
A	New
A	New
A	New
A	New
A	New
A	New
A	New
A	New
A	New
A	New
A	New
A	New
A	New
A	New
A	New
A	New
A	New
A	New
A	New
A	New
A	New
A	New
A	New
A	New
A	New
A	New
A	New
A	New
A	New
A	New
A	New
A	New
A	New
A	New
A	New
A	New
A	New
A	New
A	New
A	New
A	New
A	New
A	New
A	New
A	New
A	New
A	New
A	New
A	New
A	New
A	New
A	New
A	New
A	New
A	New
A	New
A	New
A	New
A	New
A	New
A	New
A	New
A	New
A	New
A	New
A	New
A	New
A	New
A	New
A	New
A	New
A	New
A	New
A	New
A	New
A	New
A	New
A	New
A	New
A	New
A	New
A	New
A	New
A	New
A	New
A	New
A	New
A	New
A	New
A	New
A	New
A	New
A	New
A	New
A	New
A	New
A	New
A	New
A	New
A	New
A	New
A	New
A	New
A	New
A	New
A	New
A	New
A	New
A	New
A	New
A	New
A	New
A	New
A	New
A	New
A	New
A	New
A	New
A	New
A	New
A	New
A	New
A	New
A	New
A	New
A	New
A	New
A	New
A	New
A	New
A	New
A	New
A	New
A	New
A	New
A	New
A	New
A	New
A	New
A	New
A	New
A	New
A	New
A	New
A	New
A	New
A	New
A	New
A	New
A	New
A	New
A	New
A	New
A	New
A	New
A	New
A	New
A	New
A	New
A	New
A	New
A	New
A	New
A	New
A	New
A	New
A	New
A	New
A	New
A	New
A	New
A	New
A	New
A	Known
A	Known
A	Known
A	Known
A	Known
A	Known
A	Known
B	New
B	New
B	New
B	New
B	New
B	New
B	New
B	New
B	New
B	New
B	New
B	New
B	New
B	New
B	New
B	New
B	New
B	New
B	New
B	New
B	New
B	New
B	New
B	New
B	New
B	New
B	New
B	New
B	New
B	New
B	New
B	New
B	New
B	New
B	New
B	New
B	New
B	New
B	New
B	New
B	New
B	New
B	New
B	New
B	New
B	New
B	New
B	New
B	New
B	New
B	New
B	New
B	New
B	New
B	New
B	New
B	New
B	New
B	New
B	New
B	New
B	New
B	New
B	New
B	New
B	New
B	New
B	New
B	New
B	New
B	New
B	New
B	New
B	New
B	New
B	New
B	New
B	New
B	New
B	New
B	New
B	New
B	New
B	New
B	New
B	New
B	New
B	New
B	New
B	New
B	New
B	New
B	New
B	New
B	New
B	New
B	New
B	New
B	New
B	New
B	New
B	New
B	New
B	New
B	New
B	New
B	New
B	New
B	New
B	New
B	New
B	New
B	New
B	New
B	New
B	New
B	New
B	New
B	New
B	New
B	New
B	New
B	New
B	New
B	New
B	New
B	New
B	New
B	New
B	New
B	New
B	New
B	New
B	New
B	New
B	New
B	New
B	New
B	New
B	New
B	New
B	New
B	New
B	New
B	New
B	New
B	New
B	New
B	New
B	New
B	New
B	New
B	New
B	New
B	New
B	New
B	New
B	New
B	New
B	New
B	New
B	New
B	New
B	New
B	New
B	New
B	New
B	New
B	New
B	New
B	New
B	New
B	New
B	New
B	New
B	New
B	New
B	New
B	New
B	New
B	New
B	New
B	New
B	New
B	New
B	New
B	New
B	New
B	New
B	New
B	New
B	New
B	New
B	New
B	New
B	New
B	New
B	New
B	New
B	New
B	New
B	New
B	New
B	New
B	New
B	New
B	New
B	New
B	New
B	New
B	New
B	New
B	New
B	New
B	New
B	New
B	New
B	New
B	New
B	New
B	New
B	New
B	New
B	New
B	New
B	New
B	New
B	New
B	New
B	New
B	New
B	New
B	New
B	New
B	New
B	New
B	New
B	New
B	New
B	New
B	New
B	New
B	New
B	New
B	New
B	New
B	New
B	New
B	New
B	New
B	New
B	New
B	New
B	New
B	New
B	New
B	New
B	New
B	New
B	New
B	New
B	New
B	New
B	New
B	New
B	New
B	New
B	New
B	New
B	New
B	New
B	New
B	New
B	New
B	New
B	New
B	New
B	New
B	New
B	New
B	New
B	New
B	New
B	New
B	New
B	New
B	New
B	New
B	New
B	New
B	New
B	New
B	New
B	New
B	New
B	New
B	New
B	New
B	New
B	New
B	New
B	New
B	New
B	New
B	New
B	New
B	New
B	New
B	New
B	New
B	New
B	New
B	New
B	New
B	New
B	New
B	New
B	New
B	New
B	New
B	New
B	New
B	New
B	New
B	New
B	New
B	New
B	New
B	New
B	New
B	New
B	New
B	New
B	New
B	New
B	New
B	New
B	New
B	New
B	New
B	New
B	New
B	New
B	New
B	New
B	New
B	New
B	New
B	New
B	New
B	New
B	New
B	New
B	New
B	New
B	New
B	New
B	New
B	New
B	New
B	Known
B	Known
B	Known
B	Known
B	Known
B	Known
B	Known
B	Known
C	New
C	New
C	New
C	New
C	New
C	New
C	New
C	New
C	New
C	New
C	New
C	New
C	New
C	New
C	New
C	New
C	New
C	New
C	New
C	New
C	New
C	New
C	New
C	New
C	New
C	New
C	New
C	New
C	New
C	New
C	New
C	New
C	New
C	New
C	New
C	New
C	New
C	New
C	New
C	New
C	New
C	New
C	New
C	New
C	New
C	New
C	New
C	New
C	New
C	New
C	New
C	New
C	New
C	New
C	New
C	New
C	New
C	New
C	New
C	New
C	New
C	New
C	New
C	New
C	New
C	New
C	New
C	New
C	New
C	New
C	New
C	New
C	New
C	New
C	New
C	New
C	New
C	New
C	New
C	New
C	New
C	New
C	New
C	New
C	New
C	New
C	New
C	New
C	New
C	New
C	New
C	New
C	New
C	New
C	New
C	New
C	New
C	New
C	New
C	New
C	New
C	New
C	New
C	New
C	New
C	New
C	New
C	New
C	New
C	New
C	New
C	New
C	New
C	New
C	New
C	New
C	New
C	New
C	New
C	New
C	New
C	New
C	New
C	New
C	New
C	New
C	New
C	New
C	New
C	New
C	New
C	New
C	New
C	New
C	New
C	New
C	New
C	New
C	New
C	New
C	New
C	New
C	New
C	New
C	New
C	New
C	New
C	New
C	New
C	New
C	New
C	New
C	New
C	New
C	New
C	New
C	New
C	New
C	New
C	New
C	New
C	New
C	New
C	New
C	New
C	New
C	New
C	New
C	New
C	New
C	New
C	New
C	New
C	New
C	New
C	New
C	New
C	New
C	New
C	New
C	New
C	New
C	New
C	New
C	New
C	New
C	New
C	New
C	New
C	New
C	New
C	New
C	New
C	New
C	New
C	New
C	New
C	New
C	New
C	New
C	New
C	New
C	New
C	New
C	New
C	New
C	New
C	New
C	New
C	New
C	New
C	New
C	New
C	New
C	New
C	New
C	New
C	New
C	New
C	New
C	New
C	New
C	New
C	New
C	New
C	New
C	New
C	New
C	New
C	New
C	New
C	New
C	New
C	New
C	New
C	New
C	New
C	New
C	New
C	New
C	New
C	New
C	New
C	New
C	New
C	New
C	New
C	New
C	New
C	New
C	New
C	New
C	New
C	New
C	New
C	New
C	New
C	New
C	New
C	New
C	New
C	New
C	New
C	New
C	New
C	New
C	New
C	New
C	New
C	New
C	New
C	New
C	New
C	New
C	New
C	New
C	New
C	New
C	New
C	New
C	New
C	New
C	New
C	New
C	New
C	New
C	New
C	New
C	New
C	New
C	New
C	New
C	New
C	New
C	New
C	New
C	New
C	New
C	New
C	New
C	New
C	New
C	New
C	New
C	New
C	New
C	New
C	New
C	New
C	New
C	New
C	New
C	New
C	New
C	New
C	New
C	New
C	New
C	New
C	New
C	New
C	New
C	New
C	New
C	New
C	New
C	New
C	New
C	New
C	New
C	New
C	New
C	New
C	New
C	New
C	New
C	New
C	New
C	New
C	New
C	New
C	New
C	New
C	New
C	New
C	New
C	New
C	New
C	New
C	New
C	New
C	New
C	New
C	New
C	New
C	New
C	New
C	New
C	New
C	New
C	New
C	New
C	New
C	New
C	New
C	New
C	New
C	New
C	New
C	New
C	New
C	New
C	New
C	New
C	New
C	New
C	New
C	New
C	New
C	New
C	New
C	New
C	New
C	New
C	New
C	New
C	New
C	New
C	New
C	New
C	New
C	New
C	New
C	New
C	New
C	New
C	New
C	New
C	New
C	New
C	New
C	New
C	New
C	New
C	New
C	New
C	New
C	New
C	New
C	New
C	New
C	New
C	New
C	New
C	New
C	New
C	New
C	New
C	New
C	New
C	New
C	New
C	New
C	New
C	New
C	New
C	New
C	New
C	New
C	New
C	New
C	New
C	New
C	New
C	New
C	New
C	New
C	New
C	New
C	New
C	New
C	New
C	New
C	New
C	New
C	New
C	New
C	New
C	New
C	New
C	New
C	New
C	New
C	New
C	New
C	New
C	New
C	New
C	New
C	New
C	New
C	New
C	New
C	New
C	New
C	New
C	New
C	New
C	New
C	New
C	New
C	New
C	New
C	New
C	New
C	New
C	New
C	New
C	New
C	New
C	New
C	New
C	New
C	New
C	New
C	New
C	New
C	New
C	New
C	New
C	New
C	New
C	New
C	New
C	New
C	New
C	New
C	New
C	New
C	New
C	New
C	New
C	New
C	New
C	New
C	New
C	New
C	New
C	New
C	New
C	New
C	New
C	New
C	New
C	New
C	New
C	New
C	New
C	New
C	New
C	New
C	New
C	New
C	New
C	New
C	New
C	New
C	New
C	New
C	New
C	New
C	New
C	New
C	New
C	New
C	New
C	New
C	New
C	New
C	New
C	New
C	New
C	New
C	New
C	New
C	New
C	New
C	New
C	New
C	New
C	New
C	New
C	New
C	New
C	New
C	New
C	New
C	New
C	New
C	New
C	New
C	New
C	New
C	New
C	New
C	New
C	New
C	New
C	New
C	New
C	New
C	New
C	New
C	New
C	New
C	New
C	New
C	New
C	New
C	New
C	New
C	New
C	New
C	New
C	New
C	New
C	New
C	New
C	New
C	New
C	New
C	New
C	New
C	New
C	New
C	New
C	New
C	New
C	New
C	New
C	New
C	New
C	New
C	New
C	New
C	New
C	New
C	New
C	New
C	New
C	New
C	New
C	New
C	New
C	New
C	New
C	New
C	New
C	New
C	New
C	New
C	New
C	New
C	New
C	New
C	New
C	New
C	New
C	New
C	New
C	New
C	New
C	New
C	New
C	New
C	New
C	New
C	New
C	New
C	New
C	New
C	New
C	New
C	New
C	New
C	New
C	New
C	New
C	New
C	New
C	New
C	New
C	New
C	New
C	New
C	New
C	New
C	New
C	New
C	New
C	New
C	New
C	New
C	New
C	New
C	New
C	New
C	New
C	New
C	New
C	New
C	New
C	New
C	New
C	New
C	New
C	New
C	New
C	New
C	New
C	New
C	New
C	New
C	New
C	New
C	New
C	New
C	New
C	New
C	New
C	New
C	New
C	New
C	New
C	New
C	New
C	New
C	New
C	New
C	New
C	New
C	New
C	New
C	New
C	New
C	New
C	New
C	New
C	New
C	New
C	New
C	New
C	New
C	New
C	New
C	New
C	New
C	New
C	New
C	New
C	New
C	New
C	New
C	New
C	New
C	New
C	New
C	New
C	New
C	New
C	New
C	New
C	New
C	New
C	New
C	New
C	New
C	New
C	New
C	New
C	New
C	New
C	New
C	New
C	New
C	New
C	New
C	New
C	New
C	New
C	New
C	New
C	New
C	New
C	New
C	New
C	New
C	New
C	New
C	New
C	New
C	New
C	New
C	New
C	New
C	New
C	New
C	New
C	New
C	New
C	New
C	New
C	New
C	New
C	New
C	New
C	New
C	New
C	New
C	New
C	New
C	New
C	New
C	New
C	New
C	New
C	New
C	New
C	New
C	New
C	New
C	New
C	New
C	New
C	New
C	New
C	New
C	New
C	New
C	New
C	New
C	New
C	New
C	New
C	New
C	New
C	New
C	New
C	New
C	New
C	New
C	New
C	New
C	New
C	New
C	New
C	New
C	New
C	New
C	New
C	New
C	New
C	New
C	New
C	New
C	New
C	New
C	New
C	New
C	New
C	New
C	New
C	New
C	New
C	New
C	New
C	New
C	New
C	New
C	New
C	New
C	New
C	New
C	New
C	New
C	New
C	New
C	New
C	New
C	New
C	New
C	New
C	New
C	New
C	New
C	New
C	New
C	New
C	New
C	New
C	New
C	New
C	New
C	New
C	New
C	New
C	New
C	New
C	New
C	New
C	New
C	New
C	New
C	New
C	New
C	New
C	New
C	New
C	New
C	New
C	New
C	New
C	New
C	New
C	New
C	New
C	New
C	New
C	New
C	New
C	New
C	New
C	New
C	New
C	New
C	New
C	New
C	New
C	New
C	New
C	New
C	New
C	New
C	New
C	New
C	New
C	New
C	New
C	New
C	New
C	New
C	New
C	New
C	New
C	New
C	New
C	New
C	New
C	New
C	New
C	New
C	New
C	New
C	New
C	New
C	New
C	New
C	New
C	New
C	New
C	New
C	New
C	New
C	New
C	New
C	New
C	New
C	New
C	New
C	New
C	New
C	New
C	New
C	New
C	New
C	New
C	New
C	New
C	New
C	New
C	New
C	New
C	New
C	New
C	New
C	New
C	New
C	New
C	New
C	New
C	New
C	New
C	New
C	New
C	New
C	New
C	New
C	New
C	New
C	New
C	New
C	New
C	New
C	New
C	New
C	New
C	New
C	New
C	New
C	New
C	New
C	New
C	New
C	New
C	New
C	New
C	New
C	New
C	New
C	New
C	New
C	New
C	New
C	New
C	New
C	New
C	New
C	New
C	New
C	New
C	New
C	New
C	New
C	New
C	New
C	New
C	New
C	New
C	New
C	New
C	New
C	New
C	New
C	New
C	New
C	New
C	New
C	New
C	New
C	New
C	New
C	New
C	New
C	New
C	New
C	New
C	New
C	New
C	New
C	New
C	New
C	New
C	New
C	New
C	New
C	New
C	New
C	New
C	New
C	New
C	New
C	New
C	New
C	New
C	New
C	New
C	New
C	New
C	New
C	New
C	New
C	New
C	New
C	New
C	New
C	New
C	New
C	New
C	New
C	New
C	New
C	New
C	New
C	New
C	New
C	New
C	New
C	New
C	New
C	New
C	New
C	New
C	New
C	New
C	New
C	New
C	New
C	New
C	New
C	New
C	New
C	New
C	New
C	New
C	New
C	New
C	New
C	New
C	New
C	New
C	New
C	New
C	New
C	New
C	New
C	New
C	New
C	New
C	New
C	New
C	New
C	New
C	New
C	New
C	New
C	New
C	New
C	New
C	New
C	New
C	New
C	New
C	New
C	New
C	New
C	New
C	New
C	New
C	New
C	New
C	New
C	New
C	New
C	New
C	New
C	New
C	New
C	New
C	New
C	New
C	New
C	New
C	New
C	New
C	New
C	New
C	New
C	New
C	New
C	New
C	New
C	New
C	New
C	New
C	New
C	New
C	New
C	New
C	New
C	New
C	New
C	New
C	New
C	New
C	New
C	New
C	New
C	New
C	New
C	New
C	New
C	New
C	New
C	New
C	New
C	New
C	New
C	New
C	New
C	New
C	New
C	New
C	New
C	New
C	New
C	New
C	New
C	New
C	New
C	New
C	New
C	New
C	New
C	New
C	New
C	New
C	New
C	New
C	New
C	New
C	New
C	New
C	New
C	New
C	New
C	New
C	New
C	New
C	New
C	New
C	New
C	New
C	New
C	New
C	New
C	New
C	New
C	New
C	New
C	New
C	New
C	New
C	New
C	New
C	New
C	New
C	New
C	New
C	New
C	New
C	New
C	New
C	New
C	New
C	New
C	New
C	New
C	New
C	New
C	New
C	New
C	New
C	New
C	New
C	New
C	New
C	New
C	New
C	New
C	New
C	New
C	New
C	New
C	New
C	New
C	New
C	New
C	New
C	New
C	New
C	New
C	New
C	New
C	New
C	New
C	New
C	New
C	New
C	New
C	New
C	New
C	New
C	New
C	New
C	New
C	New
C	New
C	New
C	New
C	New
C	New
C	New
C	New
C	New
C	New
C	New
C	New
C	New
C	New
C	New
C	New
C	New
C	New
C	New
[truncated: 5,613 more rows]

## Sheet: Fig 1c
A	New
C	New
C	New
C	New
C	New
C	New
C	New
C	New
C	New
D	New
D	New
E	New
E	New
E	New
E	New
E	New
E	New
E	New
E	New
E	New
E	New
E	New
E	New
E	New
E	New
E	New
F	New
F	New
F	New
G	New
G	New
G	New
G	New
G	New
H	New
H	New
H	New
H	New
H	New
H	New
H	New
I	New
I	New
I	New
I	New
I	New
I	New
I	New
I	New
I	New
A	Known
B	Known
B	Known
B	Known
B	Known
C	Known
C	Known
C	Known
C	Known
C	Known
C	Known
D	Known
D	Known
D	Known
D	Known
D	Known
D	Known
D	Known
E	Known
E	Known
E	Known
E	Known
E	Known
E	Known
E	Known
F	Known
F	Known
F	Known
F	Known
F	Known
F	Known
G	Known
G	Known
G	Known
G	Known
G	Known
G	Known
H	Known
H	Known
H	Known
H	Known
H	Known
H	Known
H	Known
H	Known
H	Known
H	Known
H	Known
H	Known
H	Known
H	Known
I	Known
I	Known
I	Known

## Sheet: Fig 1d
A	New
A	New
A	New
A	New
A	New
A	New
A	New
A	New
A	New
A	New
A	New
A	New
A	New
A	New
A	New
A	New
B	New
B	New
B	New
B	New
B	New
B	New
B	New
B	New
B	New
B	New
B	New
B	New
B	New
B	New
B	New
B	New
B	New
B	New
B	New
B	New
B	New
B	New
B	New
B	New
B	New
B	New
B	New
B	New
B	New
C	New
C	New
C	New
C	New
C	New
C	New
C	New
C	New
C	New
C	New
C	New
C	New
C	New
C	New
C	New
C	New
C	New
C	New
C	New
C	New
C	New
C	New
C	New
C	New
C	New
C	New
C	New
C	New
C	New
C	New
C	New
C	New
C	New
C	New
C	New
C	New
C	New
C	New
C	New
C	New
C	New
C	New
C	New
C	New
C	New
C	New
C	New
C	New
C	New
C	New
C	New
C	New
C	New
C	New
C	New
C	New
C	New
C	New
C	New
C	New
C	New
C	New
C	New
C	New
C	New
C	New
C	New
C	New
C	New
C	New
C	New
C	New
C	New
C	New
C	New
C	New
C	New
C	New
C	New
C	New
C	New
C	New
C	New
C	New
C	New
D	New
D	New
D	New
D	New
D	New
D	New
D	New
D	New
D	New
D	New
D	New
D	New
D	New
D	New
D	New
D	New
D	New
D	New
D	New
D	New
D	New
D	New
D	New
E	New
E	New
E	New
E	New
E	New
E	New
E	New
E	New
E	New
E	New
E	New
E	New
E	New
E	New
E	New
E	New
E	New
E	New
E	New
E	New
E	New
E	New
E	New
E	New
E	New
E	New
E	New
E	New
E	New
E	New
E	New
E	New
E	New
E	New
E	New
E	New
E	New
E	New
E	New
E	New
E	New
E	New
E	New
E	New
E	New
E	New
E	New
E	New
E	New
E	New
E	New
E	New
E	New
E	New
E	New
E	New
E	New
E	New
E	New
E	New
E	New
E	New
E	New
E	New
E	New
E	New
E	New
E	New
E	New
E	New
E	New
E	New
E	New
E	New
E	New
E	New
E	New
E	New
E	New
E	New
E	New
E	New
E	New
E	New
E	New
E	New
E	New
E	New
E	New
E	New
E	New
E	New
E	New
E	New
E	New
E	New
E	New
E	New
E	New
E	New
E	New
E	New
E	New
F	New
F	New
F	New
F	New
F	New
F	New
F	New
F	New
F	New
F	New
F	New
F	New
F	New
F	New
F	New
F	New
G	New
G	New
G	New
G	New
G	New
G	New
G	New
G	New
G	New
G	New
G	New
G	New
G	New
G	New
G	New
G	New
G	New
G	New
G	New
G	New
G	New
G	New
G	New
G	New
H	New
H	New
H	New
H	New
H	New
H	New
H	New
H	New
H	New
H	New
H	New
H	New
H	New
H	New
H	New
H	New
H	New
H	New
H	New
H	New
H	New
H	New
H	New
H	New
H	New
H	New
H	New
H	New
H	New
H	New
H	New
H	New
H	New
H	New
H	New
H	New
H	New
H	New
H	New
H	New
H	New
H	New
H	New
H	New
H	New
H	New
H	New
H	New
H	New
H	New
H	New
H	New
H	New
H	New
H	New
H	New
H	New
H	New
H	New
H	New
H	New
H	New
H	New
I	New
I	New
I	New
I	New
I	New
I	New
I	New
I	New
I	New
I	New
I	New
I	New
I	New
I	New
I	New
I	New
I	New
I	New
I	New
I	New
I	New
I	New
I	New
I	New
I	New
I	New
I	New
I	New
I	New
I	New
I	New
I	New
I	New
I	New
I	New
I	New
I	New
I	New
I	New
I	New
I	New
I	New
I	New
I	New
I	New
I	New
I	New
I	New
I	New
I	New
I	New
I	New
I	New
I	New
I	New
I	New
I	New
I	New
I	New
I	New
I	New
I	New
I	New
I	New
I	New
I	New
I	New
I	New
I	New
I	New
I	New
I	New
I	New
I	New
I	New
I	New
I	New
I	New
I	New
I	New
I	New
I	New
I	New
I	New
I	New
I	New
I	New
I	New
I	New
A	Known
B	Known
B	Known
B	Known
B	Known
C	Known
C	Known
C	Known
C	Known
C	Known
C	Known
C	Known
D	Known
D	Known
D	Known
D	Known
D	Known
D	Known
D	Known
E	Known
E	Known
E	Known
E	Known
E	Known
E	Known
E	Known
E	Known
F	Known
F	Known
F	Known
F	Known
F	Known
F	Known
F	Known
G	Known
G	Known
G	Known
G	Known
G	Known
G	Known
H	Known
H	Known
H	Known
H	Known
H	Known
H	Known
H	Known
H	Known
H	Known
H	Known
H	Known
H	Known
H	Known
H	Known
H	Known
H	Known
I	Known
I	Known
I	Known
I	Known
I	Known

## Sheet: Fig 2a
Class, Pathogen, Conjugation, IS, Integron, ARG
modelA, 0, 0, 0, 0, 0
modelA, 0, 0, 0, 0, 0
modelA, 0, 0, 0, 0, 0
modelA, 0, 0, 0, 0, 0
modelA, 0, 0, 0, 0, 0
modelA, 0, 0, 0, 0, 0
modelA, 0, 0, 0, 0, 0
modelA, 0, 0, 0, 0, 0
modelA, 0, 0, 0, 0, 0
modelA, 0, 0, 0, 0, 0
modelA, 0, 0, 0, 0, 0
modelA, 0, 0, 0, 0, 0
modelA, 0, 0, 0, 0, 0
modelA, 0, 0, 0, 0, 0
modelA, 0, 0, 0, 0, 0
modelA, 0, 0, 0, 0, 0
modelA, 0, 0, 0, 0, 0
modelA, 0, 0, 0, 0, 0
modelA, 0, 0, 0, 0, 0
modelA, 0, 0, 0, 0, 0
modelA, 0, 0, 0, 0, 0
modelA, 0, 0, 0, 0, 0
modelA, 0, 0, 0, 0, 0
modelA, 0, 0, 0, 0, 0
modelA, 0, 1, 0, 0, 0
modelA, 0, 0, 0, 0, 0
modelA, 0, 0, 0, 0, 0
modelA, 0, 1, 0, 0, 0
modelA, 0, 0, 0, 0, 0
modelA, 0, 0, 0, 0, 0
modelA, 0, 1, 0, 0, 0
modelA, 0, 0, 0, 0, 0
modelA, 0, 0, 0, 0, 0
modelA, 0, 0, 0, 0, 0
modelA, 0, 0, 0, 0, 0
modelA, 0, 0, 0, 0, 0
modelA, 0, 0, 0, 0, 0
modelA, 0, 0, 0, 0, 0
modelA, 0, 0, 0, 0, 0
modelA, 0, 0, 0, 0, 0
modelA, 0, 0, 0, 0, 0
modelA, 0, 0, 0, 0, 0
modelA, 0, 0, 0, 0, 0
modelA, 0, 0, 0, 0, 0
modelA, 0, 0, 0, 0, 0
modelA, 0, 0, 0, 0, 0
modelA, 0, 0, 0, 0, 0
modelA, 0, 0, 0, 0, 0
modelA, 0, 0, 0, 0, 0
modelA, 0, 1, 0, 0, 0
modelA, 0, 0, 0, 0, 0
modelA, 0, 1, 0, 0, 0
modelA, 0, 0, 0, 0, 0
modelA, 0, 0, 0, 0, 0
modelA, 0, 0, 0, 0, 0
modelA, 0, 0, 0, 0, 0
modelA, 0, 0, 0, 0, 0
modelA, 0, 0, 0, 0, 0
modelA, 0, 0, 0, 0, 0
modelA, 0, 0, 0, 0, 0
modelA, 0, 0, 0, 0, 0
modelA, 0, 0, 0, 0, 0
modelA, 0, 0, 0, 0, 0
modelA, 0, 0, 0, 0, 0
modelA, 0, 0, 0, 0, 0
modelA, 0, 0, 0, 0, 0
modelA, 0, 0, 0, 0, 0
modelA, 0, 0, 0, 0, 0
modelA, 0, 0, 0, 0, 0
modelA, 0, 0, 0, 0, 0
modelA, 0, 0, 0, 0, 0
modelA, 0, 0, 0, 0, 0
modelA, 0, 0, 0, 0, 0
modelA, 0, 0, 0, 0, 0
modelA, 0, 0, 0, 0, 0
modelA, 0, 0, 0, 0, 0
modelA, 0, 0, 0, 0, 0
modelA, 0, 0, 0, 0, 0
modelA, 0, 0, 0, 0, 0
modelA, 0, 0, 0, 0, 0
modelA, 0, 0, 0, 0, 0
modelA, 0, 0, 0, 0, 0
modelA, 0, 0, 0, 0, 0
modelA, 0, 0, 0, 0, 0
modelA, 0, 0, 0, 0, 0
modelA, 0, 0, 0, 0, 0
modelA, 0, 0, 0, 0, 0
modelA, 0, 0, 0, 0, 0
modelA, 0, 0, 0, 0, 0
modelA, 0, 0, 0, 0, 0
modelA, 0, 0, 0, 0, 0
modelA, 0, 0, 0, 0, 0
modelA, 0, 0, 0, 0, 0
modelA, 0, 0, 0, 0, 0
modelA, 0, 0, 0, 0, 0
modelA, 0, 0, 0, 0, 0
modelA, 0, 0, 0, 0, 0
modelA, 0, 0, 0, 0, 0
modelA, 0, 0, 0, 0, 0
modelA, 0, 0, 0, 0, 0
modelA, 0, 0, 0, 0, 0
modelA, 0, 0, 0, 0, 0
modelA, 0, 0, 0, 0, 0
modelA, 0, 0, 0, 0, 0
modelA, 0, 0, 0, 0, 0
modelA, 1, 0, 0, 0, 0
modelA, 0, 0, 0, 0, 0
modelA, 0, 0, 0, 0, 0
modelA, 0, 0, 0, 0, 0
modelA, 0, 0, 0, 0, 0
modelA, 0, 0, 0, 0, 0
modelA, 0, 0, 0, 0, 0
modelA, 0, 0, 0, 0, 0
modelA, 0, 0, 0, 0, 0
modelA, 0, 0, 0, 0, 0
modelA, 0, 0, 0, 0, 0
modelA, 0, 0, 0, 0, 0
modelA, 0, 0, 0, 0, 0
modelA, 0, 0, 0, 0, 0
modelA, 0, 0, 0, 0, 0
modelA, 0, 0, 0, 0, 0
modelA, 0, 0, 0, 0, 0
modelA, 0, 0, 0, 0, 0
modelA, 0, 0, 0, 0, 0
modelA, 0, 0, 0, 0, 0
modelA, 0, 0, 0, 0, 0
modelA, 0, 0, 0, 0, 0
modelA, 0, 0, 0, 0, 0
modelA, 0, 0, 0, 0, 0
modelA, 0, 0, 0, 0, 0
modelA, 0, 0, 0, 0, 0
modelA, 0, 0, 0, 0, 0
modelA, 0, 0, 0, 0, 0
modelA, 0, 0, 0, 0, 0
modelA, 0, 1, 0, 0, 0
modelA, 0, 0, 0, 0, 0
modelA, 0, 0, 0, 0, 0
modelA, 0, 0, 0, 0, 0
modelA, 0, 0, 0, 0, 0
modelA, 0, 0, 0, 0, 0
modelA, 0, 0, 0, 0, 0
modelA, 0, 0, 0, 0, 0
modelA, 0, 0, 0, 0, 0
modelA, 0, 0, 0, 0, 0
modelA, 0, 0, 0, 0, 0
modelA, 0, 0, 0, 0, 0
modelA, 0, 0, 0, 0, 0
modelA, 0, 0, 0, 0, 0
modelA, 0, 0, 0, 0, 0
modelA, 0, 0, 0, 0, 0
modelA, 0, 1, 0, 0, 0
modelA, 0, 0, 0, 0, 0
modelA, 0, 0, 0, 0, 0
modelA, 0, 0, 0, 0, 0
modelA, 0, 1, 0, 0, 0
modelA, 0, 0, 0, 0, 0
modelA, 0, 0, 0, 0, 0
modelA, 0, 0, 0, 0, 0
modelA, 0, 0, 0, 0, 0
modelA, 0, 0, 0, 0, 0
modelA, 0, 0, 0, 0, 0
modelA, 0, 0, 0, 0, 0
modelA, 0, 0, 0, 0, 0
modelA, 0, 0, 0, 0, 0
modelA, 0, 0, 0, 0, 0
modelA, 0, 0, 0, 0, 0
modelA, 0, 0, 0, 0, 0
modelA, 0, 0, 0, 0, 0
modelA, 0, 0, 0, 0, 0
modelA, 0, 0, 0, 0, 0
modelA, 0, 0, 0, 0, 0
modelA, 0, 0, 0, 0, 0
modelA, 0, 0, 0, 0, 0
modelA, 0, 0, 0, 0, 0
modelA, 0, 0, 0, 0, 0
modelA, 0, 0, 0, 0, 0
modelA, 0, 0, 0, 0, 0
modelA, 0, 0, 0, 0, 0
modelA, 0, 0, 0, 0, 0
modelA, 0, 0, 0, 0, 0
modelA, 0, 0, 0, 0, 0
modelA, 0, 0, 0, 0, 0
modelA, 0, 0, 0, 0, 0
modelA, 0, 0, 0, 0, 0
modelA, 0, 0, 0, 0, 0
modelA, 0, 0, 0, 0, 0
modelA, 0, 0, 0, 0, 0
modelA, 0, 0, 0, 0, 0
modelA, 0, 0, 0, 0, 0
modelA, 1, 1, 0, 0, 0
modelA, 0, 0, 0, 0, 0
modelA, 0, 0, 0, 0, 0
modelA, 0, 0, 0, 0, 0
modelA, 0, 0, 0, 0, 0
modelA, 0, 0, 0, 0, 0
modelA, 0, 0, 0, 0, 0
modelA, 0, 0, 0, 0, 0
modelA, 0, 0, 0, 0, 0
modelA, 0, 0, 0, 0, 0
modelA, 0, 0, 0, 0, 0
modelA, 0, 0, 0, 0, 0
modelA, 0, 1, 0, 0, 0
modelA, 0, 0, 0, 0, 0
modelA, 0, 0, 0, 0, 0
modelA, 0, 0, 0, 0, 0
modelA, 0, 0, 0, 0, 0
modelA, 0, 0, 0, 0, 0
modelA, 0, 0, 0, 0, 0
modelA, 0, 0, 0, 0, 0
modelA, 0, 0, 0, 0, 0
modelA, 0, 0, 0, 0, 0
modelA, 0, 0, 0, 0, 0
modelA, 0, 0, 0, 0, 0
modelA, 0, 0, 0, 0, 0
modelA, 0, 0, 0, 0, 0
modelA, 0, 1, 0, 0, 0
modelA, 0, 0, 0, 0, 0
modelA, 0, 0, 0, 0, 0
modelA, 0, 0, 0, 0, 0
modelA, 0, 0, 0, 0, 0
modelA, 0, 0, 0, 0, 0
modelA, 0, 0, 0, 0, 0
modelA, 0, 0, 0, 0, 0
modelA, 0, 0, 0, 0, 0
modelA, 0, 0, 0, 0, 0
modelA, 0, 0, 0, 0, 0
modelA, 0, 1, 0, 0, 0
modelA, 0, 0, 0, 0, 0
modelA, 0, 0, 0, 0, 0
modelA, 0, 0, 0, 0, 0
modelA, 0, 0, 0, 0, 0
modelA, 0, 0, 0, 0, 0
modelA, 0, 0, 0, 0, 0
modelA, 1, 0, 0, 0, 0
modelA, 0, 0, 0, 0, 0
modelA, 0, 0, 0, 0, 0
modelA, 0, 0, 0, 0, 0
modelA, 0, 0, 0, 0, 0
modelA, 0, 0, 0, 0, 0
modelA, 0, 0, 0, 0, 0
modelA, 0, 0, 0, 0, 0
modelA, 1, 0, 0, 0, 0
modelA, 0, 0, 0, 0, 0
modelA, 0, 0, 0, 0, 0
modelA, 0, 0, 0, 0, 0
modelA, 0, 0, 0, 0, 0
modelA, 0, 0, 0, 0, 0
modelA, 0, 0, 0, 0, 0
modelA, 0, 0, 0, 0, 0
modelA, 0, 0, 0, 0, 0
modelA, 0, 0, 0, 0, 0
modelA, 0, 0, 0, 0, 0
modelA, 0, 1, 0, 0, 0
modelA, 0, 0, 0, 0, 0
modelA, 0, 0, 0, 0, 0
modelA, 0, 0, 0, 0, 0
modelA, 0, 0, 0, 0, 0
modelA, 0, 0, 0, 0, 0
modelA, 0, 0, 0, 0, 0
modelA, 0, 0, 0, 0, 0
modelA, 0, 0, 0, 0, 0
modelA, 0, 0, 0, 0, 0
modelA, 0, 0, 0, 0, 0
modelA, 0, 0, 0, 0, 0
modelA, 0, 0, 0, 0, 0
modelA, 0, 0, 0, 0, 0
modelA, 0, 0, 0, 0, 0
modelA, 0, 0, 0, 0, 0
modelA, 0, 0, 0, 0, 0
modelA, 0, 0, 0, 0, 0
modelA, 0, 0, 0, 0, 0
modelA, 0, 0, 0, 0, 0
modelA, 0, 0, 0, 0, 0
modelA, 0, 0, 0, 0, 0
modelA, 0, 0, 0, 0, 0
modelA, 0, 0, 0, 0, 0
modelA, 0, 0, 0, 0, 0
modelA, 0, 0, 0, 0, 0
modelA, 0, 0, 0, 0, 0
modelA, 0, 0, 0, 0, 0
modelA, 0, 0, 0, 0, 0
modelA, 0, 0, 0, 0, 0
modelA, 0, 0, 0, 0, 0
modelA, 0, 0, 0, 0, 0
modelA, 0, 0, 0, 0, 0
modelA, 0, 0, 0, 0, 0
modelA, 0, 0, 0, 0, 0
modelA, 0, 0, 0, 0, 0
modelA, 0, 0, 0, 0, 0
modelA, 0, 0, 0, 0, 0
modelA, 0, 0, 0, 0, 0
modelA, 0, 0, 0, 0, 0
modelA, 0, 0, 0, 0, 0
modelA, 0, 0, 0, 0, 0
modelA, 0, 0, 0, 0, 0
modelA, 0, 0, 0, 0, 0
modelA, 0, 0, 0, 0, 0
modelA, 0, 0, 0, 0, 0
modelA, 0, 0, 0, 0, 0
modelA, 0, 0, 0, 0, 0
modelA, 0, 0, 0, 0, 0
modelA, 0, 0, 0, 0, 0
modelA, 0, 0, 0, 0, 0
modelA, 0, 0, 0, 0, 0
modelA, 0, 0, 0, 0, 0
modelA, 0, 0, 0, 0, 0
modelA, 0, 1, 0, 0, 0
modelA, 0, 0, 0, 0, 0
modelA, 0, 0, 0, 0, 0
modelA, 0, 0, 0, 0, 0
modelA, 0, 0, 0, 0, 0
modelA, 0, 0, 0, 0, 0
modelA, 0, 0, 0, 0, 0
modelA, 0, 0, 0, 0, 0
modelA, 0, 0, 0, 0, 0
modelA, 0, 0, 0, 0, 0
modelA, 0, 0, 0, 0, 0
modelA, 0, 0, 0, 0, 0
modelA, 0, 0, 0, 0, 0
modelA, 0, 0, 0, 0, 0
modelA, 0, 0, 0, 0, 0
modelA, 0, 0, 0, 0, 0
modelA, 0, 0, 0, 0, 0
modelA, 0, 0, 0, 0, 0
modelA, 0, 0, 0, 0, 0
modelA, 0, 0, 0, 0, 0
modelA, 0, 0, 0, 0, 0
modelA, 0, 1, 0, 0, 0
modelA, 0, 0, 0, 0, 0
modelA, 0, 0, 0, 0, 0
modelA, 1, 0, 0, 0, 0
modelA, 0, 0, 0, 0, 0
modelA, 0, 0, 0, 0, 0
modelA, 0, 0, 0, 0, 0
modelA, 0, 0, 0, 0, 0
modelA, 0, 0, 0, 0, 0
modelA, 0, 0, 0, 0, 0
modelA, 0, 0, 0, 0, 0
modelA, 0, 1, 0, 0, 0
modelA, 1, 0, 0, 0, 0
modelA, 0, 0, 0, 0, 0
modelB, 0, 0, 0, 0, 0
modelB, 0, 0, 0, 0, 0
modelB, 0, 0, 0, 0, 0
modelB, 0, 0, 0, 0, 0
modelB, 0, 0, 0, 0, 0
modelB, 0, 0, 0, 0, 0
modelB, 0, 0, 0, 0, 0
modelB, 0, 0, 0, 0, 0
modelB, 0, 0, 0, 0, 0
modelB, 0, 0, 0, 0, 0
modelB, 0, 0, 0, 0, 0
modelB, 0, 0, 0, 0, 0
modelB, 0, 0, 0, 0, 0
modelB, 0, 0, 0, 1, 0
modelB, 0, 0, 0, 0, 0
modelB, 0, 0, 0, 0, 0
modelB, 0, 0, 0, 0, 0
modelB, 0, 0, 0, 0, 0
modelB, 0, 0, 0, 0, 0
modelB, 0, 0, 0, 0, 0
modelB, 0, 0, 0, 0, 0
modelB, 0, 1, 0, 0, 0
modelB, 0, 0, 0, 0, 0
modelB, 0, 0, 0, 0, 0
modelB, 0, 0, 0, 0, 1
modelB, 0, 0, 0, 0, 0
modelB, 0, 0, 0, 0, 0
modelB, 0, 0, 0, 0, 0
modelB, 0, 0, 0, 0, 0
modelB, 0, 0, 0, 0, 0
modelB, 0, 0, 0, 0, 0
modelB, 0, 0, 0, 0, 0
modelB, 0, 0, 0, 0, 0
modelB, 0, 0, 0, 0, 0
modelB, 0, 0, 0, 0, 0
modelB, 0, 0, 0, 0, 0
modelB, 0, 0, 0, 0, 0
modelB, 0, 0, 0, 0, 0
modelB, 0, 0, 0, 0, 0
modelB, 0, 0, 0, 0, 0
modelB, 0, 0, 0, 0, 0
modelB, 0, 0, 0, 0, 0
modelB, 0, 0, 0, 0, 0
modelB, 0, 0, 0, 0, 0
modelB, 0, 0, 0, 0, 0
modelB, 0, 0, 0, 0, 0
modelB, 0, 0, 0, 0, 0
modelB, 0, 0, 0, 0, 0
modelB, 0, 0, 0, 0, 0
modelB, 0, 0, 0, 0, 0
modelB, 0, 1, 0, 0, 0
modelB, 1, 0, 0, 0, 0
modelB, 0, 0, 0, 0, 0
modelB, 0, 0, 0, 0, 0
modelB, 0, 0, 0, 0, 0
modelB, 0, 0, 0, 0, 0
modelB, 0, 0, 0, 0, 0
modelB, 0, 0, 0, 0, 0
modelB, 0, 1, 0, 0, 0
modelB, 0, 0, 0, 0, 0
modelB, 0, 0, 0, 0, 0
modelB, 0, 0, 0, 0, 0
modelB, 0, 0, 0, 0, 0
modelB, 0, 0, 0, 0, 0
modelB, 0, 0, 0, 0, 0
modelB, 0, 0, 0, 0, 0
modelB, 0, 0, 0, 0, 0
modelB, 0, 0, 0, 0, 0
modelB, 0, 1, 0, 0, 0
modelB, 0, 1, 0, 0, 0
modelB, 0, 0, 0, 0, 0
modelB, 0, 0, 0, 0, 0
modelB, 0, 0, 0, 0, 0
modelB, 0, 0, 0, 0, 0
modelB, 0, 0, 0, 0, 0
modelB, 0, 0, 0, 0, 0
modelB, 0, 1, 0, 0, 0
modelB, 0, 0, 0, 0, 0
modelB, 0, 0, 0, 0, 0
modelB, 0, 0, 0, 0, 0
modelB, 0, 0, 0, 0, 0
modelB, 0, 0, 0, 0, 0
modelB, 0, 0, 0, 0, 0
modelB, 0, 0, 0, 0, 0
modelB, 0, 1, 0, 0, 0
modelB, 0, 0, 0, 0, 0
modelB, 0, 0, 0, 0, 0
modelB, 0, 1, 0, 0, 0
modelB, 0, 0, 0, 0, 0
modelB, 0, 0, 0, 0, 0
modelB, 0, 0, 0, 0, 0
modelB, 0, 0, 0, 0, 0
modelB, 0, 0, 0, 0, 0
modelB, 0, 1, 1, 0, 0
modelB, 0, 0, 0, 0, 0
modelB, 0, 0, 0, 0, 0
modelB, 0, 0, 0, 0, 0
modelB, 0, 0, 0, 0, 0
modelB, 0, 0, 0, 0, 0
modelB, 0, 0, 0, 0, 0
modelB, 0, 1, 0, 0, 0
modelB, 0, 0, 0, 0, 0
modelB, 0, 0, 0, 0, 0
modelB, 0, 0, 0, 0, 0
modelB, 0, 0, 0, 0, 0
modelB, 0, 0, 0, 0, 0
modelB, 0, 0, 0, 0, 0
modelB, 0, 0, 0, 0, 0
modelB, 0, 0, 0, 0, 0
modelB, 0, 0, 0, 0, 0
modelB, 0, 0, 0, 0, 0
modelB, 0, 1, 0, 0, 0
modelB, 0, 0, 0, 0, 0
modelB, 0, 0, 0, 0, 0
modelB, 0, 0, 0, 0, 0
modelB, 0, 0, 0, 0, 0
modelB, 0, 0, 0, 0, 0
modelB, 0, 0, 0, 0, 0
modelB, 0, 0, 0, 0, 0
modelB, 0, 0, 0, 0, 0
modelB, 0, 0, 0, 0, 0
modelB, 0, 0, 0, 0, 0
modelB, 0, 0, 0, 0, 0
modelB, 0, 0, 0, 0, 0
modelB, 0, 0, 0, 0, 0
modelB, 0, 0, 0, 0, 0
modelB, 0, 0, 0, 0, 0
modelB, 0, 0, 0, 0, 0
modelB, 0, 0, 0, 0, 0
modelB, 0, 0, 0, 0, 0
modelB, 0, 0, 0, 0, 0
modelB, 0, 0, 0, 0, 0
modelB, 0, 0, 0, 0, 0
modelB, 0, 0, 0, 0, 0
modelB, 0, 0, 0, 0, 0
modelB, 0, 0, 0, 0, 0
modelB, 0, 0, 0, 0, 0
modelB, 0, 0, 0, 0, 0
modelB, 0, 0, 0, 0, 0
modelB, 0, 0, 0, 0, 0
modelB, 0, 0, 0, 0, 0
modelB, 0, 0, 0, 0, 0
modelB, 0, 0, 0, 0, 0
modelB, 0, 0, 0, 0, 0
modelB, 0, 0, 0, 0, 0
modelB, 0, 0, 0, 0, 0
modelB, 0, 0, 0, 0, 0
modelB, 0, 0, 0, 0, 0
modelB, 0, 0, 0, 0, 0
modelB, 0, 0, 0, 0, 0
modelB, 0, 0, 0, 0, 0
modelB, 0, 0, 0, 0, 0
modelB, 0, 0, 0, 0, 0
modelB, 0, 0, 0, 0, 0
modelB, 0, 0, 0, 0, 0
modelB, 0, 1, 0, 0, 0
modelB, 0, 0, 0, 0, 0
modelB, 0, 0, 0, 0, 0
modelB, 0, 0, 0, 0, 0
modelB, 0, 0, 0, 0, 0
modelB, 0, 0, 0, 0, 0
modelB, 0, 0, 0, 0, 0
modelB, 0, 0, 0, 0, 0
modelB, 0, 0, 0, 0, 0
modelB, 0, 0, 0, 0, 0
modelB, 0, 0, 0, 0, 0
modelB, 0, 0, 0, 0, 0
modelB, 0, 0, 0, 0, 0
modelB, 0, 0, 0, 0, 0
modelB, 0, 0, 0, 0, 0
modelB, 0, 0, 0, 0, 0
modelB, 0, 0, 0, 0, 0
modelB, 0, 0, 0, 0, 0
modelB, 0, 0, 0, 0, 0
modelB, 0, 0, 0, 0, 0
modelB, 0, 0, 0, 0, 0
modelB, 0, 0, 0, 0, 0
modelB, 0, 0, 0, 0, 0
modelB, 0, 0, 0, 0, 0
modelB, 0, 0, 0, 0, 0
modelB, 0, 0, 0, 0, 0
modelB, 0, 0, 0, 0, 0
modelB, 0, 1, 0, 0, 0
modelB, 0, 0, 0, 0, 0
modelB, 0, 0, 0, 0, 0
modelB, 0, 0, 0, 0, 0
modelB, 0, 0, 0, 0, 0
modelB, 0, 0, 0, 0, 0
modelB, 0, 0, 0, 0, 0
modelB, 0, 0, 0, 0, 0
modelB, 0, 0, 0, 0, 0
modelB, 0, 0, 0, 0, 0
modelB, 0, 0, 0, 0, 0
modelB, 0, 0, 0, 0, 0
modelB, 0, 0, 0, 0, 0
modelB, 0, 0, 0, 0, 0
modelB, 0, 0, 0, 0, 0
modelB, 0, 1, 0, 0, 0
modelB, 0, 0, 0, 0, 0
modelB, 0, 1, 0, 1, 0
modelB, 0, 0, 0, 0, 0
modelB, 0, 0, 0, 0, 0
modelB, 0, 0, 0, 0, 0
modelB, 0, 0, 0, 0, 0
modelB, 0, 0, 0, 0, 0
modelB, 0, 0, 0, 0, 0
modelB, 0, 0, 0, 0, 0
modelB, 0, 0, 0, 0, 0
modelB, 0, 0, 0, 0, 0
modelB, 0, 0, 0, 0, 0
modelB, 0, 0, 0, 0, 0
modelB, 0, 0, 0, 0, 0
modelB, 0, 0, 0, 0, 0
modelB, 0, 0, 0, 0, 0
modelB, 0, 0, 0, 0, 0
modelB, 0, 0, 0, 0, 0
modelB, 0, 0, 0, 0, 0
modelB, 0, 0, 0, 0, 0
modelB, 0, 0, 0, 0, 0
modelB, 0, 0, 0, 0, 0
modelB, 0, 0, 0, 0, 0
modelB, 0, 0, 0, 0, 0
modelB, 0, 0, 0, 0, 0
modelB, 0, 1, 0, 0, 0
modelB, 0, 0, 0, 1, 0
modelB, 0, 0, 0, 0, 0
modelB, 0, 0, 0, 0, 0
modelB, 0, 0, 0, 0, 0
modelB, 0, 0, 0, 0, 0
modelB, 0, 0, 0, 0, 0
modelB, 0, 0, 0, 0, 0
modelB, 0, 0, 0, 0, 0
modelB, 0, 0, 0, 0, 0
modelB, 0, 0, 0, 0, 0
modelB, 0, 0, 0, 0, 0
modelB, 0, 0, 0, 1, 1
modelB, 0, 0, 0, 0, 0
modelB, 0, 0, 0, 0, 0
modelB, 0, 0, 0, 0, 0
modelB, 0, 0, 0, 0, 0
modelB, 0, 0, 0, 0, 0
modelB, 0, 0, 0, 0, 0
modelB, 0, 0, 0, 0, 0
modelB, 0, 0, 0, 0, 0
modelB, 0, 0, 0, 0, 0
modelB, 0, 0, 0, 0, 0
modelB, 0, 0, 0, 0, 0
modelB, 0, 0, 0, 0, 0
modelB, 0, 0, 0, 0, 0
modelB, 0, 0, 0, 0, 0
modelB, 0, 0, 0, 0, 0
modelB, 0, 0, 0, 1, 0
modelB, 0, 0, 0, 0, 0
modelB, 0, 0, 0, 0, 0
modelB, 0, 0, 0, 0, 0
modelB, 0, 0, 0, 1, 0
modelB, 0, 0, 0, 0, 0
modelB, 0, 0, 0, 0, 0
modelB, 0, 0, 0, 0, 0
modelB, 0, 0, 0, 0, 0
modelB, 0, 0, 0, 0, 0
modelB, 0, 0, 0, 0, 0
modelB, 0, 0, 0, 0, 0
modelB, 0, 0, 0, 0, 0
modelB, 0, 0, 0, 0, 0
modelB, 0, 0, 0, 0, 0
modelB, 0, 0, 0, 1, 0
modelB, 0, 0, 0, 0, 0
modelB, 0, 0, 0, 0, 0
modelB, 0, 0, 0, 0, 0
modelB, 0, 0, 0, 0, 0
modelB, 0, 0, 0, 0, 0
modelB, 0, 0, 0, 0, 0
modelB, 0, 0, 0, 0, 0
modelB, 0, 0, 0, 0, 0
modelB, 0, 0, 0, 0, 0
modelB, 0, 0, 0, 0, 0
modelB, 0, 0, 0, 0, 0
modelB, 0, 0, 0, 0, 0
modelB, 0, 0, 0, 0, 0
modelB, 0, 0, 0, 0, 0
modelB, 0, 0, 0, 0, 0
modelB, 0, 0, 0, 0, 0
modelB, 0, 0, 0, 0, 0
modelB, 0, 0, 0, 0, 0
modelB, 0, 0, 0, 0, 0
modelB, 0, 0, 0, 1, 0
modelB, 0, 0, 0, 0, 0
modelB, 0, 0, 0, 0, 0
modelB, 0, 0, 0, 0, 0
modelB, 0, 0, 0, 0, 0
modelB, 0, 0, 0, 0, 0
modelB, 0, 0, 0, 0, 0
modelB, 0, 0, 0, 0, 0
modelB, 0, 0, 0, 0, 0
modelB, 0, 1, 0, 0, 0
modelB, 0, 0, 0, 0, 0
modelB, 0, 0, 0, 0, 0
modelB, 0, 0, 0, 0, 0
modelB, 0, 0, 0, 0, 0
modelB, 0, 1, 0, 0, 0
modelB, 0, 0, 0, 0, 0
modelB, 0, 0, 0, 0, 0
modelB, 0, 0, 0, 0, 0
modelB, 0, 0, 0, 0, 0
modelB, 0, 0, 0, 0, 0
modelB, 0, 0, 0, 0, 0
modelB, 0, 0, 0, 0, 0
modelB, 0, 0, 0, 0, 0
modelB, 0, 0, 0, 0, 0
modelB, 0, 1, 0, 0, 0
modelB, 0, 0, 0, 0, 0
modelB, 0, 0, 0, 0, 0
modelB, 0, 0, 0, 0, 0
modelB, 0, 0, 0, 0, 0
modelB, 0, 0, 0, 0, 0
modelB, 0, 0, 0, 0, 0
modelB, 0, 0, 0, 0, 0
modelB, 0, 0, 0, 0, 0
modelB, 0, 0, 0, 0, 0
modelB, 0, 0, 0, 0, 0
modelB, 0, 0, 0, 0, 0
modelB, 0, 0, 0, 0, 0
modelB, 0, 0, 0, 0, 0
modelB, 0, 0, 0, 0, 0
modelB, 0, 0, 0, 0, 0
modelB, 0, 0, 0, 0, 0
modelB, 0, 0, 0, 0, 0
modelB, 0, 0, 0, 0, 0
modelB, 0, 0, 0, 0, 0
modelB, 0, 0, 0, 0, 0
modelB, 0, 0, 0, 0, 0
modelB, 0, 0, 0, 0, 0
modelB, 0, 0, 0, 0, 0
modelB, 0, 0, 0, 0, 0
modelB, 0, 0, 0, 0, 0
modelB, 0, 0, 0, 0, 0
modelB, 0, 0, 0, 0, 0
modelB, 0, 0, 0, 0, 0
modelB, 0, 1, 0, 0, 0
modelB, 0, 0, 0, 0, 0
modelB, 0, 0, 0, 0, 0
modelB, 0, 0, 0, 0, 0
modelB, 0, 0, 0, 0, 0
modelB, 0, 0, 0, 0, 0
modelB, 0, 0, 0, 0, 0
modelB, 0, 1, 0, 0, 0
modelB, 0, 0, 0, 0, 0
modelB, 0, 0, 0, 0, 0
modelB, 0, 0, 0, 0, 0
modelB, 0, 0, 0, 0, 0
modelB, 0, 0, 0, 0, 0
modelB, 0, 0, 0, 0, 0
modelB, 0, 0, 0, 0, 0
modelB, 0, 0, 0, 0, 0
modelB, 0, 0, 0, 0, 0
modelC, 0, 0, 0, 0, 0
modelC, 0, 0, 0, 0, 0
modelC, 0, 0, 0, 0, 0
modelC, 0, 0, 0, 0, 0
modelC, 0, 0, 0, 0, 0
modelC, 0, 0, 0, 0, 0
modelC, 0, 0, 0, 0, 0
modelC, 0, 0, 0, 0, 0
modelC, 0, 0, 0, 0, 0
modelC, 0, 0, 0, 0, 0
modelC, 0, 0, 0, 0, 0
modelC, 0, 0, 0, 0, 0
modelC, 0, 0, 0, 0, 0
modelC, 0, 0, 0, 0, 0
modelC, 0, 0, 0, 0, 0
modelC, 0, 0, 0, 0, 0
modelC, 0, 0, 0, 0, 0
modelC, 0, 0, 0, 0, 0
modelC, 0, 0, 0, 0, 0
modelC, 0, 0, 0, 0, 0
modelC, 0, 0, 0, 0, 0
modelC, 0, 0, 0, 0, 0
modelC, 0, 0, 0, 0, 0
modelC, 0, 0, 0, 0, 0
modelC, 0, 0, 0, 0, 0
modelC, 0, 0, 0, 0, 0
modelC, 0, 0, 0, 0, 0
modelC, 0, 0, 0, 0, 0
modelC, 0, 0, 0, 0, 0
modelC, 0, 0, 0, 0, 0
modelC, 0, 0, 0, 0, 0
modelC, 0, 0, 0, 0, 0
modelC, 0, 0, 0, 0, 0
modelC, 0, 0, 0, 0, 0
modelC, 0, 0, 0, 0, 0
modelC, 0, 0, 0, 0, 0
modelC, 0, 0, 0, 0, 0
modelC, 0, 0, 0, 0, 0
modelC, 0, 0, 0, 0, 0
modelC, 0, 0, 0, 0, 0
modelC, 0, 0, 0, 0, 0
modelC, 0, 0, 0, 0, 0
modelC, 0, 0, 0, 0, 0
modelC, 0, 0, 0, 0, 0
modelC, 0, 0, 0, 0, 0
modelC, 0, 0, 0, 0, 0
modelC, 0, 0, 0, 0, 0
modelC, 0, 0, 0, 0, 0
modelC, 0, 0, 0, 0, 0
modelC, 0, 0, 0, 0, 0
modelC, 0, 0, 0, 0, 0
modelC, 0, 0, 0, 0, 0
modelC, 0, 0, 0, 0, 0
modelC, 0, 0, 0, 0, 0
modelC, 0, 0, 0, 0, 0
modelC, 0, 0, 0, 0, 0
modelC, 0, 0, 0, 0, 0
modelC, 0, 0, 0, 0, 0
modelC, 0, 0, 0, 0, 0
modelC, 0, 0, 0, 0, 0
modelC, 0, 0, 0, 0, 0
modelC, 0, 0, 0, 0, 0
modelC, 0, 0, 0, 0, 0
modelC, 0, 0, 0, 0, 0
modelC, 0, 0, 0, 0, 0
modelC, 0, 0, 0, 0, 0
modelC, 0, 0, 0, 0, 0
modelC, 0, 0, 0, 0, 0
modelC, 0, 0, 0, 0, 0
modelC, 0, 0, 0, 0, 0
modelC, 0, 0, 0, 0, 0
modelC, 0, 0, 0, 0, 0
modelC, 0, 0, 0, 0, 0
modelC, 0, 0, 0, 0, 0
modelC, 0, 0, 0, 0, 0
modelC, 0, 0, 0, 0, 0
modelC, 0, 0, 0, 0, 0
modelC, 0, 0, 0, 0, 0
modelC, 0, 0, 0, 0, 0
modelC, 0, 0, 0, 0, 0
modelC, 0, 0, 0, 0, 0
modelC, 0, 0, 0, 0, 0
modelC, 0, 0, 0, 0, 0
modelC, 0, 0, 0, 0, 0
modelC, 0, 0, 0, 0, 0
modelC, 0, 0, 0, 0, 0
modelC, 0, 0, 0, 0, 0
modelC, 0, 0, 0, 0, 0
modelC, 0, 0, 0, 0, 0
modelC, 0, 0, 0, 0, 0
modelC, 0, 0, 0, 0, 0
modelC, 0, 0, 0, 0, 0
modelC, 0, 0, 0, 0, 0
modelC, 0, 0, 0, 0, 0
modelC, 0, 0, 0, 0, 0
modelC, 0, 1, 0, 0, 0
modelC, 0, 0, 0, 0, 0
modelC, 0, 0, 0, 0, 0
modelC, 0, 1, 0, 0, 0
modelC, 0, 1, 0, 0, 0
modelC, 0, 0, 0, 0, 0
modelC, 0, 0, 0, 0, 0
modelC, 0, 0, 0, 0, 0
modelC, 0, 0, 0, 0, 0
modelC, 0, 0, 0, 0, 0
modelC, 0, 0, 0, 0, 0
modelC, 0, 0, 0, 0, 0
modelC, 0, 0, 0, 0, 0
modelC, 0, 0, 0, 0, 0
modelC, 0, 0, 0, 0, 0
modelC, 0, 0, 0, 0, 0
modelC, 0, 0, 0, 0, 0
modelC, 0, 0, 0, 0, 0
modelC, 0, 0, 0, 0, 0
modelC, 0, 1, 0, 0, 0
modelC, 0, 0, 0, 0, 0
modelC, 0, 0, 0, 0, 0
modelC, 0, 0, 0, 0, 0
modelC, 0, 0, 0, 0, 0
modelC, 0, 0, 0, 0, 0
modelC, 0, 0, 0, 0, 0
modelC, 0, 1, 0, 0, 0
modelC, 0, 1, 0, 0, 0
modelC, 0, 0, 0, 0, 0
modelC, 0, 0, 0, 0, 0
modelC, 0, 0, 0, 0, 0
modelC, 0, 0, 0, 0, 0
modelC, 0, 0, 0, 0, 0
modelC, 0, 0, 0, 0, 0
modelC, 0, 0, 0, 0, 0
modelC, 0, 0, 0, 0, 0
modelC, 0, 0, 0, 0, 0
modelC, 0, 0, 0, 0, 0
modelC, 0, 1, 0, 0, 0
modelC, 0, 0, 0, 0, 0
modelC, 0, 0, 0, 0, 0
modelC, 0, 0, 0, 0, 0
modelC, 0, 0, 0, 0, 0
modelC, 0, 0, 0, 0, 0
modelC, 0, 0, 0, 0, 0
modelC, 0, 0, 0, 0, 0
modelC, 0, 0, 0, 0, 0
modelC, 0, 0, 0, 0, 0
modelC, 0, 0, 0, 0, 0
modelC, 0, 0, 0, 0, 0
modelC, 0, 0, 0, 0, 0
modelC, 0, 0, 0, 0, 0
modelC, 0, 0, 0, 0, 0
modelC, 0, 0, 0, 0, 0
modelC, 0, 0, 0, 0, 0
modelC, 0, 0, 0, 0, 0
modelC, 0, 0, 0, 0, 0
modelC, 0, 0, 0, 0, 0
modelC, 0, 0, 0, 0, 0
modelC, 0, 0, 0, 0, 0
modelC, 0, 0, 0, 0, 0
modelC, 0, 0, 0, 0, 0
modelC, 0, 0, 0, 0, 0
modelC, 0, 0, 0, 0, 0
modelC, 0, 0, 0, 0, 0
modelC, 0, 0, 0, 0, 0
modelC, 0, 0, 0, 0, 0
modelC, 0, 0, 0, 0, 0
modelC, 0, 0, 0, 0, 0
modelC, 0, 0, 0, 0, 0
modelC, 0, 0, 0, 0, 0
modelC, 0, 0, 0, 0, 0
modelC, 0, 0, 0, 0, 0
modelC, 0, 0, 0, 0, 0
modelC, 0, 0, 0, 0, 0
modelC, 0, 0, 0, 0, 0
modelC, 0, 0, 0, 0, 0
modelC, 0, 0, 0, 0, 0
modelC, 0, 0, 0, 0, 0
modelC, 0, 0, 0, 0, 0
modelC, 0, 0, 0, 0, 0
modelC, 0, 0, 0, 0, 0
modelC, 0, 0, 0, 0, 0
modelC, 0, 0, 0, 0, 0
modelC, 0, 0, 0, 0, 0
modelC, 0, 0, 0, 0, 0
modelC, 0, 0, 0, 0, 0
modelC, 0, 0, 0, 0, 0
modelC, 0, 0, 0, 0, 0
modelC, 0, 0, 0, 0, 0
modelC, 0, 0, 0, 0, 0
modelC, 0, 0, 0, 0, 0
modelC, 0, 0, 0, 0, 0
modelC, 0, 0, 0, 0, 0
modelC, 0, 0, 0, 0, 0
modelC, 0, 0, 0, 0, 0
modelC, 0, 0, 0, 0, 0
modelC, 0, 0, 0, 0, 0
modelC, 0, 0, 0, 0, 0
modelC, 0, 1, 0, 0, 0
modelC, 0, 0, 0, 0, 0
modelC, 0, 0, 0, 0, 0
modelC, 0, 0, 0, 0, 0
modelC, 0, 0, 0, 0, 0
modelC, 0, 0, 0, 0, 0
modelC, 0, 1, 0, 0, 0
modelC, 0, 0, 0, 0, 0
modelC, 0, 0, 0, 0, 0
modelC, 0, 0, 0, 0, 0
modelC, 0, 0, 0, 0, 0
modelC, 0, 0, 0, 0, 0
modelC, 0, 0, 0, 0, 0
modelC, 0, 0, 0, 0, 0
modelC, 0, 0, 0, 0, 0
modelC, 0, 0, 0, 0, 0
modelC, 0, 0, 0, 0, 0
modelC, 0, 0, 0, 0, 0
modelC, 0, 0, 0, 0, 0
modelC, 0, 0, 0, 0, 0
modelC, 0, 0, 0, 0, 0
modelC, 0, 0, 0, 0, 0
modelC, 0, 1, 0, 0, 0
modelC, 0, 0, 0, 0, 0
modelC, 0, 0, 0, 0, 0
modelC, 0, 0, 0, 0, 0
modelC, 0, 0, 0, 0, 0
modelC, 0, 0, 0, 0, 0
modelC, 0, 0, 0, 0, 0
modelC, 0, 0, 0, 0, 0
modelC, 0, 0, 0, 0, 0
modelC, 0, 0, 0, 0, 0
modelC, 0, 0, 0, 0, 0
modelC, 0, 0, 0, 0, 0
modelC, 0, 0, 0, 0, 0
modelC, 0, 0, 0, 0, 0
modelC, 0, 0, 0, 0, 0
modelC, 0, 0, 0, 0, 0
modelC, 0, 0, 0, 0, 0
modelC, 0, 0, 0, 0, 0
modelC, 0, 0, 0, 0, 0
modelC, 0, 0, 0, 0, 0
modelC, 0, 0, 0, 0, 0
modelC, 0, 0, 0, 0, 0
modelC, 0, 0, 0, 0, 0
modelC, 0, 0, 0, 0, 0
modelC, 0, 0, 0, 0, 0
modelC, 0, 0, 0, 0, 0
modelC, 0, 0, 0, 0, 0
modelC, 0, 0, 0, 0, 0
modelC, 0, 0, 0, 0, 0
modelC, 1, 0, 0, 0, 0
modelC, 0, 1, 0, 0, 0
modelC, 0, 0, 0, 0, 0
modelC, 0, 0, 0, 0, 0
modelC, 0, 0, 0, 0, 0
modelC, 0, 0, 0, 0, 0
modelC, 0, 0, 0, 0, 0
modelC, 0, 0, 0, 0, 0
modelC, 0, 0, 0, 0, 0
modelC, 0, 0, 0, 0, 0
modelC, 0, 0, 0, 0, 0
modelC, 0, 0, 0, 0, 0
modelC, 0, 0, 0, 0, 0
modelC, 0, 0, 0, 0, 0
modelC, 0, 0, 0, 0, 0
modelC, 0, 0, 0, 0, 0
modelC, 0, 0, 0, 0, 0
modelC, 0, 0, 0, 0, 0
modelC, 0, 0, 0, 0, 0
modelC, 0, 0, 0, 0, 0
modelC, 0, 0, 0, 0, 0
modelC, 0, 0, 0, 0, 0
modelC, 0, 0, 0, 0, 0
modelC, 0, 0, 0, 0, 0
modelC, 0, 0, 0, 0, 0
modelC, 0, 0, 0, 0, 0
modelC, 0, 0, 0, 0, 0
modelC, 0, 0, 0, 0, 0
modelC, 0, 0, 0, 0, 0
modelC, 0, 0, 0, 0, 0
modelC, 0, 0, 0, 0, 0
modelC, 0, 0, 0, 0, 0
modelC, 0, 1, 0, 0, 0
modelC, 0, 0, 0, 0, 0
modelC, 0, 0, 0, 0, 0
modelC, 0, 0, 0, 0, 0
modelC, 0, 0, 0, 0, 0
modelC, 0, 0, 0, 0, 0
modelC, 0, 0, 0, 0, 0
modelC, 0, 0, 0, 0, 0
modelC, 0, 0, 0, 0, 0
modelC, 0, 0, 0, 0, 0
modelC, 0, 0, 0, 0, 0
modelC, 0, 0, 0, 0, 0
modelC, 0, 0, 0, 0, 0
modelC, 0, 0, 0, 0, 0
modelC, 0, 0, 0, 0, 0
modelC, 0, 0, 0, 0, 0
modelC, 0, 0, 0, 0, 0
modelC, 0, 0, 0, 0, 0
modelC, 0, 0, 0, 0, 0
modelC, 0, 0, 0, 0, 0
modelC, 0, 0, 0, 0, 0
modelC, 0, 0, 0, 0, 0
modelC, 0, 0, 0, 0, 0
modelC, 0, 0, 0, 0, 0
modelC, 0, 0, 0, 0, 0
modelC, 0, 0, 0, 0, 0
modelC, 0, 0, 0, 0, 0
modelC, 0, 0, 0, 0, 0
modelC, 0, 0, 0, 0, 0
modelC, 0, 0, 0, 0, 0
modelC, 0, 0, 0, 0, 0
modelC, 0, 0, 0, 0, 0
modelC, 0, 0, 0, 0, 0
modelC, 0, 0, 0, 0, 0
modelC, 0, 0, 0, 0, 0
modelC, 0, 0, 0, 0, 0
modelC, 0, 0, 0, 0, 0
modelC, 0, 0, 0, 0, 0
modelC, 0, 0, 0, 0, 0
modelC, 0, 0, 0, 0, 0
modelC, 0, 0, 0, 0, 0
modelC, 0, 0, 0, 0, 0
modelC, 0, 0, 0, 0, 0
modelC, 0, 0, 0, 0, 0
modelC, 0, 0, 0, 0, 0
modelC, 0, 0, 0, 0, 0
modelC, 0, 0, 0, 0, 0
modelC, 0, 0, 0, 0, 0
modelC, 0, 0, 0, 0, 0
modelC, 0, 0, 0, 0, 0
modelC, 0, 0, 0, 0, 0
modelC, 0, 0, 0, 0, 0
modelC, 0, 0, 0, 0, 0
modelC, 0, 0, 0, 0, 0
modelC, 0, 0, 0, 0, 0
modelC, 0, 0, 0, 0, 0
modelC, 0, 0, 0, 0, 0
modelC, 0, 0, 0, 0, 0
modelC, 0, 0, 0, 0, 0
modelC, 0, 0, 0, 0, 0
modelC, 0, 0, 0, 0, 0
modelC, 0, 0, 0, 0, 0
modelC, 0, 0, 0, 0, 0
modelC, 0, 0, 0, 0, 0
modelC, 0, 0, 0, 0, 0
modelC, 0, 1, 0, 0, 0
modelC, 0, 0, 0, 0, 0
modelC, 0, 0, 0, 0, 0
modelC, 0, 0, 0, 0, 0
modelC, 0, 0, 0, 0, 0
modelC, 0, 0, 0, 0, 0
modelC, 0, 0, 0, 0, 0
modelC, 0, 0, 0, 0, 0
modelC, 0, 0, 0, 0, 0
modelC, 0, 0, 0, 0, 0
modelC, 0, 0, 0, 0, 0
modelC, 0, 1, 0, 0, 0
modelC, 0, 0, 0, 0, 0
modelC, 0, 0, 0, 0, 0
modelC, 0, 0, 0, 0, 0
modelC, 0, 0, 0, 0, 0
modelC, 0, 0, 0, 0, 0
modelC, 0, 0, 0, 0, 0
modelC, 0, 0, 0, 0, 0
modelC, 0, 0, 0, 0, 0
modelC, 0, 0, 0, 0, 0
modelC, 0, 0, 0, 0, 0
modelC, 0, 0, 0, 0, 0
modelC, 0, 0, 0, 0, 0
modelC, 0, 0, 0, 0, 0
modelC, 0, 0, 0, 0, 0
modelC, 0, 0, 0, 0, 0
modelC, 0, 0, 0, 0, 0
modelC, 0, 1, 0, 0, 0
modelC, 0, 0, 0, 0, 0
modelC, 0, 0, 0, 0, 0
modelC, 0, 0, 0, 0, 0
modelC, 0, 0, 0, 0, 0
modelC, 0, 0, 0, 0, 0
modelC, 0, 0, 0, 0, 0
modelC, 0, 0, 0, 0, 0
modelC, 0, 0, 0, 0, 0
modelC, 0, 0, 0, 0, 0
modelC, 0, 0, 0, 0, 0
modelC, 0, 0, 0, 0, 0
modelC, 0, 0, 0, 0, 0
modelC, 0, 0, 0, 0, 0
modelC, 0, 0, 0, 0, 0
modelC, 0, 0, 0, 0, 0
modelC, 0, 0, 0, 0, 0
modelC, 0, 0, 0, 0, 0
modelC, 0, 0, 0, 0, 0
modelC, 0, 0, 0, 0, 0
modelC, 0, 0, 0, 0, 0
modelC, 0, 0, 0, 0, 0
modelC, 0, 0, 0, 0, 0
modelC, 0, 0, 0, 0, 0
modelC, 0, 0, 0, 0, 0
modelC, 0, 0, 0, 0, 0
modelC, 0, 0, 0, 0, 0
modelC, 0, 0, 0, 0, 0
modelC, 0, 0, 0, 0, 0
modelC, 0, 0, 0, 0, 0
modelC, 0, 0, 0, 0, 0
modelC, 0, 0, 0, 0, 0
modelC, 0, 0, 0, 0, 0
modelC, 0, 0, 0, 0, 0
modelC, 0, 0, 0, 0, 0
modelC, 0, 0, 0, 0, 0
modelC, 0, 0, 0, 0, 0
modelC, 0, 1, 0, 0, 0
modelC, 0, 0, 0, 0, 0
modelC, 0, 1, 0, 0, 0
modelC, 0, 0, 0, 0, 0
modelC, 0, 0, 0, 0, 0
modelC, 0, 0, 0, 0, 0
modelC, 0, 0, 0, 0, 0
modelC, 0, 0, 0, 0, 0
modelC, 0, 0, 0, 0, 0
modelC, 0, 0, 0, 0, 0
modelC, 0, 0, 0, 0, 0
modelC, 1, 1, 1, 0, 0
modelC, 0, 0, 0, 0, 0
modelC, 0, 0, 0, 0, 0
modelC, 0, 1, 0, 0, 0
modelC, 0, 0, 0, 0, 0
modelC, 0, 0, 0, 0, 0
modelC, 0, 0, 0, 0, 0
modelC, 0, 1, 0, 0, 0
modelC, 0, 0, 0, 0, 0
modelC, 0, 0, 0, 0, 0
modelC, 0, 0, 0, 0, 0
modelC, 0, 0, 0, 0, 0
modelC, 1, 1, 0, 0, 0
modelC, 0, 0, 0, 0, 0
modelC, 0, 0, 0, 0, 0
modelC, 0, 0, 0, 0, 0
modelC, 0, 0, 0, 0, 0
modelC, 0, 0, 0, 0, 0
modelC, 0, 0, 0, 0, 0
modelC, 0, 1, 0, 0, 0
modelC, 0, 0, 0, 0, 0
modelC, 0, 0, 0, 0, 0
modelC, 0, 0, 0, 0, 0
modelC, 0, 0, 0, 0, 0
modelC, 0, 0, 0, 0, 0
modelC, 0, 0, 0, 0, 0
modelC, 0, 0, 0, 0, 0
modelC, 0, 1, 0, 0, 0
modelC, 0, 0, 0, 0, 0
modelC, 0, 0, 0, 0, 0
modelC, 0, 0, 0, 0, 0
modelC, 0, 0, 0, 0, 0
modelC, 0, 0, 0, 0, 0
modelC, 0, 0, 0, 0, 0
modelC, 0, 0, 0, 0, 0
modelC, 0, 0, 0, 0, 0
modelC, 0, 0, 0, 0, 0
modelC, 0, 0, 0, 0, 0
modelC, 0, 0, 0, 0, 0
modelC, 0, 0, 0, 0, 0
modelC, 0, 0, 0, 0, 0
modelC, 0, 0, 0, 0, 0
modelC, 0, 1, 1, 0, 0
modelC, 0, 0, 0, 0, 0
modelC, 0, 0, 0, 0, 0
modelC, 0, 0, 0, 0, 0
modelC, 0, 0, 0, 0, 0
modelC, 0, 0, 0, 0, 0
modelC, 0, 0, 0, 0, 0
modelC, 0, 0, 0, 0, 0
modelC, 0, 0, 0, 0, 0
modelC, 0, 0, 0, 0, 0
modelC, 0, 0, 0, 0, 0
modelC, 0, 0, 0, 0, 0
modelC, 0, 0, 0, 0, 0
modelC, 0, 0, 0, 0, 0
modelC, 0, 0, 0, 0, 0
modelC, 0, 0, 0, 0, 0
modelC, 0, 0, 0, 0, 0
modelC, 0, 0, 0, 0, 0
modelC, 0, 0, 0, 0, 0
modelC, 0, 0, 0, 0, 0
modelC, 0, 0, 0, 0, 0
modelC, 0, 0, 0, 0, 0
modelC, 0, 0, 0, 0, 0
modelC, 0, 0, 0, 0, 0
modelC, 0, 0, 0, 0, 0
modelC, 1, 0, 0, 0, 1
modelC, 0, 0, 0, 0, 0
modelC, 0, 0, 0, 0, 0
modelC, 0, 0, 0, 0, 0
modelC, 0, 0, 0, 0, 0
modelC, 0, 0, 0, 0, 0
modelC, 0, 0, 0, 0, 0
modelC, 0, 0, 0, 0, 0
modelC, 0, 0, 0, 0, 0
modelC, 0, 0, 0, 0, 0
modelC, 0, 0, 0, 0, 0
modelC, 0, 0, 0, 0, 0
modelC, 0, 0, 0, 0, 0
modelC, 0, 0, 0, 0, 0
modelC, 0, 0, 0, 0, 0
modelC, 0, 0, 0, 0, 0
modelC, 0, 0, 0, 0, 0
modelC, 0, 0, 0, 0, 0
modelC, 0, 0, 0, 0, 0
modelC, 0, 0, 0, 0, 0
modelC, 0, 0, 0, 0, 0
modelC, 0, 0, 0, 0, 0
modelC, 0, 1, 0, 0, 0
modelC, 0, 0, 1, 0, 0
modelC, 0, 0, 0, 0, 0
modelC, 0, 0, 0, 0, 0
modelC, 0, 0, 0, 0, 0
modelC, 0, 0, 0, 0, 0
modelC, 0, 0, 0, 0, 0
modelC, 0, 0, 0, 0, 0
modelC, 0, 0, 0, 0, 0
modelC, 0, 0, 0, 0, 0
modelC, 0, 0, 0, 0, 0
modelC, 0, 1, 0, 0, 0
modelC, 0, 0, 0, 0, 0
modelC, 0, 0, 0, 0, 0
modelC, 0, 0, 0, 0, 0
modelC, 0, 0, 0, 0, 0
modelC, 0, 0, 0, 0, 0
modelC, 0, 0, 0, 0, 0
modelC, 0, 0, 0, 0, 0
modelC, 0, 0, 0, 0, 0
modelC, 0, 0, 0, 0, 0
modelC, 0, 0, 0, 0, 0
modelC, 0, 0, 0, 0, 0
modelC, 0, 0, 0, 0, 0
modelC, 0, 0, 0, 0, 0
modelC, 0, 0, 0, 0, 0
modelC, 0, 0, 0, 0, 0
modelC, 0, 0, 0, 0, 0
modelC, 0, 0, 0, 0, 0
modelC, 0, 0, 0, 0, 0
modelC, 0, 0, 0, 0, 0
modelC, 0, 0, 0, 0, 0
modelC, 0, 0, 0, 0, 0
modelC, 0, 0, 0, 0, 0
modelC, 0, 0, 0, 0, 0
modelC, 0, 0, 0, 0, 0
modelC, 0, 0, 0, 0, 0
modelC, 0, 0, 0, 0, 0
modelC, 0, 0, 0, 0, 0
modelC, 0, 1, 0, 0, 0
modelC, 0, 0, 0, 0, 0
modelC, 0, 0, 0, 0, 0
modelC, 0, 0, 0, 0, 0
modelC, 0, 0, 0, 0, 0
modelC, 0, 0, 0, 0, 0
modelC, 0, 0, 0, 0, 0
modelC, 0, 0, 0, 0, 0
modelC, 0, 0, 0, 0, 0
modelC, 0, 0, 0, 0, 0
modelC, 0, 0, 0, 0, 0
modelC, 0, 0, 0, 0, 0
modelC, 0, 0, 0, 0, 0
modelC, 0, 0, 0, 0, 0
modelC, 0, 0, 0, 0, 0
modelC, 0, 0, 0, 0, 0
modelC, 0, 0, 0, 0, 0
modelC, 0, 0, 0, 0, 0
modelC, 0, 0, 0, 0, 0
modelC, 0, 0, 0, 0, 0
modelC, 0, 0, 0, 0, 0
modelC, 0, 0, 0, 0, 0
modelC, 0, 0, 0, 0, 0
modelC, 0, 0, 0, 0, 0
modelC, 0, 0, 0, 0, 0
modelC, 0, 0, 0, 0, 0
modelC, 0, 0, 0, 0, 0
modelC, 0, 0, 0, 0, 0
modelC, 0, 0, 0, 0, 0
modelC, 0, 0, 0, 0, 0
modelC, 0, 0, 0, 0, 0
modelC, 0, 0, 0, 0, 0
modelC, 0, 0, 0, 0, 0
modelC, 0, 0, 0, 0, 0
modelC, 0, 0, 0, 0, 0
modelC, 0, 0, 0, 0, 0
modelC, 0, 0, 0, 0, 0
modelC, 0, 0, 0, 0, 0
modelC, 0, 0, 0, 0, 0
modelC, 0, 0, 0, 0, 0
modelC, 0, 1, 0, 0, 0
modelC, 0, 0, 0, 0, 0
modelC, 0, 0, 0, 0, 0
modelC, 0, 0, 0, 0, 0
modelC, 0, 0, 0, 0, 0
modelC, 0, 0, 0, 0, 0
modelC, 0, 0, 0, 0, 0
modelC, 0, 0, 0, 0, 0
modelC, 0, 1, 0, 0, 0
modelC, 0, 0, 0, 0, 0
modelC, 0, 0, 0, 0, 0
modelC, 0, 0, 0, 0, 0
modelC, 0, 0, 0, 0, 0
modelC, 0, 0, 0, 0, 0
modelC, 0, 0, 0, 0, 0
modelC, 0, 0, 0, 0, 0
modelC, 0, 0, 0, 0, 0
modelC, 0, 0, 0, 0, 0
modelC, 0, 0, 0, 0, 0
modelC, 0, 0, 0, 0, 0
modelC, 0, 0, 0, 0, 0
modelC, 0, 0, 0, 0, 0
modelC, 0, 0, 0, 0, 0
modelC, 0, 0, 0, 0, 0
modelC, 0, 0, 0, 0, 0
modelC, 0, 0, 0, 0, 0
modelC, 0, 0, 0, 0, 0
modelC, 0, 0, 0, 0, 0
modelC, 0, 0, 0, 0, 0
modelC, 0, 0, 0, 0, 0
modelC, 0, 0, 0, 0, 0
modelC, 0, 0, 0, 0, 0
modelC, 0, 0, 0, 0, 0
modelC, 0, 0, 0, 0, 0
modelC, 0, 1, 0, 0, 0
modelC, 0, 0, 0, 0, 0
modelC, 0, 0, 0, 0, 0
modelC, 0, 0, 0, 0, 0
modelC, 0, 0, 0, 0, 0
modelC, 0, 0, 0, 0, 0
modelC, 0, 0, 0, 0, 0
modelC, 0, 0, 0, 0, 0
modelC, 0, 0, 0, 0, 0
modelC, 0, 0, 0, 0, 0
modelC, 0, 0, 0, 0, 0
modelC, 0, 0, 0, 0, 0
modelC, 0, 0, 0, 0, 0
modelC, 0, 0, 0, 0, 0
modelC, 0, 0, 0, 0, 0
modelC, 0, 0, 0, 0, 0
modelC, 0, 1, 0, 0, 0
modelC, 0, 0, 0, 0, 0
modelC, 0, 0, 0, 0, 0
modelC, 0, 0, 0, 0, 0
modelC, 0, 0, 0, 0, 0
modelC, 0, 0, 0, 0, 0
modelC, 0, 1, 0, 0, 0
modelC, 0, 0, 0, 0, 0
modelC, 0, 0, 0, 0, 0
modelC, 0, 0, 0, 0, 0
modelC, 0, 1, 0, 0, 0
modelC, 0, 0, 0, 0, 0
modelC, 0, 0, 0, 0, 0
modelC, 0, 0, 0, 0, 0
modelC, 0, 0, 0, 0, 0
modelC, 0, 0, 0, 0, 0
modelC, 0, 0, 0, 0, 0
modelC, 0, 0, 0, 0, 0
modelC, 0, 0, 0, 0, 0
modelC, 0, 0, 0, 0, 0
modelC, 0, 0, 0, 0, 0
modelC, 0, 0, 0, 0, 0
modelC, 0, 0, 0, 0, 0
modelC, 0, 0, 0, 0, 0
modelC, 0, 0, 0, 0, 0
modelC, 0, 0, 0, 0, 0
modelC, 0, 0, 0, 0, 0
modelC, 0, 0, 0, 0, 0
modelC, 0, 0, 0, 0, 0
modelC, 0, 0, 0, 0, 0
modelC, 0, 0, 0, 0, 0
modelC, 0, 0, 0, 0, 0
modelC, 0, 0, 0, 0, 0
modelC, 0, 0, 0, 0, 0
modelC, 0, 0, 0, 0, 0
modelC, 0, 0, 0, 0, 0
modelC, 0, 0, 0, 0, 0
modelC, 0, 0, 0, 0, 0
modelC, 0, 0, 0, 0, 0
modelC, 0, 0, 0, 0, 0
modelC, 0, 0, 0, 0, 0
modelC, 0, 0, 0, 0, 0
modelC, 0, 0, 0, 0, 0
modelC, 0, 0, 0, 0, 0
modelC, 0, 0, 0, 0, 0
modelC, 0, 0, 0, 0, 0
modelC, 0, 1, 0, 0, 0
modelC, 0, 0, 0, 0, 0
modelC, 0, 0, 0, 0, 0
modelC, 0, 0, 0, 0, 0
modelC, 0, 0, 0, 0, 0
modelC, 1, 1, 0, 0, 1
modelC, 0, 0, 0, 0, 0
modelC, 0, 1, 0, 0, 0
modelC, 0, 0, 0, 0, 0
modelC, 0, 0, 0, 0, 0
modelC, 0, 0, 0, 0, 0
modelC, 0, 0, 0, 0, 0
modelC, 0, 0, 0, 0, 0
modelC, 0, 0, 0, 0, 0
modelC, 0, 0, 0, 0, 0
modelC, 0, 0, 0, 0, 0
modelC, 0, 0, 0, 0, 0
modelC, 0, 0, 0, 0, 0
modelC, 0, 0, 0, 0, 0
modelC, 0, 0, 0, 0, 0
modelC, 0, 0, 0, 0, 0
modelC, 0, 0, 0, 0, 0
modelC, 0, 0, 0, 0, 0
modelC, 0, 0, 0, 0, 0
modelC, 1, 0, 0, 0, 0
modelC, 0, 0, 0, 0, 0
modelC, 0, 0, 0, 0, 0
modelC, 0, 0, 0, 0, 0
modelC, 0, 0, 0, 0, 0
modelC, 0, 0, 0, 0, 0
modelC, 0, 0, 0, 0, 0
modelC, 0, 0, 0, 0, 0
modelC, 0, 0, 0, 0, 0
modelC, 0, 0, 0, 0, 0
modelC, 0, 0, 0, 0, 0
modelC, 0, 0, 0, 0, 0
modelC, 0, 0, 0, 0, 0
modelC, 0, 0, 0, 0, 0
modelC, 0, 0, 0, 0, 0
modelC, 0, 0, 0, 0, 0
modelC, 0, 1, 0, 0, 0
modelC, 0, 0, 0, 0, 0
modelC, 0, 0, 0, 0, 0
modelC, 0, 0, 0, 0, 0
modelC, 0, 0, 0, 0, 0
modelC, 0, 0, 0, 0, 0
modelC, 0, 1, 0, 0, 0
modelC, 0, 0, 0, 0, 0
modelC, 0, 0, 0, 0, 0
modelC, 0, 0, 0, 0, 0
modelC, 0, 0, 0, 0, 0
modelC, 0, 0, 1, 0, 1
modelC, 0, 0, 0, 0, 0
modelC, 0, 0, 0, 0, 0
modelC, 0, 0, 0, 0, 0
modelC, 0, 0, 0, 0, 0
modelC, 0, 0, 0, 0, 0
modelC, 0, 0, 0, 0, 0
modelC, 0, 0, 0, 0, 0
modelC, 0, 0, 0, 0, 0
modelC, 0, 0, 0, 0, 0
modelC, 0, 0, 0, 0, 0
modelC, 0, 0, 0, 0, 0
modelC, 0, 0, 0, 0, 0
modelC, 0, 0, 0, 0, 0
modelC, 0, 0, 0, 0, 0
modelC, 0, 0, 0, 0, 0
modelC, 0, 0, 0, 0, 0
modelC, 0, 0, 0, 0, 0
modelC, 0, 0, 0, 0, 0
modelC, 0, 0, 0, 0, 0
modelC, 0, 0, 0, 0, 0
modelC, 0, 0, 0, 0, 0
modelC, 0, 0, 0, 0, 0
modelC, 0, 0, 0, 0, 0
modelC, 0, 1, 0, 0, 0
modelC, 0, 1, 0, 0, 0
modelC, 0, 1, 1, 0, 0
modelC, 0, 0, 0, 0, 0
modelC, 0, 0, 0, 0, 0
modelC, 0, 0, 0, 0, 0
modelC, 0, 0, 0, 0, 0
modelC, 0, 0, 0, 0, 0
modelC, 0, 0, 0, 0, 0
modelC, 0, 0, 0, 0, 0
modelC, 0, 0, 0, 0, 0
modelC, 0, 0, 0, 0, 0
modelC, 0, 0, 0, 0, 0
modelC, 0, 0, 0, 0, 0
modelC, 0, 0, 0, 0, 0
modelC, 0, 0, 0, 0, 0
modelC, 0, 0, 0, 0, 0
modelC, 0, 0, 0, 0, 0
modelC, 0, 0, 0, 0, 0
modelC, 0, 0, 0, 0, 0
modelC, 0, 0, 0, 0, 0
modelC, 0, 0, 0, 0, 0
modelC, 0, 1, 0, 0, 0
modelC, 0, 0, 0, 0, 0
modelC, 0, 0, 0, 0, 0
modelC, 0, 0, 0, 0, 0
modelC, 0, 0, 0, 0, 0
modelC, 0, 1, 0, 0, 0
modelC, 0, 0, 0, 0, 0
modelC, 0, 1, 0, 0, 0
modelC, 0, 0, 0, 0, 0
modelC, 0, 0, 0, 0, 0
modelC, 0, 0, 0, 0, 0
modelC, 0, 0, 0, 0, 0
modelC, 0, 0, 0, 0, 0
modelC, 0, 0, 0, 0, 0
modelC, 0, 0, 0, 0, 0
modelC, 0, 0, 0, 0, 0
modelC, 0, 0, 0, 0, 0
modelC, 0, 0, 0, 0, 0
modelC, 0, 0, 0, 0, 0
modelC, 0, 0, 0, 0, 0
modelC, 0, 0, 0, 0, 0
modelC, 0, 0, 0, 0, 0
modelC, 0, 0, 1, 0, 0
modelC, 0, 0, 0, 0, 0
modelC, 0, 0, 0, 0, 0
modelC, 0, 0, 0, 0, 0
modelC, 0, 0, 0, 0, 0
modelC, 0, 0, 0, 0, 0
modelC, 0, 0, 0, 0, 0
modelC, 0, 0, 0, 0, 0
modelC, 0, 0, 0, 0, 0
modelC, 0, 0, 0, 0, 0
modelC, 0, 0, 0, 0, 0
modelC, 0, 0, 0, 0, 0
modelC, 0, 0, 0, 0, 0
modelC, 0, 0, 0, 0, 0
modelC, 0, 0, 0, 0, 0
modelC, 0, 0, 0, 0, 0
modelC, 0, 1, 0, 0, 0
modelC, 0, 0, 0, 0, 0
modelC, 0, 0, 0, 0, 0
modelC, 0, 0, 0, 0, 0
modelC, 0, 1, 0, 0, 0
modelC, 0, 0, 0, 0, 0
modelC, 0, 0, 0, 0, 0
modelC, 0, 1, 0, 0, 0
modelC, 0, 0, 0, 0, 0
modelC, 0, 0, 0, 0, 0
modelC, 0, 0, 0, 0, 0
modelC, 0, 0, 0, 0, 0
modelC, 0, 1, 0, 0, 0
modelC, 0, 0, 0, 0, 0
modelC, 0, 0, 0, 0, 0
modelC, 0, 0, 0, 0, 0
modelC, 0, 0, 0, 0, 0
modelC, 0, 0, 0, 0, 0
modelC, 0, 0, 0, 0, 0
modelC, 0, 0, 0, 0, 0
modelC, 0, 1, 0, 0, 0
modelC, 0, 0, 0, 0, 0
modelC, 0, 0, 0, 0, 0
modelC, 0, 0, 0, 0, 0
modelC, 0, 0, 0, 0, 0
modelC, 0, 0, 0, 0, 0
modelC, 0, 1, 0, 0, 0
modelC, 0, 0, 0, 0, 0
modelC, 0, 0, 0, 0, 0
modelC, 0, 0, 0, 0, 0
modelC, 0, 0, 0, 0, 0
modelC, 0, 0, 0, 0, 0
modelC, 0, 0, 0, 0, 0
modelC, 0, 0, 0, 0, 0
modelC, 0, 0, 0, 0, 0
modelC, 0, 0, 0, 0, 0
modelC, 0, 0, 0, 0, 0
modelC, 1, 0, 0, 0, 0
modelC, 0, 0, 0, 0, 0
modelC, 0, 0, 0, 0, 0
modelC, 0, 0, 0, 0, 0
modelC, 0, 0, 0, 0, 0
modelC, 0, 0, 0, 0, 0
modelC, 0, 0, 0, 0, 0
modelC, 0, 0, 0, 0, 0
modelC, 0, 0, 0, 0, 0
modelC, 0, 0, 0, 0, 0
modelC, 0, 0, 0, 0, 0
modelC, 0, 0, 0, 0, 0
modelC, 0, 0, 0, 0, 0
modelC, 0, 0, 0, 0, 0
modelC, 0, 0, 0, 0, 0
modelC, 0, 0, 0, 0, 0
modelC, 0, 0, 0, 0, 0
modelC, 0, 0, 0, 0, 0
modelC, 0, 0, 0, 0, 0
modelC, 0, 0, 0, 0, 0
modelC, 0, 0, 0, 0, 0
modelC, 0, 0, 0, 0, 0
modelC, 0, 0, 0, 0, 0
modelC, 0, 0, 0, 0, 0
modelC, 0, 0, 0, 0, 0
modelC, 0, 0, 0, 0, 0
modelC, 0, 0, 0, 0, 0
modelC, 0, 0, 0, 0, 0
modelC, 0, 0, 0, 0, 0
modelC, 0, 0, 0, 0, 0
modelC, 0, 0, 0, 0, 0
modelC, 0, 0, 0, 0, 0
modelC, 0, 0, 0, 0, 0
modelC, 0, 0, 0, 0, 0
modelC, 0, 0, 0, 0, 0
modelC, 0, 0, 0, 0, 0
modelC, 0, 0, 0, 0, 0
modelC, 0, 0, 0, 0, 0
modelC, 0, 0, 0, 0, 0
modelC, 0, 1, 0, 0, 0
modelC, 0, 0, 0, 0, 0
modelC, 1, 1, 0, 0, 0
modelC, 0, 0, 0, 0, 0
modelC, 0, 0, 0, 0, 0
modelC, 0, 0, 0, 0, 0
modelC, 0, 0, 0, 0, 0
modelC, 0, 0, 0, 0, 0
modelC, 0, 0, 0, 0, 0
modelC, 0, 0, 0, 0, 0
modelC, 0, 0, 0, 0, 0
modelC, 1, 1, 1, 0, 1
modelC, 0, 0, 0, 0, 0
modelC, 0, 0, 0, 0, 0
modelC, 0, 0, 0, 0, 0
modelC, 1, 1, 0, 0, 0
modelC, 0, 0, 0, 0, 0
modelC, 0, 0, 0, 0, 0
modelC, 0, 0, 0, 0, 0
modelC, 0, 0, 0, 0, 0
modelC, 0, 0, 0, 0, 0
modelC, 0, 0, 0, 0, 0
modelC, 0, 0, 0, 0, 0
modelC, 1, 0, 0, 0, 0
modelC, 0, 0, 0, 0, 0
modelC, 0, 0, 0, 0, 0
modelC, 0, 0, 0, 0, 0
modelC, 0, 0, 0, 0, 0
modelC, 0, 0, 0, 0, 0
modelC, 0, 0, 0, 0, 0
modelC, 0, 0, 0, 0, 0
modelC, 0, 0, 0, 0, 0
modelC, 0, 0, 0, 0, 0
modelC, 0, 0, 0, 0, 0
modelC, 0, 0, 0, 0, 0
modelC, 0, 0, 0, 0, 0
modelC, 0, 0, 0, 0, 0
modelC, 0, 1, 0, 0, 0
modelC, 0, 0, 0, 0, 0
modelC, 0, 0, 0, 0, 0
modelC, 0, 0, 0, 0, 0
modelC, 0, 0, 0, 0, 0
modelC, 0, 0, 0, 0, 0
modelC, 0, 0, 0, 0, 0
modelC, 0, 1, 0, 0, 0
modelC, 0, 0, 0, 0, 0
modelC, 0, 0, 0, 0, 0
modelC, 0, 0, 0, 0, 0
modelC, 0, 0, 0, 0, 0
modelC, 0, 0, 0, 0, 0
modelC, 0, 0, 0, 0, 0
modelC, 0, 0, 0, 0, 0
modelC, 0, 0, 0, 0, 0
modelC, 0, 0, 0, 0, 0
modelC, 0, 0, 0, 0, 0
modelC, 0, 0, 0, 0, 0
modelC, 1, 0, 0, 0, 0
modelC, 0, 0, 0, 0, 0
modelC, 0, 0, 0, 0, 0
modelC, 0, 0, 0, 0, 0
modelC, 0, 0, 0, 0, 0
modelC, 0, 0, 0, 0, 0
modelC, 0, 0, 0, 0, 0
modelC, 0, 0, 0, 0, 0
modelC, 0, 0, 0, 0, 0
modelC, 0, 0, 0, 0, 0
modelC, 0, 0, 0, 0, 0
modelC, 0, 1, 0, 0, 0
modelC, 0, 0, 0, 0, 0
modelC, 0, 0, 0, 0, 0
modelC, 0, 0, 0, 0, 0
modelC, 0, 0, 0, 0, 0
modelC, 0, 0, 0, 0, 0
modelC, 0, 0, 0, 0, 0
modelC, 0, 0, 0, 0, 0
modelC, 0, 0, 0, 0, 0
modelC, 0, 0, 0, 0, 0
modelC, 0, 0, 0, 0, 0
modelC, 0, 0, 0, 0, 0
modelC, 1, 0, 0, 0, 0
modelC, 0, 0, 0, 0, 0
modelC, 0, 0, 0, 0, 0
modelC, 0, 0, 0, 0, 0
modelC, 0, 0, 0, 0, 0
modelC, 0, 0, 0, 0, 0
modelC, 0, 0, 0, 0, 0
modelC, 0, 0, 0, 0, 0
modelC, 0, 0, 0, 0, 0
modelC, 0, 0, 0, 0, 0
modelC, 0, 0, 0, 0, 0
modelC, 0, 0, 0, 0, 0
modelC, 0, 0, 0, 0, 0
modelC, 0, 0, 0, 0, 0
modelC, 0, 0, 0, 0, 0
modelC, 0, 0, 0, 0, 0
modelC, 0, 0, 0, 0, 0
modelC, 0, 0, 0, 0, 0
modelC, 0, 0, 0, 0, 0
modelC, 0, 0, 0, 0, 0
modelC, 0, 1, 0, 0, 0
modelC, 0, 0, 0, 0, 0
modelC, 0, 0, 0, 0, 0
modelC, 0, 0, 0, 0, 0
modelC, 0, 0, 0, 0, 0
modelC, 0, 0, 0, 0, 0
modelC, 0, 0, 0, 0, 0
modelC, 0, 0, 0, 0, 0
modelC, 0, 0, 0, 0, 0
modelC, 0, 0, 0, 0, 0
modelC, 0, 0, 0, 0, 0
modelC, 0, 0, 0, 0, 0
modelC, 0, 0, 0, 0, 0
modelC, 0, 0, 0, 0, 0
modelC, 0, 0, 0, 0, 0
modelC, 0, 0, 0, 0, 0
modelC, 0, 0, 0, 0, 0
modelC, 0, 0, 0, 0, 0
modelC, 0, 0, 0, 0, 0
modelC, 0, 0, 0, 0, 0
modelC, 0, 0, 0, 0, 0
modelC, 0, 0, 0, 0, 0
modelC, 0, 0, 0, 0, 0
modelC, 0, 0, 0, 0, 0
modelC, 0, 0, 0, 0, 0
modelC, 0, 0, 0, 0, 0
modelC, 0, 0, 0, 0, 0
modelC, 0, 0, 0, 0, 0
modelC, 0, 0, 0, 0, 0
modelC, 0, 0, 0, 0, 0
modelC, 0, 0, 0, 0, 0
modelC, 0, 0, 0, 0, 0
modelC, 0, 0, 0, 0, 0
modelC, 0, 1, 0, 0, 0
modelC, 0, 0, 0, 0, 0
modelC, 0, 0, 0, 0, 0
modelC, 0, 0, 0, 0, 0
modelC, 0, 0, 0, 0, 0
modelC, 0, 0, 0, 0, 0
modelC, 0, 0, 0, 0, 0
modelC, 0, 1, 0, 0, 0
modelC, 0, 0, 0, 0, 0
modelC, 0, 0, 0, 0, 0
modelC, 0, 0, 0, 0, 0
modelC, 0, 0, 0, 0, 0
modelC, 0, 0, 0, 0, 0
modelC, 0, 0, 0, 0, 0
modelC, 0, 0, 0, 0, 0
modelC, 0, 0, 0, 0, 0
modelC, 0, 0, 0, 0, 0
modelC, 0, 0, 0, 0, 0
modelC, 0, 0, 0, 0, 0
modelC, 0, 0, 0, 0, 0
modelC, 0, 0, 0, 0, 0
modelC, 0, 0, 0, 0, 0
modelC, 0, 0, 0, 0, 0
modelC, 0, 0, 0, 0, 0
modelC, 0, 1, 0, 0, 0
modelC, 0, 0, 0, 0, 0
modelC, 0, 0, 0, 0, 0
modelC, 0, 0, 0, 0, 0
modelC, 0, 0, 0, 0, 0
modelC, 0, 0, 0, 0, 0
modelC, 0, 0, 0, 0, 0
modelC, 0, 0, 0, 0, 0
modelC, 0, 0, 0, 0, 0
modelC, 0, 0, 0, 0, 0
modelC, 0, 0, 0, 0, 0
modelC, 0, 0, 0, 0, 0
modelC, 0, 0, 0, 0, 0
modelC, 0, 0, 0, 0, 0
modelC, 0, 0, 0, 0, 0
modelC, 0, 0, 0, 0, 0
modelC, 0, 0, 0, 0, 0
modelC, 0, 0, 0, 0, 0
modelC, 0, 0, 0, 0, 0
modelC, 0, 0, 0, 0, 0
modelC, 0, 0, 0, 0, 0
modelC, 0, 0, 0, 0, 0
modelC, 0, 0, 0, 0, 0
modelC, 0, 0, 0, 0, 0
modelC, 0, 0, 0, 0, 0
modelC, 0, 0, 0, 0, 0
modelC, 0, 0, 0, 0, 0
modelC, 0, 0, 0, 0, 0
modelC, 0, 0, 0, 0, 0
modelC, 0, 0, 0, 0, 0
modelC, 0, 0, 0, 0, 0
modelC, 0, 0, 0, 0, 0
modelC, 0, 0, 0, 0, 0
modelC, 0, 0, 0, 0, 0
modelC, 0, 0, 0, 0, 0
modelC, 0, 0, 0, 0, 0
modelC, 0, 0, 0, 0, 0
modelC, 0, 1, 0, 0, 0
modelC, 0, 0, 0, 0, 0
modelC, 0, 0, 0, 0, 0
modelC, 0, 0, 0, 0, 0
modelC, 0, 1, 0, 0, 0
modelC, 0, 0, 0, 0, 0
modelC, 0, 0, 0, 0, 0
modelC, 0, 0, 0, 0, 0
modelC, 0, 0, 0, 0, 0
modelC, 0, 0, 0, 0, 0
modelC, 0, 0, 0, 0, 0
modelC, 0, 0, 0, 0, 0
modelC, 0, 1, 0, 0, 0
modelC, 0, 0, 0, 0, 0
modelC, 0, 0, 0, 0, 0
modelC, 0, 0, 0, 0, 0
modelC, 0, 0, 0, 0, 0
modelC, 0, 0, 0, 0, 0
modelC, 0, 0, 0, 0, 0
modelC, 0, 0, 0, 0, 0
modelC, 0, 0, 0, 0, 0
modelC, 0, 0, 0, 0, 0
modelC, 0, 0, 0, 0, 0
modelC, 0, 0, 0, 0, 0
modelC, 0, 0, 0, 0, 0
modelC, 0, 0, 0, 0, 0
modelC, 0, 0, 0, 0, 0
modelC, 0, 0, 0, 0, 0
modelC, 0, 0, 0, 0, 0
modelC, 0, 0, 0, 0, 0
modelC, 0, 0, 0, 0, 0
modelC, 0, 0, 0, 0, 0
modelC, 0, 0, 0, 0, 0
modelC, 0, 0, 0, 0, 0
modelC, 0, 0, 0, 0, 0
modelC, 0, 0, 0, 0, 0
modelC, 0, 0, 0, 0, 0
modelC, 0, 0, 0, 0, 0
modelC, 0, 0, 0, 0, 0
modelC, 0, 0, 0, 0, 0
modelC, 0, 0, 0, 0, 0
modelC, 0, 0, 0, 0, 0
modelC, 0, 0, 0, 0, 0
modelC, 0, 0, 0, 0, 0
modelC, 0, 0, 0, 0, 0
modelC, 0, 0, 0, 0, 0
modelC, 0, 0, 0, 0, 0
modelC, 0, 0, 0, 0, 0
modelC, 0, 0, 0, 0, 0
modelC, 0, 0, 0, 0, 0
modelC, 0, 0, 0, 0, 0
modelC, 0, 0, 0, 0, 0
modelC, 0, 0, 0, 0, 0
modelC, 0, 0, 0, 0, 0
modelC, 0, 0, 0, 0, 0
modelC, 0, 0, 0, 0, 0
modelC, 0, 0, 0, 0, 0
modelC, 0, 0, 0, 0, 0
modelC, 0, 0, 0, 0, 0
modelC, 0, 0, 0, 0, 0
modelC, 0, 1, 0, 0, 0
modelC, 0, 1, 0, 0, 0
modelC, 0, 0, 0, 0, 0
modelC, 0, 0, 0, 0, 0
modelC, 0, 0, 0, 0, 0
modelC, 0, 0, 0, 0, 0
modelC, 0, 0, 0, 0, 0
modelC, 0, 0, 0, 0, 0
modelC, 0, 0, 0, 0, 0
modelC, 0, 0, 0, 0, 0
modelC, 0, 0, 0, 0, 0
modelC, 0, 0, 0, 0, 0
modelC, 0, 0, 0, 0, 0
modelC, 0, 0, 0, 0, 0
modelC, 0, 0, 0, 0, 0
modelC, 0, 0, 0, 0, 0
modelC, 0, 0, 0, 0, 0
modelC, 0, 0, 0, 0, 0
modelC, 0, 0, 0, 0, 0
modelC, 0, 0, 0, 0, 0
modelC, 0, 0, 0, 0, 0
modelC, 0, 0, 0, 0, 0
modelC, 0, 0, 0, 0, 0
modelC, 0, 0, 0, 0, 0
modelC, 0, 0, 0, 0, 0
modelC, 0, 0, 0, 0, 0
modelC, 0, 0, 0, 0, 0
modelC, 0, 0, 0, 0, 0
modelC, 0, 0, 0, 0, 0
modelC, 0, 0, 0, 0, 0
modelC, 0, 0, 0, 0, 0
modelC, 0, 0, 0, 0, 0
modelC, 0, 0, 0, 0, 0
modelC, 0, 0, 0, 0, 0
modelC, 0, 1, 0, 0, 0
modelC, 0, 0, 0, 0, 0
modelC, 0, 0, 0, 0, 0
modelC, 0, 0, 0, 0, 0
modelC, 0, 0, 0, 0, 0
modelC, 0, 0, 0, 0, 0
modelC, 0, 0, 0, 0, 0
modelC, 0, 1, 1, 0, 0
modelC, 0, 0, 0, 0, 0
modelC, 0, 0, 0, 0, 0
modelC, 0, 0, 0, 0, 0
modelC, 0, 0, 0, 0, 0
modelC, 0, 0, 0, 0, 0
modelC, 0, 0, 0, 0, 0
modelC, 0, 0, 1, 0, 0
modelC, 0, 0, 0, 0, 0
modelC, 0, 0, 0, 0, 0
modelC, 0, 0, 0, 0, 0
modelC, 0, 0, 0, 0, 0
modelC, 0, 0, 0, 0, 0
modelC, 0, 0, 0, 0, 0
modelC, 0, 0, 0, 0, 0
modelC, 0, 0, 0, 0, 0
modelC, 0, 0, 0, 0, 0
modelC, 0, 0, 0, 0, 0
modelC, 0, 0, 0, 0, 0
modelC, 0, 0, 0, 0, 0
modelC, 0, 0, 0, 0, 0
modelC, 0, 0, 0, 0, 0
modelC, 1, 0, 0, 0, 0
modelC, 0, 0, 0, 0, 0
modelC, 0, 0, 0, 0, 0
modelC, 1, 0, 0, 0, 0
modelC, 0, 0, 0, 0, 0
modelC, 0, 0, 0, 0, 0
modelC, 0, 0, 0, 0, 0
modelC, 0, 0, 0, 0, 0
modelC, 0, 0, 0, 0, 0
modelC, 0, 0, 0, 0, 0
modelC, 0, 0, 0, 0, 0
modelC, 0, 0, 0, 0, 0
modelC, 0, 0, 0, 0, 0
modelC, 0, 0, 0, 0, 0
modelC, 0, 0, 0, 0, 0
modelC, 0, 0, 0, 0, 0
modelC, 0, 0, 0, 0, 0
modelC, 0, 0, 0, 0, 0
modelC, 0, 0, 0, 0, 0
modelC, 0, 0, 0, 0, 0
modelC, 0, 0, 0, 0, 0
modelC, 0, 0, 0, 0, 0
modelC, 0, 0, 0, 0, 0
modelC, 0, 0, 0, 0, 0
modelC, 0, 0, 0, 0, 0
modelC, 0, 0, 0, 0, 0
modelC, 0, 0, 0, 0, 0
modelC, 0, 0, 0, 0, 0
modelC, 0, 0, 0, 0, 0
modelC, 0, 0, 0, 0, 0
modelC, 0, 0, 0, 0, 0
modelC, 0, 0, 0, 0, 0
modelC, 0, 0, 0, 0, 0
modelC, 0, 0, 0, 0, 0
modelC, 0, 0, 0, 0, 0
modelC, 0, 0, 0, 0, 0
modelC, 0, 0, 0, 0, 0
modelC, 0, 0, 0, 0, 0
modelC, 0, 0, 0, 0, 0
modelC, 0, 0, 0, 0, 0
modelC, 0, 0, 0, 0, 0
modelC, 0, 0, 0, 0, 0
modelC, 0, 1, 0, 0, 0
modelC, 0, 1, 0, 0, 0
modelC, 0, 0, 0, 0, 0
modelC, 0, 0, 0, 0, 0
modelC, 0, 0, 0, 0, 0
modelC, 0, 0, 0, 0, 0
modelC, 0, 0, 0, 0, 0
modelC, 0, 0, 0, 0, 0
modelC, 0, 0, 0, 0, 0
modelC, 0, 0, 0, 0, 0
modelC, 0, 0, 0, 0, 0
modelC, 0, 0, 0, 0, 0
modelC, 0, 0, 0, 0, 0
modelC, 0, 0, 0, 0, 0
modelC, 0, 0, 0, 0, 0
modelC, 0, 0, 0, 0, 0
modelC, 0, 1, 0, 0, 0
modelC, 0, 0, 0, 0, 0
modelC, 0, 0, 0, 0, 0
modelC, 0, 0, 0, 0, 0
modelC, 0, 0, 0, 0, 0
modelC, 0, 0, 0, 0, 0
modelC, 0, 0, 0, 0, 0
modelC, 0, 0, 0, 0, 0
modelC, 0, 0, 0, 0, 0
modelC, 0, 0, 0, 0, 0
modelC, 0, 0, 0, 0, 0
modelC, 0, 0, 0, 0, 0
modelC, 0, 0, 0, 0, 0
modelC, 0, 0, 0, 0, 0
modelC, 0, 0, 0, 0, 0
modelC, 0, 0, 0, 0, 0
modelC, 0, 0, 0, 0, 0
modelC, 0, 0, 0, 0, 0
modelC, 0, 0, 0, 0, 0
modelC, 0, 0, 0, 0, 0
modelC, 0, 0, 0, 0, 0
modelC, 0, 0, 0, 0, 0
modelC, 0, 0, 0, 0, 0
modelC, 0, 0, 0, 0, 0
modelC, 0, 0, 0, 0, 0
modelC, 0, 0, 0, 0, 0
modelC, 0, 0, 0, 0, 0
modelC, 0, 0, 0, 0, 0
modelC, 0, 0, 0, 0, 0
modelC, 0, 0, 0, 0, 0
modelC, 0, 0, 0, 0, 0
modelC, 0, 0, 0, 0, 0
modelC, 0, 0, 0, 0, 0
modelC, 0, 0, 0, 0, 0
modelC, 0, 0, 0, 0, 0
[truncated: 5,365 more rows]

## Sheet: Fig 2b
Class, Pathogen, Conjugation, IS, Integron, ARG
modelA, 1, 0, 0, 0, 1
modelA, 1, 0, 0, 0, 0
modelA, 0, 0, 0, 0, 0
modelA, 0, 0, 0, 0, 0
modelA, 1, 0, 0, 0, 0
modelA, 1, 0, 0, 0, 0
modelA, 0, 0, 0, 0, 0
modelB, 1, 1, 1, 1, 1
modelB, 1, 1, 1, 1, 1
modelB, 1, 0, 0, 1, 1
modelB, 1, 0, 1, 1, 1
modelB, 0, 0, 0, 0, 0
modelB, 0, 0, 0, 0, 0
modelB, 0, 0, 0, 0, 0
modelB, 0, 0, 0, 0, 0
modelC, 1, 1, 1, 1, 1
modelC, 1, 1, 1, 1, 1
modelC, 1, 1, 0, 0, 0
modelC, 1, 1, 1, 0, 1
modelC, 1, 1, 1, 1, 1
modelC, 0, 0, 0, 0, 0
modelC, 0, 1, 0, 0, 0
modelC, 1, 1, 1, 1, 1
modelC, 0, 0, 0, 0, 0
modelC, 0, 0, 0, 0, 0
modelC, 0, 0, 0, 0, 0
modelC, 0, 0, 0, 0, 0
modelD, 1, 1, 1, 1, 1
modelD, 0, 0, 0, 0, 0
modelD, 1, 1, 1, 0, 1
modelD, 1, 1, 1, 0, 1
modelD, 1, 1, 1, 1, 1
modelD, 1, 1, 1, 1, 1
modelD, 1, 0, 0, 0, 0
modelD, 1, 1, 1, 0, 1
modelD, 1, 1, 1, 1, 1
modelE, 1, 0, 1, 1, 1
modelE, 1, 0, 1, 1, 1
modelE, 0, 0, 0, 1, 1
modelE, 1, 0, 0, 0, 0
modelE, 1, 1, 0, 0, 1
modelE, 1, 1, 1, 1, 1
modelE, 1, 0, 1, 0, 1
modelE, 1, 0, 1, 0, 0
modelE, 1, 1, 0, 0, 0
modelF, 1, 0, 0, 1, 1
modelF, 1, 1, 1, 1, 1
modelF, 1, 0, 1, 1, 1
modelF, 0, 0, 0, 0, 0
modelF, 1, 1, 1, 0, 0
modelF, 0, 0, 1, 0, 0
modelF, 1, 1, 1, 1, 1
modelF, 1, 0, 0, 0, 1
modelG, 1, 1, 1, 0, 1
modelG, 1, 1, 1, 0, 1
modelG, 1, 1, 1, 0, 1
modelG, 1, 1, 1, 0, 1
modelG, 1, 1, 1, 0, 1
modelG, 1, 1, 0, 0, 1
modelH, 0, 1, 0, 0, 0
modelH, 0, 0, 1, 0, 0
modelH, 1, 1, 1, 1, 1
modelH, 1, 0, 0, 0, 1
modelH, 0, 0, 0, 0, 0
modelH, 1, 1, 1, 0, 1
modelH, 1, 1, 1, 1, 1
modelH, 1, 1, 0, 0, 0
modelH, 1, 1, 1, 0, 1
modelH, 1, 1, 0, 0, 1
modelH, 1, 1, 1, 0, 1
modelH, 1, 1, 1, 0, 1
modelH, 1, 0, 1, 0, 1
modelH, 1, 1, 1, 0, 1
modelH, 0, 0, 0, 0, 0
modelH, 0, 0, 0, 0, 0
modelH, 0, 0, 0, 0, 0
modelH, 1, 1, 1, 1, 1
modelH, 1, 1, 1, 0, 1
modelH, 0, 0, 0, 0, 0
modelH, 0, 0, 0, 0, 0
modelH, 1, 1, 1, 1, 1
modelI, 1, 0, 0, 0, 0
modelI, 0, 1, 1, 0, 0
modelI, 0, 1, 0, 0, 0
modelI, 1, 1, 1, 1, 1
modelI, 1, 1, 0, 0, 1
modelI, 1, 1, 1, 1, 1

## Sheet: Fig 3a
Family Size Clinical Human Animal Water Soil Misc.
A270 4 1 1 0 0 1 0
C15 2286 20 105 20 98 662 0
C151 28 3 13 2 0 2 0
C1579 2 0 0 0 0 0 0
C18 3424 28 669 263 207 344 0
C39 126 5 120 0 0 0 0
C399 5 2 3 0 0 0 0
C402 2 0 1 0 0 0 0
C877 1 0 0 0 0 0 0
D1168 3 1 2 0 0 0 0
D125 2 0 0 0 1 1 0
E100 1 0 0 0 0 0 0
E1074 0 0 0 0 0 0 0
E1144 10 5 0 0 0 0 0
E1543 1 0 1 0 0 0 0
E1670 1 0 1 0 0 0 0
E187 1 0 1 0 0 0 0
E253 2 0 0 0 1 0 0
E54 7238 165 6871 0 1 6 0
E559 65 1 5 13 28 11 0
E674 3 0 3 0 0 0 0
E800 0 0 0 0 0 0 0
E900 8 0 4 0 2 0 0
E913 3 0 0 0 1 1 0
E963 5 2 1 0 0 0 0
E966 5 0 0 0 4 0 0
F1836 0 0 0 0 0 0 0
F1873 2 0 1 0 0 0 0
F463 1 0 1 0 0 0 0
G141 0 0 0 0 0 0 0
G301 0 0 0 0 0 0 0
G5 1313 5 67 6 59 364 0
G6 65 0 5 0 11 12 0
G70 0 0 0 0 0 0 0
H101 67 0 3 2 10 26 0
H2 20 1 1 0 2 8 0
H49 32 13 8 0 1 6 0
H512 1 0 0 0 0 0 0
H647 12 1 9 0 0 0 0
H748 2 0 0 0 1 0 0
H961 1 0 0 0 1 0 0
I22 47 2 5 0 18 15 0
I225 24 0 7 0 6 0 0
I26 47 5 19 0 1 2 0
I270 15 6 2 0 2 0 0
I64 2 0 0 0 1 0 0
I642 0 0 0 0 0 0 0
I8 233 23 82 0 28 16 0
I81 340 7 19 140 0 140 0
I91 86 8 45 2 7 13 0

## Sheet: Fig 3b
Family Size Africa Asia Europe NorthAmerica Oceania SouthAmerica
A270 4 0 1 2 0 0 0
C15 2286 44 348 217 1626 14 41
C151 28 0 5 2 14 0 1
C1579 2 0 2 0 0 0 0
C18 3424 14 156 1017 1313 46 46
C39 126 4 11 3 6 0 0
C399 5 0 0 1 2 0 0
C402 2 0 0 0 1 0 0
C877 1 0 0 1 0 0 0
D1168 3 0 3 0 0 0 0
D125 2 0 0 0 1 0 0
E100 1 0 0 0 0 0 0
E1074 0 0 0 0 0 0 0
E1144 10 0 5 0 0 0 0
E1543 1 0 0 1 0 0 0
E1670 1 0 0 0 1 0 0
E187 1 0 0 1 0 0 0
E253 2 0 1 0 0 0 0
E54 7238 99 1594 697 413 1 7
E559 65 0 0 9 1 3 2
E674 3 0 2 0 0 1 0
E800 0 0 0 0 0 0 0
E900 8 0 0 4 1 0 2
E913 3 0 2 0 0 0 0
E963 5 0 2 0 0 0 0
E966 5 0 2 0 1 0 1
F1836 0 0 0 0 0 0 0
F1873 2 0 0 0 0 0 4
F463 1 0 1 0 0 0 0
G141 0 0 0 0 0 0 0
G301 0 0 1 0 0 0 0
G5 1313 17 169 127 970 9 21
G6 65 0 9 7 42 0 2
G70 0 0 0 0 0 0 0
H101 67 2 7 24 25 0 1
H2 20 0 4 1 5 0 1
H49 32 0 14 1 10 0 1
H512 1 0 0 0 0 0 0
H647 12 0 0 0 25 0 0
H748 2 0 5 0 1 0 0
H961 1 0 0 0 0 0 0
I22 47 0 8 12 16 2 1
I225 24 0 0 14 1 0 4
I26 47 0 8 10 27 0 0
I270 15 0 1 5 7 1 0
I64 2 0 1 3 0 0 0
I642 0 0 0 0 0 0 0
I8 233 10 41 60 121 5 5
I81 340 1 11 29 132 0 12
I91 86 2 27 11 32 0 1

## Sheet: Fig 3c
Family Size <1979 1980-1989 1990-1999 2000-2009 2010-2019 >2020
A270 4 0 0 0 0 3 0
C15 2286 48 19 51 163 1898 0
C151 28 0 0 0 4 13 0
C1579 2 0 0 0 0 2 0
C18 3424 15 31 136 500 1859 0
C39 126 0 0 0 11 12 0
C399 5 0 0 0 1 2 0
C402 2 0 0 0 0 0 0
C877 1 0 0 0 0 1 0
D1168 3 0 0 0 1 2 0
D125 2 0 1 0 0 0 0
E100 1 0 0 0 0 0 0
E1074 0 0 0 0 0 0 0
E1144 10 0 0 0 0 5 0
E1543 1 0 0 0 0 1 0
E1670 1 0 0 0 0 1 0
E187 1 0 0 0 0 1 0
E253 2 0 0 0 0 1 0
E54 7238 6 15 117 1677 968 0
E559 65 0 0 1 10 4 0
E674 3 0 0 0 0 3 0
E800 0 0 0 0 0 0 0
E900 8 0 2 1 1 2 0
E913 3 0 0 0 0 2 0
E963 5 0 0 0 2 0 0
E966 5 0 0 0 1 2 0
F1836 0 0 0 0 0 0 0
F1873 2 0 0 0 2 2 0
F463 1 0 0 0 0 1 0
G141 0 0 0 0 0 0 0
G301 0 0 0 0 1 0 0
G5 1313 18 12 26 92 1128 0
G6 65 0 1 1 7 49 0
G70 0 0 0 0 0 0 0
H101 67 3 1 0 14 33 0
H2 20 0 0 0 4 9 0
H49 32 0 0 2 3 20 0
H512 1 0 0 0 0 0 0
H647 12 0 0 3 15 6 0
H748 2 0 0 0 0 4 0
H961 1 0 0 0 1 0 0
I22 47 0 1 3 9 29 0
I225 24 0 5 2 13 1 0
I26 47 0 1 0 6 32 0
I270 15 1 1 4 4 3 0
I64 2 0 0 0 0 3 0
I642 0 0 0 0 0 0 0
I8 233 0 1 1 13 197 0
I81 340 1 0 0 21 167 0
I91 86 0 0 0 5 63 0

## Sheet: Fig 4
ID	Type	Group	Label	Rep	K	CN	N	SH	NET	TE	TOB	W	AK	S
#1	Control	Positive control	aph(9)-Ia	1	24.36	21.99	17.49	6	27.76	25.01	21.83	21.67	21.29	6
#1	Control	Positive control	aph(9)-Ia	2	21.28	22.71	18.62	6	21.6	20.85	21.68	22.16	21.34	6
#1	Control	Positive control	aph(9)-Ia	3	22.51	23.84	19.47	6	21.84	21.98	23.1	23.24	20.91	6
#10	Unknown	C	C322	1	6	8.04	14.42	15.62	23.99	24.83	6	22	22.27	6
#10	Unknown	C	C322	2	6	11.28	17.3	15.94	21.6	21.01	6	23.62	22.73	6
#10	Unknown	C	C322	3	6	12.74	18.28	15.85	23.19	24.62	6.61	24.4	23.11	6
#11	Unknown	C	C715	1	23.26	22.04	15.63	15.46	24.96	6	20.78	23.55	21.33	6
#11	Unknown	C	C715	2	22.28	23.4	19.8	15.91	21.92	6	24.97	24.1	22.97	6
#11	Unknown	C	C715	3	24.48	25.5	21.23	17.21	24.1	6	25.99	24.76	24.08	6
#12	Unknown	C	C1264	1	6	6	10.59	16.36	25.12	22.6	6	20.84	21.02	6
#12	Unknown	C	C1264	2	6	8.76	14.49	16.01	22.48	21.85	6	25.09	22.66	6
#12	Unknown	C	C1264	3	6	9.19	14.67	16.5	21.82	22.63	6	23.24	23.23	6
#13	Unknown	E	E18	1	19.12	20.25	14.75	16.33	21.45	20.26	17.7	19.23	19.99	6
#13	Unknown	E	E18	2	21	23.76	18.54	15.44	20.5	23.41	22.1	23.14	21.78	6
#13	Unknown	E	E18	3	22.24	24.7	20.01	17.59	22.02	23.5	22.43	23.82	23.52	6
#14	Unknown	E	E64	1	17.34	20.45	13.33	15.67	12.96	21.34	10.28	21.32	17.58	6
#14	Unknown	E	E64	2	18.84	24.83	17.34	15.73	11.76	21.64	16.05	23.16	19.53	6
#14	Unknown	E	E64	3	18.47	24.7	17.85	16.87	10.51	22.29	15.33	24.84	18.82	6
#15	Unknown	D	D42	1	17.98	21.64	16.07	15.8	25.3	24.06	17.03	23.1	20.8	6
#15	Unknown	D	D42	2	17.49	22.88	18.9	16.02	21.38	21.88	22	23.14	22.74	6
#15	Unknown	D	D42	3	18.73	24.8	18.66	16.14	23.02	24.02	21.65	24.55	23.08	6
#16	Unknown	E	E111	1	14.19	21.78	14.92	15.1	11.62	22.12	10.77	23.33	17.43	6
#16	Unknown	E	E111	2	13.14	23.59	16.78	16.08	7.03	23.08	15.12	24.97	17.86	6
#16	Unknown	E	E111	3	14.39	24.67	18.71	16.01	7.37	24.17	15.37	22.83	17.1	6
#17	Unknown	E	E141	1	12.15	20.38	15.05	15.2	12.02	23.26	11.39	21.42	13.64	6
#17	Unknown	E	E141	2	11.76	21.98	17.88	15.62	8.96	22.45	15.55	24.53	15.47	6
#17	Unknown	E	E141	3	12.76	23.98	18.67	16.17	8.71	23.84	15.56	24.31	14.3	6
#18	Unknown	F	F72	1	12.5	21.07	15.61	15.42	16.13	23.58	14.07	21.58	17.53	6
#18	Unknown	F	F72	2	12.72	23.81	18.3	16.15	12.69	21.96	18.55	25.03	19.65	6
#18	Unknown	F	F72	3	13.89	23.67	18.6	16.66	12.55	23.64	19.52	24.21	19.25	6
#19	Unknown	E	E380	1	12.54	22.23	16.49	15.72	20.52	21.93	16.85	22.3	20.72	6
#19	Unknown	E	E380	2	12.66	23.29	18.85	16.2	21.02	22.34	17.39	23.67	21.86	6
#19	Unknown	E	E380	3	13.13	24.15	18.53	16.26	22.31	23.36	17.9	23.08	21.8	6
#2	Control	Positive control	aac(3)-IIb	1	17.13	6	15.85	16.41	8.84	21.46	10.66	22.53	22.76	6
#2	Control	Positive control	aac(3)-IIb	2	16.54	7.5	19.26	16.61	6	21.64	14.51	23.56	21.97	6
#2	Control	Positive control	aac(3)-IIb	3	15.82	6	18.91	16.16	6	23.4	15.55	24.22	21.93	6
#20	Unknown	E	E449	1	7.64	23.05	16.59	14.57	10.6	21.87	13.25	20.54	15.18	6
#20	Unknown	E	E449	2	8.99	23.31	16.6	15.26	6	22.14	14.42	22.72	16.11	6
#20	Unknown	E	E449	3	8.16	23.28	16.91	16.19	7.05	22.17	15.21	24.92	16.23	6
#21	Unknown	E	E526	1	7.06	22.61	16.26	15.07	7.82	22.44	8.75	20.21	17.04	6
#21	Unknown	E	E526	2	9.26	23.79	17.5	16.09	8.06	22.55	15.02	22.61	19.58	6
#21	Unknown	E	E526	3	8.96	25.01	17.9	17.29	10.12	23.07	15.3	25.05	19.41	6
#22	Unknown	E	E550	1	8.09	20	13.15	15.91	9.15	21.36	9.93	20.52	15.97	6
#22	Unknown	E	E550	2	10.34	23.97	17.68	15.72	6	22.1	14.76	22.2	18.45	6
#22	Unknown	E	E550	3	9.37	24.1	17.87	16.16	6	22.02	14.73	22.96	16.72	6
#23	Unknown	E	E553	1	10.67	20.04	13.04	15.48	11.2	22.06	10.21	21.57	14.72	6
#23	Unknown	E	E553	2	11.17	22.92	16.74	16.54	8.27	21.52	14.24	24.56	14.38	6
#23	Unknown	E	E553	3	10.26	24.47	17.25	16.29	7.91	23.3	14.87	23.44	14.51	6
#24	Unknown	E	E606	1	8.33	13.22	13.39	14.82	13.13	21.99	8.57	20.29	15.95	6
#24	Unknown	E	E606	2	8.67	17.84	16.57	16.31	10.85	22.14	13.77	22.34	18.23	6
#24	Unknown	E	E606	3	8.3	17.51	17.8	15.19	10.79	22.12	13.97	23.27	17.24	6
#25	Unknown	E	E657	1	21.27	22.92	18.09	15.16	15.8	22.5	18.67	22.92	20.84	6
#25	Unknown	E	E657	2	21.53	22.6	17.89	15.19	14.61	20.94	20.96	25.86	23.99	6
#25	Unknown	E	E657	3	22	24.52	18.93	16.03	15.19	23.16	19.08	23.31	21.25	6
#26	Unknown	D	D292	1	10.76	22.64	17.99	15.46	13.83	22.77	17.42	21.24	17.72	6
#26	Unknown	D	D292	2	11.19	23.17	19.01	15.75	12.76	20.95	17.46	23.83	17.53	6
#26	Unknown	D	D292	3	10.66	24.2	18.51	15.82	13.59	23.49	17.09	24.78	17.8	6
#27	Unknown	E	E963	1	19.5	22.44	16.28	14.95	11.54	23.08	13.33	21.12	21.17	6
#27	Unknown	E	E963	2	18.24	22.68	16.51	15.67	11.11	21.12	14.18	22.2	21.23	6
#27	Unknown	E	E963	3	19.76	23.77	16.6	16.52	11.55	22.47	15.44	23.22	23.29	6
#28	Unknown	F	F309	1	10.16	23.06	17.56	16.21	8.42	23.55	14.59	20.2	15.4	6
#28	Unknown	F	F309	2	9.8	23.56	18.22	16.35	8.81	22.62	15.96	23.48	16.91	6
#28	Unknown	F	F309	3	10.03	23.3	17.93	16.52	9.97	21.32	16.48	23.92	16.26	6
#29	Unknown	F	F314	1	9.29	22.45	16.73	15.24	10.89	23.83	15.92	22.59	17.76	6
#29	Unknown	F	F314	2	9.82	23.84	18.11	16.64	10.68	22.4	17.13	25.32	20.24	6
#29	Unknown	F	F314	3	9.69	24.16	18.13	16.18	12.11	23.15	17.4	23.96	20.37	6
#3	Control	Positive control	aph(3')-III	1	6	21.27	6	15.98	25.71	23.61	20.04	22.07	19.69	6
#3	Control	Positive control	aph(3')-III	2	6	24	6	15.99	21.32	22.17	23.7	22.93	20.48	6
#3	Control	Positive control	aph(3')-III	3	6	24.26	6	16.35	23.39	23.91	25.44	24.73	21.83	6
#30	Unknown	G	G141	1	15.6	21.13	17.99	15.75	21.62	23	17.88	20.01	19.24	6
#30	Unknown	G	G141	2	15.42	21.74	19.62	16.15	20.75	23.26	17.99	23.11	22.41	6
#30	Unknown	G	G141	3	17.15	22.66	19.85	16.2	24.24	24.18	19.01	23.75	23.17	6
#31	Unknown	H	H48	1	6	22.56	13.11	15.95	21.08	24.36	22.89	22.31	20.81	6
#31	Unknown	H	H48	2	6.37	23.62	13.51	15.67	21.85	20.85	24.24	24.09	21.15	6
#31	Unknown	H	H48	3	6	23.37	13.47	16.54	22.48	22.46	23.47	22.19	21.86	6
#32	Unknown	H	H510	1	6	22.47	14.32	16.11	21.99	23.63	21.97	21.5	19.4	6
#32	Unknown	H	H510	2	6	23.16	13	16.08	21.13	22.33	23.7	22.31	20.94	6
#32	Unknown	H	H510	3	6	24.11	15.53	17.1	22.92	22.27	23.42	22.64	22.23	6
#33	Unknown	H	H644	1	18.65	23.41	16.17	15.67	20.1	22.77	23.38	21.06	20.14	6
#33	Unknown	H	H644	2	19.04	23.67	15.12	15.79	22	22.52	24.05	24.02	22.34	6
#33	Unknown	H	H644	3	18.26	24.22	16.28	16.09	22.48	22.98	25.36	23.49	22.18	6
#34	Unknown	H	H957	1	6	23.77	6	14.29	19.73	23.67	22.25	20.37	19.74	6
#34	Unknown	H	H957	2	6	23.87	6	15.25	21.31	22.02	24.08	23.28	22.09	6
#34	Unknown	H	H957	3	6	24.42	8.27	17.01	22.93	23.33	25.15	23.75	22.41	6
#35	Unknown	I	I26 gene 1	1	22.34	23.48	19	15.66	21.36	24.26	23.1	22.7	21.86	6
#35	Unknown	I	I26 gene 1	2	22.53	24.21	18.27	16.4	22.47	21.91	24.15	23.5	22.43	6
#35	Unknown	I	I26 gene 1	3	21.14	25.43	18.44	16.47	22.45	23.32	24.17	23.38	23.19	6
#36	Unknown	I	I26 gene 2	1	21.29	23.04	18.64	16.32	20.63	23.81	22.07	20.92	19.64	6
#36	Unknown	I	I26 gene 2	2	20.87	22.77	18.61	16.29	20.55	22.49	24.83	23.27	21.69	6
#36	Unknown	I	I26 gene 2	3	22.01	24.82	18.86	16.06	22.45	23.28	25.51	25.3	22.49	6
#37	Unknown	I	I63	1	20.46	21.26	17.71	15.22	20	22.59	21.89	21.46	19.84	6
#37	Unknown	I	I63	2	21.06	22.38	18.14	15.2	20.8	21.25	23.85	20.94	21.27	6
#37	Unknown	I	I63	3	21.04	22.68	18.2	15.77	21.35	22.14	24.07	24.17	21.72	6
#38	Unknown	I	I80	1	21.27	24.35	17.93	15.26	22.06	22.87	21.64	21.76	21.01	6
#38	Unknown	I	I80	2	20.87	22.68	19.03	15.7	20.85	21.66	22.56	21.85	22.53	6
#38	Unknown	I	I80	3	22.27	24.84	19.26	15.76	22.41	23.33	23.42	21.76	22.05	6
#39	Unknown	I	I90	1	21.38	23.11	18.19	15.29	21.16	21.8	23.28	22.51	21.08	6
#39	Unknown	I	I90	2	20.47	21.78	18.59	15.77	20.45	22.57	24.73	23.61	23.34	6
#39	Unknown	I	I90	3	21.66	23.98	19.2	16.32	22.11	21.66	24.3	23.06	22.34	6
#4	Control	Positive control	aph(3'')-Ib	1	22.28	21.34	16.37	16.31	24.11	22.68	20.57	19.62	22.17	6
#4	Control	Positive control	aph(3'')-Ib	2	22.85	24.02	19.05	16.34	21.31	22.66	24.77	23.66	21.63	6
#4	Control	Positive control	aph(3'')-Ib	3	22.72	23.96	18.51	16.7	22.01	23.5	24.72	25.39	22.67	6
#40	Unknown	I	I269	1	20.21	22.53	18.34	14.89	20.3	21.67	21.38	20.65	19.81	6
#40	Unknown	I	I269	2	20.55	22.39	17.44	14.88	20.2	22.44	24.62	24.85	22.86	6
#40	Unknown	I	I269	3	23.39	23.84	19.64	16.7	22.22	21.27	24.1	24.59	21.49	6
#41	Unknown	I	I641	1	21.42	22.36	17.79	15.12	21.02	22.22	21.5	20.44	20.95	6
#41	Unknown	I	I641	2	22.65	23.82	18.84	15.76	21.99	22.34	24.94	23.7	23.23	6
#41	Unknown	I	I641	3	20.6	23.1	19.35	17.04	21.83	22.86	23.37	23.16	22.79	6
#5	Control	Negative control	tet(A)	1	24.14	23.37	17.71	16.68	25.52	6	21.22	22.16	22.14	6
#5	Control	Negative control	tet(A)	2	23.54	24.21	19.6	16.33	22.74	6	24.28	25.03	24.59	6
#5	Control	Negative control	tet(A)	3	24.53	25.03	20.09	16.41	23.37	6	25.81	23.69	24.29	6
#6	Control	Negative control	dfrA1	1	21.9	21.1	16.8	15.99	25.04	22.87	20.77	6	21.77	6
#6	Control	Negative control	dfrA1	2	22.78	23.78	19.38	15.91	21.77	22.21	24.52	6	21.08	6
#6	Control	Negative control	dfrA1	3	22.56	24.22	18.75	16.56	22.07	23.68	23.69	6	22	6
#7	Unknown	A	A267	1	22.95	16.72	12.03	15.72	20.13	23.38	14.5	21.77	23.1	6
#7	Unknown	A	A267	2	21.42	18.88	15.3	15.43	16.19	20.95	18.14	24.54	21.96	6
#7	Unknown	A	A267	3	22.16	20.53	15.69	16.26	17.35	23.22	17.85	24.56	22.11	6
#8	Unknown	C	C24	1	21.06	20.59	15.45	15.07	23.3	21.78	20.57	22.07	21.5	6
#8	Unknown	C	C24	2	22.66	23.71	19.2	15.91	21.72	22	23.78	22.08	20.55	6
#8	Unknown	C	C24	3	22.25	23.93	19.67	16.32	22.89	22.54	24.89	25.38	23.25	6
#9	Unknown	C	C118	1	21.7	21.05	16.52	16.05	24.18	23.21	21.16	22.23	22.11	6
#9	Unknown	C	C118	2	20.96	22.79	17.74	15.7	20.86	21.85	25.33	23.81	22.82	6
#9	Unknown	C	C118	3	23.47	25.5	19.97	16.5	22.55	23.39	25.66	25.06	22.95	6
#CC	Control	Contamination_Control	Contamination_Control	1	0	0	0	0	0	0	0	0	0	0
#CC	Control	Contamination_Control	Contamination_Control	2	0	0	0	0	0	0	0	0	0	0
#CC	Control	Contamination_Control	Contamination_Control	3	0	0	0	0	0	0	0	0	0	0
#NP	Control	Negative control	No plasmid	1	21.8	23.54	18.11	15.98	21.95	22.95	22.74	22.92	20.77	6
#NP	Control	Negative control	No plasmid	2	21.77	23.49	18.59	15.74	22.71	21.2	23.72	21.63	21.35	6
#NP	Control	Negative control	No plasmid	3	22.23	24.67	19.42	16.6	22.3	22.83	22.41	22.51	22.89	6
#P	Control	Negative control	Empty vector	1	21.68	24.05	18.14	15.3	21.13	22.18	23.18	20.76	22.21	6
#P	Control	Negative control	Empty vector	2	21.93	23.97	18.54	16.39	21.01	21.28	24.6	23.59	21.49	6
#P	Control	Negative control	Empty vector	3	20.79	23.31	17.95	16.72	21.16	22.28	23.45	22.6	21.9	6
#UI1	Control	AGS	aph(9)-Ia_PC_UI	1	22.06	20.85	15.58	6	24.27	24.89	20.39	25.3	21.12	6
#UI1	Control	AGS	aph(9)-Ia_PC_UI	2	21.19	22.8	18.45	6	20.69	20.39	24.22	23.98	21.4	6
#UI1	Control	AGS	aph(9)-Ia_PC_UI	3	22.03	23.9	18.8	10.08	21.09	24.06	23.38	24.59	21.89	6
#UI2	Control	AGS	aac(3)-IIb_PC_UI	1	22.61	13.43	15.88	15.53	22.18	24.93	18.26	24.67	21.51	6
#UI2	Control	AGS	aac(3)-IIb_PC_UI	2	23.47	18.26	19.01	15.59	18.24	22.98	22.46	22.78	19.87	6
#UI2	Control	AGS	aac(3)-IIb_PC_UI	3	21.09	19.73	19.26	16.38	18.16	23.86	24.03	24.02	22.16	6
#UI3	Control	AGS	aph(3')-III_PC_UI	1	11.41	21.08	12.58	16.3	24.45	25.14	21.08	24.8	20.69	6
#UI3	Control	AGS	aph(3')-III_PC_UI	2	14.07	22.26	15.34	15.06	20.36	23.45	24.94	23.85	21.81	6
#UI3	Control	AGS	aph(3')-III_PC_UI	3	13.27	23.08	17.84	16.25	22.29	25.18	23.72	23.4	21.09	6
#UI4	Control	AGS	aph(3'')-Ib_PC_UI	1	21.16	21.51	16.83	16.53	25.08	23.27	20.74	23.7	21.11	6
#UI4	Control	AGS	aph(3'')-Ib_PC_UI	2	21.78	23.45	19.4	15.95	21.27	23.44	24.32	23.19	21.28	6
#UI4	Control	AGS	aph(3'')-Ib_PC_UI	3	22.92	24.8	20.12	16.44	23.04	25.3	24.59	24.21	20.65	6
#UI5	Control	Tet	tet(A)_NC_UI	1	22.4	21.53	16.69	15.95	23.61	25.17	21.46	26.14	21.18	6
#UI5	Control	Tet	tet(A)_NC_UI	2	21.04	22.41	19.17	16.53	22	22.55	24.67	23.5	21.16	6
#UI5	Control	Tet	tet(A)_NC_UI	3	24.22	26	20.68	16.77	23.56	24.81	25.1	25.6	21.22	6
#UI6	Control	Tri	dfrA1_NC_UI	1	20.92	21.32	16.29	15.3	24.19	24.95	20.87	22.4	21.28	6
#UI6	Control	Tri	dfrA1_NC_UI	2	21.27	23.22	18.3	16.05	20.65	21.47	24.95	6	20.76	6
#UI6	Control	Tri	dfrA1_NC_UI	3	23.47	24.89	20.43	15.89	22.89	24.26	24.93	19.51	21.76	6
#UIP	Control	Empty	Empty_Vector_Control_UI	1
#UIP	Control	Empty	Empty_Vector_Control_UI	2	21.1	22.94	18.31	16.1	21.07	21.53	22.12	21.32	20.99	6
#UIP	Control	Empty	Empty_Vector_Control_UI	3
